# Supplementary material for: Comparative transcriptomics and proteomics analysis of the symbiotic germination of Paphiopedilum barbigerum with Epulorhiza sp. FQXY019
Source: Front Microbiol. 2024 Mar 18;15:1358137. doi: 10.3389/fmicb.2024.1358137 (PMC10982344; doi:10.3389/fmicb.2024.1358137)
Supplement: Supplementary file 1 [file Data_Sheet_1.ZIP]

Archive with 4 entries (4 files):
- Figure S1-S12.docx
- Table S10-18.xlsx
- Table S1-6.xlsx
- Table S7-9.xlsx
