# Supplementary material for: Comparative transcriptomics and proteomics analysis of the symbiotic germination of Paphiopedilum barbigerum with Epulorhiza sp. FQXY019
Source: Front Microbiol. 2024 Mar 18;15:1358137. doi: 10.3389/fmicb.2024.1358137 (PMC10982344; doi:10.3389/fmicb.2024.1358137)
Supplement: Supplementary file 1 [file Data_Sheet_1.ZIP › Table S10-18.xlsx]

## Sheet: Table S10
Table S10 Annotated list of all identified proteins
#proteins ID	XY019_1	XY019_2	XY019_3	CK_1	CK_2	CK_3	A_vs_B_Pvalue	A_vs_B_log2FC	A_vs_B_(pvalue_0.05_FC_2)_regulated	GO_annotation	KEGG_annotation	KEGG_pathway_annotation	COG_class	COG_class_annotation
c100227.graph_c0	366.7	339.058	435.764	104.186	123.144	106.601	0.00895786	-1.77334	down	Biological Process: pentose-phosphate shunt (GO:0006098);	K00616|c100227.graph_c0	Pentose phosphate pathway (ko00030);; Carbon metabolism (ko01200);; Biosynthesis of amino acids (ko01230)	[G]	Carbohydrate transport and metabolism
c100451.graph_c0	7.4	7.5168	8.11609	9.96678	14.3646	7.85758	0.251337	0.482871	normal	Biological Process: cellular response to oxygen-containing compound (GO:1901701);	--	--	--	--
c100577.graph_c0	189.8	196.038	210.117	310.698	289.904	197.618	0.188833	0.421583	normal	Molecular Function: RNA binding (GO:0003723);	--	--	[J]	Translation, ribosomal structure and biogenesis
c100775.graph_c0	276.5	281.329	290.075	183.654	183.083	219.227	0.0116752	-0.533087	normal	--	--	--	--	--
c101288.graph_c0	317.1	349.08	291.778	130.365	141.165	162.128	0.00223455	-1.1434	down	Cellular Component: cell part (GO:0044464);	K01915|c101288.graph_c0	Arginine biosynthesis (ko00220);; Alanine, aspartate and glutamate metabolism (ko00250);; Glyoxylate and dicarboxylate metabolism (ko00630);; Nitrogen metabolism (ko00910);; Biosynthesis of amino acids (ko01230)	--	--
c101300.graph_c0	305.8	314.102	328.952	117.076	119.748	93.1124	6.36695e-05	-1.52399	down	Biological Process: nucleus organization (GO:0006997);	--	--	--	--
c101396.graph_c0	224.9	224.301	248.693	290.764	296.302	153.747	0.789475	0.0861016	normal	--	--	--	--	--
c101481.graph_c0	13.5	13.5302	14.5288	34.9502	36.4338	29.0731	0.0114608	1.27334	up	--	--	--	--	--
c101939.graph_c0	356.3	370.027	272.64	138.339	165.715	164.223	0.0213431	-1.09307	down	Biological Process: photosynthesis (GO:0015979);	K02701|c101939.graph_c0	Photosynthesis (ko00195)	--	--
c101983.graph_c2	118.9	135.403	144.987	385.781	345.926	233.894	0.0499068	1.27399	up	Biological Process: tetrahydrofolate interconversion (GO:0035999);	K00297|c101983.graph_c2	One carbon pool by folate (ko00670);; Carbon metabolism (ko01200)	[E]	Amino acid transport and metabolism
c102155.graph_c0	121.5	105.636	109.718	213.422	245.243	409.511	0.0994041	1.36587	normal	Molecular Function: NAD binding (GO:0051287);	K00134|c102155.graph_c0	Glycolysis / Gluconeogenesis (ko00010);; Carbon fixation in photosynthetic organisms (ko00710);; Carbon metabolism (ko01200);; Biosynthesis of amino acids (ko01230)	[G]	Carbohydrate transport and metabolism
c102155.graph_c1	205.6	203.154	216.629	266.445	211.682	334.995	0.220224	0.378731	normal	Molecular Function: NAD binding (GO:0051287);	K00134|c102155.graph_c1	Glycolysis / Gluconeogenesis (ko00010);; Carbon fixation in photosynthetic organisms (ko00710);; Carbon metabolism (ko01200);; Biosynthesis of amino acids (ko01230)	[G]	Carbohydrate transport and metabolism
c102214.graph_c0	307	297.364	247.992	228.97	141.295	291.647	0.281694	-0.364815	normal	Biological Process: protein-chromophore linkage (GO:0018298);	K08915|c102214.graph_c0	Photosynthesis - antenna proteins (ko00196)	--	--
c102292.graph_c0	234.6	247.553	223.243	288.106	294.605	189.761	0.580148	0.131049	normal	--	--	--	--	--
c102310.graph_c0	295.5	349.982	295.887	160.93	168.196	134.627	0.00386261	-1.0214	down	Biological Process: ER to Golgi vesicle-mediated transport (GO:0006888);	K14005|c102310.graph_c0	Protein processing in endoplasmic reticulum (ko04141)	--	--
c102608.graph_c0	246.4	269.703	294.384	278.007	268.879	144.187	0.458685	-0.229951	normal	--	--	--	--	--
c102674.graph_c0	345.8	392.677	231.559	136.213	130.195	218.31	0.0562844	-1.00089	normal	Molecular Function: ribulose-1,5-bisphosphate carboxylase/oxygenase activator activity (GO:0046863);	--	--	[G]	Carbohydrate transport and metabolism
c102782.graph_c0	52.1	51.014	59.017	279.867	454.313	364.199	0.0248324	2.76014	up	Molecular Function: protein heterodimerization activity (GO:0046982);	--	--	--	--
c102896.graph_c0	386.4	370.227	324.744	117.342	115.7	138.686	0.0023401	-1.54054	down	Molecular Function: hydrolase activity (GO:0016787);	--	--	--	--
c102911.graph_c0	371.7	369.626	357.008	129.701	121.577	109.089	9.80103e-06	-1.60778	down	--	--	--	--	--
c103003.graph_c1	290.3	255.471	269.935	230.565	254.906	241.752	0.0824423	-0.165652	normal	Biological Process: carbohydrate metabolic process (GO:0005975);	K05349|c103003.graph_c1	Cyanoamino acid metabolism (ko00460);; Starch and sucrose metabolism (ko00500);; Phenylpropanoid biosynthesis (ko00940)	[G]	Carbohydrate transport and metabolism
c103061.graph_c0	246.4	293.255	343.481	233.223	195.228	110.53	0.0705109	-0.712403	normal	Molecular Function: ubiquitin-protein transferase activity (GO:0004842);	K10590|c103061.graph_c0	Ubiquitin mediated proteolysis (ko04120)	--	--
c103196.graph_c0	411.2	403.902	452.497	80.7973	88.277	91.5408	0.00138472	-2.28211	down	--	--	--	[IQR]	--
c103423.graph_c0	49.2	46.2032	50.7005	188.173	225.002	511.529	0.126319	2.662	normal	Molecular Function: NAD binding (GO:0051287);	K00134|c103423.graph_c0	Glycolysis / Gluconeogenesis (ko00010);; Carbon fixation in photosynthetic organisms (ko00710);; Carbon metabolism (ko01200);; Biosynthesis of amino acids (ko01230)	[G]	Carbohydrate transport and metabolism
c103424.graph_c0	253.7	238.733	271.338	228.04	257.257	222.108	0.262719	-0.110606	normal	Molecular Function: ATP binding (GO:0005524);	K03283|c103424.graph_c0	Spliceosome (ko03040);; Protein processing in endoplasmic reticulum (ko04141);; Endocytosis (ko04144)	[O]	Posttranslational modification, protein turnover, chaperones
c103472.graph_c0	384.6	378.345	364.923	99.6678	103.033	127.293	4.40087e-05	-1.77309	down	Molecular Function: transferase activity (GO:0016740);	K01188|c103472.graph_c0	Cyanoamino acid metabolism (ko00460);; Starch and sucrose metabolism (ko00500);; Phenylpropanoid biosynthesis (ko00940)	--	--
c103529.graph_c0	350.3	355.895	293.382	194.817	216.514	111.316	0.019662	-0.935481	normal	Biological Process: oxidation-reduction process (GO:0055114);	K02636|c103529.graph_c0	Photosynthesis (ko00195)	[C]	Energy production and conversion
c103623.graph_c0	189.2	187.619	207.411	264.85	249.291	284.052	0.00656739	0.4502	normal	Biological Process: pyridoxal phosphate biosynthetic process (GO:0042823);	K06215|c103623.graph_c0	Vitamin B6 metabolism (ko00750)	[H]	Coenzyme transport and metabolism
c103698.graph_c0	383.1	412.321	349.793	117.342	110.477	90.7551	0.00123828	-1.84592	down	Cellular Component: integral component of membrane (GO:0016021);	--	--	--	--
c103758.graph_c0	148.8	152.842	171.039	163.056	158.141	372.973	0.406634	0.554425	normal	Molecular Function: kinase activity (GO:0016301);	--	--	--	--
c103936.graph_c0	399.1	388.869	394.282	102.591	99.6381	97.434	3.63136e-06	-1.98012	down	Cellular Component: cell periphery (GO:0071944);	--	--	--	--
c104086.graph_c0	388.4	391.775	337.168	109.9	115.961	125.852	0.00297032	-1.6676	down	Molecular Function: lipid binding (GO:0008289);	--	--	--	--
c104135.graph_c0	414.2	427.555	351.797	88.3721	78.2218	99.9223	0.00355534	-2.16297	down	Molecular Function: protein-disulfide reductase activity (GO:0047134);	--	--	[O]	Posttranslational modification, protein turnover, chaperones
c104196.graph_c0	206.3	208.566	213.623	320.266	284.419	255.895	0.0515996	0.453421	normal	--	K01456|c104196.graph_c0	Protein processing in endoplasmic reticulum (ko04141)	[R]	General function prediction only
c104225.graph_c0	191.7	215.782	179.957	86.2458	85.7958	82.1117	0.00812615	-1.20874	down	Biological Process: defense response to other organism (GO:0098542);	--	--	[R]	General function prediction only
c104388.graph_c0	217.5	203.755	201.9	116.545	123.144	605.951	0.692166	0.44045	normal	Molecular Function: L-malate dehydrogenase activity (GO:0030060);	K00026|c104388.graph_c0	Citrate cycle (TCA cycle) (ko00020);; Cysteine and methionine metabolism (ko00270);; Pyruvate metabolism (ko00620);; Glyoxylate and dicarboxylate metabolism (ko00630);; Carbon fixation in photosynthetic organisms (ko00710);; Carbon metabolism (ko01200)	[C]	Energy production and conversion
c104395.graph_c0	196.9	189.824	202.401	232.558	245.112	268.729	0.0281905	0.341374	normal	Biological Process: translation (GO:0006412);	K02987|c104395.graph_c0	Ribosome (ko03010)	[J]	Translation, ribosomal structure and biogenesis
c104433.graph_c0	144.4	133.999	141.08	288.372	388.628	386.855	0.0221929	1.34263	up	Biological Process: translation (GO:0006412);	K02894|c104433.graph_c0	Ribosome (ko03010)	[J]	Translation, ribosomal structure and biogenesis
c104441.graph_c0	256.3	264.691	327.249	174.751	197.448	129.257	0.0187641	-0.75835	normal	Cellular Component: whole membrane (GO:0098805);	--	--	[G]	Carbohydrate transport and metabolism
c104550.graph_c0	204.5	209.568	240.276	306.046	305.313	195.916	0.296336	0.30301	normal	--	--	--	--	--
c104632.graph_c0	358.8	403.502	326.648	266.179	194.836	213.595	0.0110778	-0.690809	normal	Biological Process: response to stimulus (GO:0050896);	--	--	--	--
c104637.graph_c0	84.1	104.233	98.9963	471.362	583.594	182.689	0.117192	2.10682	normal	--	--	--	--	--
c104686.graph_c0	207.9	199.045	212.622	249.701	250.597	271.61	0.00746603	0.317171	normal	Molecular Function: zinc ion binding (GO:0008270);	--	--	[E]	Amino acid transport and metabolism
c104688.graph_c0	116.3	135.803	120.238	491.163	528.748	149.556	0.158177	1.65115	normal	Molecular Function: carbohydrate binding (GO:0030246);	--	--	--	--
c104830.graph_c0	317.9	356.597	304.704	218.472	213.51	106.208	0.0410274	-0.863489	normal	Molecular Function: electron transfer activity (GO:0009055);	--	--	--	--
c104881.graph_c0	103.1	105.836	112.523	246.512	228.005	258.384	0.00206038	1.18898	up	--	K03257|c104881.graph_c0	RNA transport (ko03013)	--	--
c104902.graph_c0	362	335.149	353.2	128.904	133.199	126.9	0.000760361	-1.43302	down	Molecular Function: metal ion binding (GO:0046872);	K00789|c104902.graph_c0	Cysteine and methionine metabolism (ko00270);; Biosynthesis of amino acids (ko01230)	[H]	Coenzyme transport and metabolism
c104998.graph_c0	435.8	346.073	295.887	108.837	104.6	136.067	0.022245	-1.62465	down	--	--	--	--	--
c105053.graph_c0	5.6	5.0112	5.41073	14.8837	14.6258	15.5842	4.4259e-05	1.49288	up	Cellular Component: cytoskeleton (GO:0005856);	--	--	[Z]	Cytoskeleton
c105265.graph_c0	1.7	1.60358	1.80358	3.45515	3.00351	1.70248	0.190947	0.676248	normal	Biological Process: carbohydrate metabolic process (GO:0005975);	K01783|c105265.graph_c0	Pentose phosphate pathway (ko00030);; Pentose and glucuronate interconversions (ko00040);; Carbon fixation in photosynthetic organisms (ko00710);; Carbon metabolism (ko01200);; Biosynthesis of amino acids (ko01230)	[G]	Carbohydrate transport and metabolism
c105284.graph_c1	260.6	275.716	283.462	224.319	233.882	218.179	0.00613076	-0.2774	normal	Molecular Function: metal ion binding (GO:0046872);	K00053|c105284.graph_c1	Valine, leucine and isoleucine biosynthesis (ko00290);; Pantothenate and CoA biosynthesis (ko00770);; 2-Oxocarboxylic acid metabolism (ko01210);; Biosynthesis of amino acids (ko01230)	[EH]	--
c105333.graph_c0	220.6	220.693	238.874	151.628	171.461	140.782	0.00415714	-0.552166	normal	--	--	--	--	--
c105463.graph_c0	157.8	154.946	165.428	263.123	245.896	213.726	0.0257295	0.59595	normal	Molecular Function: protein heterodimerization activity (GO:0046982);	--	--	--	--
c105516.graph_c0	345.1	340.561	313.021	133.555	126.147	158.33	0.000158172	-1.25641	down	Molecular Function: proton-transporting ATP synthase activity, rotational mechanism (GO:0046933);	K02115|c105516.graph_c0	Oxidative phosphorylation (ko00190);; Photosynthesis (ko00195)	[C]	Energy production and conversion
c105555.graph_c0	328.3	339.358	326.848	135.149	141.165	205.607	0.0147855	-1.04518	down	Molecular Function: enzyme inhibitor activity (GO:0004857);	K01051|c105555.graph_c0	Pentose and glucuronate interconversions (ko00040)	--	--
c105732.graph_c0	533.3	615.876	320.736	61.1296	40.0903	40.4666	0.0365165	-3.37496	down	Biological Process: protein-chromophore linkage (GO:0018298);	K08915|c105732.graph_c0	Photosynthesis - antenna proteins (ko00196)	--	--
c105748.graph_c0	183.8	189.724	166.931	119.203	103.295	120.483	0.00200436	-0.656049	normal	Biological Process: translation (GO:0006412);	K02935|c105748.graph_c0	Ribosome (ko03010)	[J]	Translation, ribosomal structure and biogenesis
c105810.graph_c0	42.2	44.6999	46.392	72.691	64.1183	80.9331	0.0229805	0.708034	normal	Biological Process: systemic acquired resistance (GO:0009627);	--	--	--	--
c106222.graph_c0	198.9	191.428	207.411	224.452	240.933	281.825	0.0910096	0.321999	normal	Biological Process: translation (GO:0006412);	K02962|c106222.graph_c0	Ribosome (ko03010)	[J]	Translation, ribosomal structure and biogenesis
c106228.graph_c0	22.8	24.2542	27.4544	62.4585	71.823	31.2994	0.129739	1.15206	normal	Biological Process: response to oxygen-containing compound (GO:1901700);	--	--	--	--
c106267.graph_c0	458.8	419.638	360.415	86.6445	87.3629	81.195	0.00730875	-2.27929	down	Cellular Component: chloroplast thylakoid membrane (GO:0009535);	--	--	[O]	Posttranslational modification, protein turnover, chaperones
c106395.graph_c0	142.4	148.732	145.188	280.133	304.007	284.575	0.00155895	0.993497	normal	Molecular Function: translation initiation factor activity (GO:0003743);	K03113|c106395.graph_c0	RNA transport (ko03013)	--	--
c106450.graph_c0	174.5	176.895	191.279	326.512	314.454	285.754	0.00341633	0.772046	normal	Molecular Function: zinc ion binding (GO:0008270);	--	--	--	--
c106453.graph_c0	86.2	78.5756	84.768	32.4252	31.6021	27.6325	0.000148505	-1.44493	down	Molecular Function: GTP binding (GO:0005525);	--	--	[J]	Translation, ribosomal structure and biogenesis
c106456.graph_c0	187	175.993	178.454	158.937	153.048	230.489	0.990321	0.00273442	normal	Molecular Function: NAD binding (GO:0051287);	K18121|c106456.graph_c0	Glyoxylate and dicarboxylate metabolism (ko00630);; Butanoate metabolism (ko00650);; Carbon metabolism (ko01200)	[I]	Lipid transport and metabolism
c106464.graph_c0	81.1	92.1058	88.6758	149.502	134.635	150.473	0.00148552	0.730806	normal	Biological Process: methylation (GO:0032259);	K00549|c106464.graph_c0	Cysteine and methionine metabolism (ko00270);; Selenocompound metabolism (ko00450);; Biosynthesis of amino acids (ko01230)	[E]	Amino acid transport and metabolism
c106482.graph_c1	283.5	264.09	266.027	210.233	224.349	195.654	0.00521651	-0.36846	normal	Molecular Function: heme binding (GO:0020037);	--	--	--	--
c106564.graph_c1	63.7	60.9362	70.5398	170.631	163.887	269.384	0.0563628	1.62954	normal	Biological Process: microtubule-based process (GO:0007017);	K07375|c106564.graph_c1	Phagosome (ko04145)	--	--
c106585.graph_c1	207.8	216.283	225.948	211.694	222.912	196.047	0.534348	-0.0436615	normal	Molecular Function: zinc ion binding (GO:0008270);	--	--	[E]	Amino acid transport and metabolism
c106665.graph_c1	307.3	349.08	306.407	54.3522	50.0149	56.4436	0.00238505	-2.58185	down	Biological Process: protein-chromophore linkage (GO:0018298);	K08914|c106665.graph_c1	Photosynthesis - antenna proteins (ko00196)	--	--
c107127.graph_c0	178.7	218.488	210.718	337.94	392.284	189.892	0.224264	0.597967	normal	--	--	--	--	--
c107196.graph_c0	158.6	151.338	166.23	96.8771	114.525	110.399	0.0019944	-0.5653	normal	--	--	--	--	--
c107282.graph_c0	28.1	29.7665	35.4703	353.488	342.008	498.433	0.0181509	3.67713	up	Molecular Function: unfolded protein binding (GO:0051082);	--	--	[O]	Posttranslational modification, protein turnover, chaperones
c107316.graph_c0	240.4	244.246	228.253	196.013	197.709	218.441	0.023165	-0.21978	normal	Cellular Component: integral component of membrane (GO:0016021);	K01807|c107316.graph_c0	Pentose phosphate pathway (ko00030);; Carbon fixation in photosynthetic organisms (ko00710);; Carbon metabolism (ko01200);; Biosynthesis of amino acids (ko01230)	--	--
c107339.graph_c0	160	137.407	113.325	353.488	342.4	344.948	0.00263063	1.34147	up	Biological Process: oxidation-reduction process (GO:0055114);	K00008|c107339.graph_c0	Pentose and glucuronate interconversions (ko00040);; Fructose and mannose metabolism (ko00051)	[ER]	--
c107593.graph_c0	212.8	184.913	215.627	196.545	209.593	303.958	0.444483	0.211323	normal	Biological Process: cell wall organization (GO:0071555);	--	--	--	--
c107718.graph_c0	119.5	113.253	103.806	108.439	130.587	166.974	0.306238	0.270619	normal	Molecular Function: pyridoxal phosphate binding (GO:0030170);	K14454|c107718.graph_c0	Arginine biosynthesis (ko00220);; Alanine, aspartate and glutamate metabolism (ko00250);; Cysteine and methionine metabolism (ko00270);; Arginine and proline metabolism (ko00330);; Tyrosine metabolism (ko00350);; Phenylalanine metabolism (ko00360);; Phenylalanine, tyrosine and tryptophan biosynthesis (ko00400);; Carbon fixation in photosynthetic organisms (ko00710);; Isoquinoline alkaloid biosynt…	[E]	Amino acid transport and metabolism
c107720.graph_c0	407.3	392.477	342.379	108.173	109.432	132.924	0.00199729	-1.70415	down	Molecular Function: metal ion binding (GO:0046872);	K02703|c107720.graph_c0	Photosynthesis (ko00195)	--	--
c107760.graph_c1	225.9	222.597	235.266	211.694	232.445	200.63	0.297954	-0.0847136	normal	Biological Process: vacuolar transport (GO:0007034);	K12191|c107760.graph_c1	Endocytosis (ko04144)	--	--
c107824.graph_c0	174.7	174.189	210.517	311.628	296.172	194.737	0.147696	0.520671	normal	--	K03116|c107824.graph_c0	Protein export (ko03060)	--	--
c107883.graph_c1	267.5	231.918	234.264	121.329	146.649	225.775	0.113143	-0.571367	normal	Molecular Function: metal ion binding (GO:0046872);	K00053|c107883.graph_c1	Valine, leucine and isoleucine biosynthesis (ko00290);; Pantothenate and CoA biosynthesis (ko00770);; 2-Oxocarboxylic acid metabolism (ko01210);; Biosynthesis of amino acids (ko01230)	[EH]	--
c107938.graph_c0	366.2	349.882	351.597	130.631	131.371	153.354	4.54774e-05	-1.36206	down	Molecular Function: RNA binding (GO:0003723);	K12741|c107938.graph_c0	Spliceosome (ko03040)	[J]	Translation, ribosomal structure and biogenesis
c107985.graph_c0	373.1	457.723	520.532	102.99	94.6757	75.5638	0.0116021	-2.30622	down	Biological Process: translation (GO:0006412);	K02925|c107985.graph_c0	Ribosome (ko03010)	[J]	Translation, ribosomal structure and biogenesis
c107994.graph_c0	494.5	497.913	376.045	52.7575	47.7949	61.682	0.00923205	-3.0764	down	Biological Process: granum assembly (GO:0090391);	--	--	--	--
c108014.graph_c0	318.2	309.191	350.695	157.076	177.337	194.737	0.000934918	-0.886282	normal	Cellular Component: small ribosomal subunit (GO:0015935);	K02989|c108014.graph_c0	Ribosome (ko03010)	[J]	Translation, ribosomal structure and biogenesis
c108103.graph_c0	148.4	155.548	168.835	294.618	298.392	287.98	0.00028077	0.89795	normal	Molecular Function: zinc ion binding (GO:0008270);	--	--	[K]	Transcription
c108167.graph_c1	186	189.824	223.944	224.718	242.762	278.42	0.0745975	0.314577	normal	Biological Process: Rab protein signal transduction (GO:0032482);	--	--	--	--
c108269.graph_c0	167.6	168.877	178.053	54.3522	59.2866	43.8715	5.95048e-05	-1.70781	down	--	--	--	--	--
c108272.graph_c0	262.2	263.689	274.544	167.043	174.987	243.323	0.0940677	-0.451474	normal	Molecular Function: metal ion binding (GO:0046872);	K04565|c108272.graph_c0	Peroxisome (ko04146)	[P]	Inorganic ion transport and metabolism
c108362.graph_c1	412.2	389.37	323.942	100.731	100.422	139.079	0.00344335	-1.72599	down	Molecular Function: phosphatase activity (GO:0016791);	K19269|c108362.graph_c1	Glyoxylate and dicarboxylate metabolism (ko00630);; Carbon metabolism (ko01200)	[F]	Nucleotide transport and metabolism
c108425.graph_c0	132.8	149.233	171.841	399.468	370.345	174.176	0.143989	1.05648	normal	Molecular Function: ATPase activity (GO:0016887);	--	--	[P]	Inorganic ion transport and metabolism
c108426.graph_c0	170.3	166.372	186.47	314.684	413.309	233.632	0.10454	0.878274	normal	Molecular Function: cysteine-type endopeptidase inhibitor activity (GO:0004869);	--	--	--	--
c108504.graph_c0	335.2	317.409	337.97	189.767	211.551	149.556	0.00869874	-0.846548	normal	--	--	--	--	--
c108528.graph_c0	102	99.7228	111.02	175.681	168.719	186.094	0.00056753	0.762358	normal	Molecular Function: nucleic acid binding (GO:0003676);	--	--	--	--
c108537.graph_c0	106.5	109.845	121.842	122.126	105.645	93.8981	0.597845	-0.0722423	normal	Biological Process: cellular component organization or biogenesis (GO:0071840);	--	--	--	--
c108612.graph_c0	157.9	167.174	183.865	334.884	332.606	176.403	0.164579	0.729569	normal	Cellular Component: mitochondrion (GO:0005739);	K03955|c108612.graph_c0	Oxidative phosphorylation (ko00190)	[IQ]	--
c108642.graph_c0	252	231.217	262.621	162.791	218.734	191.594	0.0495148	-0.380028	normal	Biological Process: N-terminal peptidyl-methionine acetylation (GO:0017196);	--	--	--	--
c108652.graph_c0	404.5	338.857	354.302	118.538	125.625	117.471	0.00580249	-1.60183	down	Cellular Component: apoplast (GO:0048046);	--	--	--	--
c108657.graph_c0	136.6	141.015	133.364	221.794	231.923	346.388	0.0827486	0.961124	normal	Biological Process: mitochondrial electron transport, NADH to ubiquinone (GO:0006120);	K03952|c108657.graph_c0	Oxidative phosphorylation (ko00190)	--	--
c108681.graph_c0	50.6	52.7178	57.4138	46.113	48.8396	113.542	0.545478	0.375357	normal	Cellular Component: small ribosomal subunit (GO:0015935);	K02973|c108681.graph_c0	Ribosome (ko03010)	[J]	Translation, ribosomal structure and biogenesis
c108703.graph_c0	141.1	135.302	147.593	61.2625	66.8607	72.6826	0.00010876	-1.07825	down	Biological Process: regulation of cellular macromolecule biosynthetic process (GO:2000112);	--	--	--	--
c108744.graph_c0	174.4	165.77	187.171	268.97	305.444	229.572	0.0433475	0.608433	normal	--	--	--	--	--
c108776.graph_c0	471.6	412.923	308.512	104.585	102.25	87.3501	0.0232287	-2.01984	down	Molecular Function: heterocyclic compound binding (GO:1901363);	--	--	--	--
c108788.graph_c0	364.6	322.22	382.558	206.512	233.621	259.169	0.00673699	-0.612786	normal	Molecular Function: electron transfer activity (GO:0009055);	K11352|c108788.graph_c0	Oxidative phosphorylation (ko00190)	[C]	Energy production and conversion
c108792.graph_c0	184.4	169.579	185.969	257.807	255.037	319.28	0.036773	0.623979	normal	Molecular Function: ATP binding (GO:0005524);	K13412|c108792.graph_c0	Plant-pathogen interaction (ko04626)	[T]	Signal transduction mechanisms
c108842.graph_c0	290.3	234.524	209.415	239.867	198.101	220.536	0.416234	-0.157058	normal	Biological Process: defense response (GO:0006952);	--	--	--	--
c108843.graph_c0	212.3	204.357	196.189	192.292	203.586	313.387	0.493429	0.2108	normal	Cellular Component: mitochondrial outer membrane translocase complex (GO:0005742);	--	--	--	--
c108874.graph_c0	207.6	195.236	220.237	208.638	203.194	309.196	0.444803	0.210653	normal	--	--	--	--	--
c108884.graph_c0	164.6	173.287	174.646	426.844	415.398	176.403	0.174572	0.990933	normal	Biological Process: translation (GO:0006412);	K02910|c108884.graph_c0	Ribosome (ko03010)	--	--
c109145.graph_c0	118.1	114.055	117.333	481.993	0	397.594	0.356461	1.33159	normal	Biological Process: Rab protein signal transduction (GO:0032482);	K07904|c109145.graph_c0	Endocytosis (ko04144)	--	--
c109594.graph_c0	187.6	194.434	199.996	298.339	294.474	248.823	0.0272733	0.532102	normal	Molecular Function: oxidoreductase activity (GO:0016491);	K18857|c109594.graph_c0	Glycolysis / Gluconeogenesis (ko00010);; Fatty acid degradation (ko00071);; Tyrosine metabolism (ko00350);; alpha-Linolenic acid metabolism (ko00592)	[R]	General function prediction only
c109716.graph_c0	512.4	465.741	444.481	53.289	48.5785	46.2288	0.00202682	-3.26394	down	Biological Process: protein-chromophore linkage (GO:0018298);	K08909|c109716.graph_c0	Photosynthesis - antenna proteins (ko00196)	--	--
c109751.graph_c0	162.7	168.577	196.59	327.973	355.197	236.906	0.0575777	0.801582	normal	Biological Process: cellular protein modification process (GO:0006464);	--	--	--	--
c109756.graph_c0	266.9	279.324	295.185	197.209	209.723	195.392	0.00294833	-0.482267	normal	Biological Process: iron-sulfur cluster assembly (GO:0016226);	--	--	[O]	Posttranslational modification, protein turnover, chaperones
c109862.graph_c0	200.1	198.243	205.908	204.252	208.678	199.714	0.465609	0.0199018	normal	Molecular Function: oxidoreductase activity (GO:0016491);	--	--	[R]	General function prediction only
c109886.graph_c0	133.9	144.322	150.799	264.983	265.092	215.56	0.0170215	0.79742	normal	Cellular Component: extracellular space (GO:0005615);	--	--	[O]	Posttranslational modification, protein turnover, chaperones
c109946.graph_c2	177.6	167.073	120.439	291.163	294.344	525.41	0.102442	1.2561	normal	Biological Process: cell redox homeostasis (GO:0045454);	--	--	[O]	Posttranslational modification, protein turnover, chaperones
c110059.graph_c0	71.3	79.2771	77.5537	230.166	252.686	197.356	0.00989547	1.57612	up	Biological Process: glycolytic process (GO:0006096);	K01623|c110059.graph_c0	Glycolysis / Gluconeogenesis (ko00010);; Pentose phosphate pathway (ko00030);; Fructose and mannose metabolism (ko00051);; Carbon fixation in photosynthetic organisms (ko00710);; Carbon metabolism (ko01200);; Biosynthesis of amino acids (ko01230)	[G]	Carbohydrate transport and metabolism
c110067.graph_c0	215.7	213.377	229.755	203.854	234.926	253.931	0.527993	0.0723427	normal	Cellular Component: integral component of membrane (GO:0016021);	--	--	--	--
c110069.graph_c0	305.3	320.015	277.35	157.342	126.539	243.716	0.0572139	-0.774753	normal	Biological Process: protein-chromophore linkage (GO:0018298);	K08916|c110069.graph_c0	Photosynthesis - antenna proteins (ko00196)	--	--
c110113.graph_c0	216.8	209.368	198.694	226.977	195.881	200.106	0.957926	-0.00438804	normal	Biological Process: folic acid biosynthetic process (GO:0046656);	K18482|c110113.graph_c0	Folate biosynthesis (ko00790)	[EH]	--
c110156.graph_c0	272.5	270.204	289.073	273.754	249.03	170.248	0.274725	-0.263275	normal	Biological Process: protein import into mitochondrial outer membrane (GO:0045040);	--	--	--	--
c110189.graph_c0	225.4	203.855	222.742	200.399	192.747	283.397	0.807197	0.0533146	normal	--	--	--	[IQR]	--
c110200.graph_c0	200.5	212.675	194.385	262.857	205.283	290.469	0.177975	0.320328	normal	Molecular Function: flavin adenine dinucleotide binding (GO:0050660);	K00108|c110200.graph_c0	Glycine, serine and threonine metabolism (ko00260)	[IR]	--
c110387.graph_c0	118.2	119.266	123.846	321.728	404.951	315.613	0.0154664	1.52844	up	Molecular Function: enzyme inhibitor activity (GO:0004857);	--	--	--	--
c110456.graph_c0	117.6	132.195	94.9883	336.213	382.751	361.318	0.000188825	1.64764	up	Molecular Function: oxidoreductase activity (GO:0016491);	K00059|c110456.graph_c0	Fatty acid biosynthesis (ko00061);; Biotin metabolism (ko00780);; Fatty acid metabolism (ko01212)	[IQR]	--
c110458.graph_c0	180.2	178.198	184.766	238.405	266.398	319.411	0.0577786	0.60163	normal	Biological Process: translation (GO:0006412);	K02953|c110458.graph_c0	Ribosome (ko03010)	[J]	Translation, ribosomal structure and biogenesis
c110465.graph_c0	125.2	162.964	158.815	365.183	383.926	240.573	0.0485914	1.14676	up	--	--	--	--	--
c110479.graph_c0	396.7	431.564	375.244	100.864	97.2875	92.4576	0.00242817	-2.0501	down	Molecular Function: RNA binding (GO:0003723);	--	--	[J]	Translation, ribosomal structure and biogenesis
c110504.graph_c0	160.1	166.672	163.123	302.99	314.454	286.409	0.00230218	0.883613	normal	Cellular Component: cytosolic small ribosomal subunit (GO:0022627);	K02957|c110504.graph_c0	Ribosome (ko03010)	[J]	Translation, ribosomal structure and biogenesis
c110506.graph_c0	352	370.528	365.925	131.429	133.199	132.269	0.00053052	-1.45544	down	Biological Process: organonitrogen compound metabolic process (GO:1901564);	K00799|c110506.graph_c0	Glutathione metabolism (ko00480)	[O]	Posttranslational modification, protein turnover, chaperones
c110582.graph_c0	166.5	162.764	175.748	266.578	283.374	381.093	0.0562285	0.882533	normal	Cellular Component: integral component of membrane (GO:0016021);	--	--	--	--
c110616.graph_c0	177.6	166.773	163.123	187.375	233.751	337.352	0.198753	0.579712	normal	--	--	--	--	--
c110628.graph_c0	118	125.28	141.28	308.571	262.611	105.161	0.254155	0.814546	normal	Cellular Component: integral component of membrane (GO:0016021);	--	--	--	--
c110663.graph_c0	273.6	275.816	270.436	217.143	213.118	167.628	0.0419194	-0.455485	normal	Biological Process: chaperone-mediated protein transport (GO:0072321);	--	--	--	--
c110713.graph_c0	327.4	295.16	292.58	143.787	159.578	189.106	0.00141526	-0.893954	normal	--	--	--	[R]	General function prediction only
c110715.graph_c0	136.2	135.202	139.477	240.266	231.401	258.645	0.00473726	0.8298	normal	Molecular Function: unfolded protein binding (GO:0051082);	K09487|c110715.graph_c0	Protein processing in endoplasmic reticulum (ko04141);; Plant-pathogen interaction (ko04626)	[O]	Posttranslational modification, protein turnover, chaperones
c110745.graph_c0	238.7	248.255	245.587	204.252	186.609	179.415	0.0101596	-0.361249	normal	Biological Process: positive regulation of transcription initiation from RNA polymerase II promoter (GO:0060261);	--	--	--	--
c110779.graph_c0	110.3	121.271	131.861	225.116	231.531	331.328	0.0502201	1.11646	normal	Biological Process: vacuolar transport (GO:0007034);	K12194|c110779.graph_c0	Endocytosis (ko04144)	--	--
c110813.graph_c0	215.6	197.942	205.207	159.07	176.946	148.901	0.0149103	-0.351618	normal	Molecular Function: oxidoreductase activity (GO:0016491);	K00083|c110813.graph_c0	Phenylpropanoid biosynthesis (ko00940)	[G]	Carbohydrate transport and metabolism
c110844.graph_c0	162	156.85	182.462	266.445	456.402	223.024	0.173158	0.915936	normal	Cellular Component: integral component of membrane (GO:0016021);	--	--	--	--
c110874.graph_c0	127.8	132.496	141.681	357.608	384.188	261.396	0.0316521	1.31941	up	Biological Process: embryo development ending in seed dormancy (GO:0009793);	--	--	--	--
c110876.graph_c0	386	402.8	398.59	100.465	107.865	111.185	6.59312e-06	-1.89384	down	Cellular Component: integral component of membrane (GO:0016021);	K01092|c110876.graph_c0	Inositol phosphate metabolism (ko00562);; Phosphatidylinositol signaling system (ko04070)	[J]	Translation, ribosomal structure and biogenesis
c110885.graph_c0	161.8	177.096	179.756	167.973	165.323	109.22	0.315288	-0.229033	normal	Biological Process: cellular response to oxygen-containing compound (GO:1901701);	K14496|c110885.graph_c0	MAPK signaling pathway - plant (ko04016);; Plant hormone signal transduction (ko04075)	--	--
c110964.graph_c0	164.9	173.187	117.834	165.316	178.382	164.616	0.419486	0.156938	normal	--	K13993|c110964.graph_c0	Protein processing in endoplasmic reticulum (ko04141)	--	--
c110970.graph_c0	41.6	44.1988	45.891	376.213	222.259	498.695	0.0565285	3.05857	normal	Molecular Function: hydrolase activity, acting on ester bonds (GO:0016788);	K01206|c110970.graph_c0	Other glycan degradation (ko00511)	--	--
c110975.graph_c1	41.1	40.1898	45.6906	85.4485	86.1876	77.2662	0.000782208	0.970974	normal	Molecular Function: dioxygenase activity (GO:0051213);	--	--	--	--
c111016.graph_c0	69.5	66.9496	66.0309	54.8837	50.5373	50.6814	0.00139013	-0.37529	normal	Molecular Function: protein heterodimerization activity (GO:0046982);	--	--	--	--
c111065.graph_c0	279.2	362.61	380.855	140.864	136.725	128.864	0.0213103	-1.33117	down	Cellular Component: integral component of membrane (GO:0016021);	--	--	--	--
c111113.graph_c0	82	76.8718	93.7859	229.502	228.528	505.766	0.1235	1.93154	normal	--	K07253|c111113.graph_c0	Tyrosine metabolism (ko00350);; Phenylalanine metabolism (ko00360)	[Q]	Secondary metabolites biosynthesis, transport and catabolism
c111138.graph_c0	210.7	220.292	228.453	225.648	239.236	190.284	0.933458	-0.00938742	normal	--	--	--	--	--
c111168.graph_c0	342.8	341.263	337.569	175.548	167.413	124.412	0.00687083	-1.12823	down	Molecular Function: carbohydrate phosphatase activity (GO:0019203);	--	--	--	--
c111177.graph_c0	72.6	71.0588	65.4297	132.359	140.642	210.714	0.0653772	1.21004	normal	Molecular Function: metal ion binding (GO:0046872);	K02978|c111177.graph_c0	Ribosome (ko03010)	--	--
c111193.graph_c1	300.3	305.282	317.63	190.565	183.606	138.948	0.00858634	-0.847369	normal	Molecular Function: transferase activity (GO:0016740);	K10688|c111193.graph_c1	Ubiquitin mediated proteolysis (ko04120)	--	--
c111227.graph_c0	170.5	201.35	210.417	451.03	356.242	154.794	0.283248	0.724455	normal	Biological Process: cytidine to uridine editing (GO:0016554);	K00655|c111227.graph_c0	Glycerolipid metabolism (ko00561);; Glycerophospholipid metabolism (ko00564)	--	--
c111275.graph_c0	80.6	79.9787	86.8722	179.934	187.001	224.858	0.0128059	1.25795	up	Biological Process: plant organ development (GO:0099402);	K14319|c111275.graph_c0	RNA transport (ko03013)	--	--
c111281.graph_c0	113	113.554	119.036	289.037	323.726	427.583	0.0305886	1.58993	up	Molecular Function: calcium ion binding (GO:0005509);	K13448|c111281.graph_c0	Plant-pathogen interaction (ko04626)	--	--
c111423.graph_c0	181.8	201.149	220.337	83.8538	78.8747	63.2535	0.00183107	-1.41663	down	--	--	--	[M]	Cell wall/membrane/envelope biogenesis
c111448.graph_c0	44	44.299	51.5021	60.0664	71.5618	54.4792	0.0729271	0.412761	normal	Molecular Function: NAD binding (GO:0051287);	K00031|c111448.graph_c0	Citrate cycle (TCA cycle) (ko00020);; Glutathione metabolism (ko00480);; Carbon metabolism (ko01200);; 2-Oxocarboxylic acid metabolism (ko01210);; Biosynthesis of amino acids (ko01230);; Peroxisome (ko04146)	[C]	Energy production and conversion
c111539.graph_c0	274.2	239.936	246.589	218.87	311.451	132.269	0.594418	-0.199258	normal	Molecular Function: protein heterodimerization activity (GO:0046982);	--	--	--	--
c111550.graph_c0	131.4	148.532	160.218	67.907	49.6232	68.6229	0.0017453	-1.2415	down	Biological Process: protein-chromophore linkage (GO:0018298);	K08917|c111550.graph_c0	Photosynthesis - antenna proteins (ko00196)	--	--
c111558.graph_c0	245.3	251.061	240.477	231.761	228.005	235.335	0.0247924	-0.0841248	normal	--	K01803|c111558.graph_c0	Glycolysis / Gluconeogenesis (ko00010);; Fructose and mannose metabolism (ko00051);; Inositol phosphate metabolism (ko00562);; Carbon fixation in photosynthetic organisms (ko00710);; Carbon metabolism (ko01200);; Biosynthesis of amino acids (ko01230)	--	--
c111706.graph_c0	402.9	368.824	373.541	114.286	118.704	124.936	0.000784472	-1.67795	down	Molecular Function: 4 iron, 4 sulfur cluster binding (GO:0051539);	K01681|c111706.graph_c0	Citrate cycle (TCA cycle) (ko00020);; Glyoxylate and dicarboxylate metabolism (ko00630);; Carbon metabolism (ko01200);; 2-Oxocarboxylic acid metabolism (ko01210);; Biosynthesis of amino acids (ko01230)	[C]	Energy production and conversion
c111760.graph_c0	183.6	178.699	201.199	255.814	254.253	341.543	0.072465	0.595782	normal	Biological Process: translation (GO:0006412);	K02921|c111760.graph_c0	Ribosome (ko03010)	[J]	Translation, ribosomal structure and biogenesis
c111798.graph_c0	28.8	30.5683	24.2481	27.907	27.6845	24.6204	0.634136	-0.0599692	normal	Molecular Function: protein binding (GO:0005515);	K08770|c111798.graph_c0	Ubiquitin mediated proteolysis (ko04120)	[O]	Posttranslational modification, protein turnover, chaperones
c111806.graph_c0	142	143.621	153.504	168.904	160.492	154.663	0.053316	0.14055	normal	--	--	--	--	--
c111818.graph_c0	414.2	394.682	344.784	120.133	126.408	150.473	0.00221311	-1.53896	down	Molecular Function: catalytic activity (GO:0003824);	--	--	[M]	Cell wall/membrane/envelope biogenesis
c111821.graph_c0	147.2	152.842	146.791	170.233	176.685	161.08	0.0309615	0.185087	normal	Biological Process: COP9 signalosome assembly (GO:0010387);	--	--	--	--
c111826.graph_c0	234.7	267.798	288.973	176.877	181.647	241.359	0.0749729	-0.399857	normal	Biological Process: cellular detoxification (GO:1990748);	--	--	[O]	Posttranslational modification, protein turnover, chaperones
c111845.graph_c0	311.6	314.202	291.979	199.601	197.709	132.007	0.0203497	-0.794016	normal	Cellular Component: Lsm1-7-Pat1 complex (GO:1990726);	K12624|c111845.graph_c0	RNA degradation (ko03018);; Spliceosome (ko03040)	[K]	Transcription
c111859.graph_c0	386.5	424.95	384.262	103.787	108.649	89.0526	0.000412798	-1.98769	down	Molecular Function: fructose 1,6-bisphosphate 1-phosphatase activity (GO:0042132);	K03841|c111859.graph_c0	Glycolysis / Gluconeogenesis (ko00010);; Pentose phosphate pathway (ko00030);; Fructose and mannose metabolism (ko00051);; Carbon fixation in photosynthetic organisms (ko00710);; Carbon metabolism (ko01200)	[G]	Carbohydrate transport and metabolism
c112001.graph_c0	112.4	99.1215	118.335	250.1	311.842	344.293	0.0168367	1.45805	up	Biological Process: glutamine biosynthetic process (GO:0006542);	K01915|c112001.graph_c0	Arginine biosynthesis (ko00220);; Alanine, aspartate and glutamate metabolism (ko00250);; Glyoxylate and dicarboxylate metabolism (ko00630);; Nitrogen metabolism (ko00910);; Biosynthesis of amino acids (ko01230)	[E]	Amino acid transport and metabolism
c112017.graph_c0	233.1	265.694	279.354	218.605	201.104	154.794	0.0498402	-0.437728	normal	Cellular Component: ribosome (GO:0005840);	--	--	[O]	Posttranslational modification, protein turnover, chaperones
c112018.graph_c0	303.3	312.799	319.734	130.1	142.601	164.747	0.000882625	-1.09714	down	Biological Process: cellular response to phosphate starvation (GO:0016036);	--	--	--	--
c112033.graph_c0	115.8	117.462	128.956	185.116	201.496	273.051	0.063668	0.864871	normal	Biological Process: protein targeting to ER (GO:0045047);	K12948|c112033.graph_c0	Protein export (ko03060)	--	--
c112061.graph_c0	187.9	189.123	181.259	352.558	355.197	183.213	0.190388	0.67438	normal	--	--	--	--	--
c112106.graph_c0	278.8	275.816	322.239	154.684	166.368	193.035	0.00383353	-0.770326	normal	Cellular Component: large ribosomal subunit (GO:0015934);	K02879|c112106.graph_c0	Ribosome (ko03010)	[J]	Translation, ribosomal structure and biogenesis
c112110.graph_c0	143.1	144.022	149.196	271.495	254.645	170.379	0.108626	0.674784	normal	Molecular Function: metal ion binding (GO:0046872);	--	--	--	--
c112133.graph_c0	400.8	335.55	354.302	107.375	118.051	153.485	0.000923494	-1.52526	down	Biological Process: UDP-glucose metabolic process (GO:0006011);	K00963|c112133.graph_c0	Pentose and glucuronate interconversions (ko00040);; Galactose metabolism (ko00052);; Starch and sucrose metabolism (ko00500);; Amino sugar and nucleotide sugar metabolism (ko00520)	[G]	Carbohydrate transport and metabolism
c112148.graph_c0	105.8	104.934	113.625	230.963	238.583	465.038	0.117654	1.52673	normal	Molecular Function: transferase activity (GO:0016740);	K00799|c112148.graph_c0	Glutathione metabolism (ko00480)	[O]	Posttranslational modification, protein turnover, chaperones
c112154.graph_c0	307.5	314.603	328.351	196.545	189.743	127.031	0.0166597	-0.888761	normal	Biological Process: regulation of RNA metabolic process (GO:0051252);	--	--	[J]	Translation, ribosomal structure and biogenesis
c112164.graph_c0	116.2	120.269	143.284	355.482	375.699	268.991	0.0188831	1.39712	up	Biological Process: mitochondrial transmembrane transport (GO:1990542);	--	--	--	--
c112168.graph_c0	282.7	280.326	256.208	198.671	207.242	211.5	0.00705548	-0.40804	normal	Molecular Function: hydrolase activity (GO:0016787);	K13051|c112168.graph_c0	Alanine, aspartate and glutamate metabolism (ko00250);; Cyanoamino acid metabolism (ko00460)	[E]	Amino acid transport and metabolism
c112172.graph_c0	302.8	318.712	345.786	154.684	171.2	174.569	0.00178812	-0.950724	normal	Molecular Function: transferase activity (GO:0016740);	--	--	--	--
c112183.graph_c0	149.9	155.147	169.236	243.588	223.435	214.512	0.00417366	0.523042	normal	--	--	--	[T]	Signal transduction mechanisms
c112197.graph_c0	336.7	336.853	291.177	169.435	150.959	188.975	0.00187018	-0.921414	normal	Molecular Function: signaling receptor activity (GO:0038023);	K10781|c112197.graph_c0	Fatty acid biosynthesis (ko00061);; Fatty acid metabolism (ko01212)	--	--
c112236.graph_c0	370.9	378.245	439.271	89.1694	91.1499	89.3145	0.00493919	-2.13997	down	Cellular Component: integral component of membrane (GO:0016021);	--	--	--	--
c112250.graph_c0	326.8	327.532	308.211	177.94	182.822	146.806	0.00106516	-0.923249	normal	--	K00128|c112250.graph_c0	Glycolysis / Gluconeogenesis (ko00010);; Ascorbate and aldarate metabolism (ko00053);; Fatty acid degradation (ko00071);; Valine, leucine and isoleucine degradation (ko00280);; Lysine degradation (ko00310);; Arginine and proline metabolism (ko00330);; Histidine metabolism (ko00340);; Tryptophan metabolism (ko00380);; beta-Alanine metabolism (ko00410);; Glycerolipid metabolism (ko00561);; Pyruvate…	--	--
c112269.graph_c0	344.8	399.392	347.689	127.176	123.927	106.863	0.00234187	-1.60892	down	Molecular Function: serine-type endopeptidase activity (GO:0004252);	--	--	[O]	Posttranslational modification, protein turnover, chaperones
c112270.graph_c0	265	243.043	235.166	228.439	212.465	298.326	0.965599	-0.00774476	normal	Molecular Function: sucrose synthase activity (GO:0016157);	K00695|c112270.graph_c0	Starch and sucrose metabolism (ko00500)	[M]	Cell wall/membrane/envelope biogenesis
c112304.graph_c0	134.3	143.02	149.697	209.037	207.895	225.382	0.000735938	0.588985	normal	Biological Process: translation (GO:0006412);	K02870|c112304.graph_c0	Ribosome (ko03010)	[J]	Translation, ribosomal structure and biogenesis
c112304.graph_c1	104.2	87.0946	99.4972	219.934	174.595	259.562	0.0341196	1.1695	up	Biological Process: translation (GO:0006412);	K02870|c112304.graph_c1	Ribosome (ko03010)	--	--
c112310.graph_c0	168.1	167.474	198.894	233.488	265.092	308.017	0.0347617	0.593744	normal	Molecular Function: heterocyclic compound binding (GO:1901363);	--	--	[T]	Signal transduction mechanisms
c112328.graph_c0	130	126.282	131.761	163.056	148.608	179.415	0.0568378	0.339739	normal	Molecular Function: NAD binding (GO:0051287);	K00058|c112328.graph_c0	Glycine, serine and threonine metabolism (ko00260);; Cysteine and methionine metabolism (ko00270);; Carbon metabolism (ko01200);; Biosynthesis of amino acids (ko01230)	[CHR]	--
c112388.graph_c0	305.4	374.537	403.3	125.316	126.408	121.793	0.0145825	-1.5361	down	Biological Process: lipid metabolic process (GO:0006629);	--	--	[I]	Lipid transport and metabolism
c112433.graph_c0	255.5	254.669	266.929	259.136	279.326	170.379	0.567471	-0.132635	normal	Biological Process: protein catabolic process (GO:0030163);	K03064|c112433.graph_c0	Proteasome (ko03050)	[O]	Posttranslational modification, protein turnover, chaperones
c112434.graph_c0	113.2	122.273	120.339	409.967	348.146	380.438	0.00392819	1.67801	up	Biological Process: translation (GO:0006412);	K02979|c112434.graph_c0	Ribosome (ko03010)	[J]	Translation, ribosomal structure and biogenesis
c112471.graph_c0	147.6	156.55	183.664	394.551	385.363	226.822	0.0811465	1.04528	normal	--	--	--	--	--
c112473.graph_c1	164.9	172.786	190.377	263.123	278.02	264.67	0.00112465	0.609733	normal	Molecular Function: metal ion binding (GO:0046872);	--	--	[CI]	--
c112487.graph_c1	388.1	371.831	362.619	116.545	117.398	101.625	2.41425e-05	-1.7421	down	Biological Process: organic substance biosynthetic process (GO:1901576);	--	--	[O]	Posttranslational modification, protein turnover, chaperones
c112500.graph_c0	222.8	218.488	207.311	238.937	259.085	265.586	0.0226169	0.235506	normal	Biological Process: protein refolding (GO:0042026);	K04077|c112500.graph_c0	RNA degradation (ko03018)	[O]	Posttranslational modification, protein turnover, chaperones
c112521.graph_c0	213.3	203.455	225.046	268.173	304.138	231.406	0.113976	0.324561	normal	Molecular Function: heme binding (GO:0020037);	--	--	[QV]	--
c112546.graph_c0	376.5	306.585	321.738	95.4153	99.6381	91.5408	0.00722212	-1.80986	down	Biological Process: defense response to other organism (GO:0098542);	--	--	--	--
c112554.graph_c0	278	272.609	272.44	182.193	181.386	250.264	0.0915836	-0.42311	normal	Molecular Function: ATP binding (GO:0005524);	K20600|c112554.graph_c0	MAPK signaling pathway - plant (ko04016);; Plant-pathogen interaction (ko04626)	[M]	Cell wall/membrane/envelope biogenesis
c112555.graph_c0	3.6	3.80851	4.00795	1.59468	1.69763	1.9644	0.000225068	-1.11888	down	--	--	--	--	--
c112596.graph_c0	74.2	76.4709	82.4635	312.957	301.918	218.441	0.0209256	1.8377	up	Molecular Function: ATP binding (GO:0005524);	K03283|c112596.graph_c0	Spliceosome (ko03040);; Protein processing in endoplasmic reticulum (ko04141);; Endocytosis (ko04144)	[O]	Posttranslational modification, protein turnover, chaperones
c112623.graph_c0	160.3	166.272	173.945	220.598	241.064	357.389	0.129049	0.710536	normal	Molecular Function: ATP binding (GO:0005524);	K03097|c112623.graph_c0	Ribosome biogenesis in eukaryotes (ko03008);; Circadian rhythm - plant (ko04712)	[M]	Cell wall/membrane/envelope biogenesis
c112698.graph_c0	115.2	120.569	116.731	144.053	142.862	95.9935	0.588028	0.119375	normal	--	--	--	--	--
c112701.graph_c0	158.3	155.046	135.769	151.894	162.059	272.92	0.357586	0.38596	normal	--	--	--	[R]	General function prediction only
c112720.graph_c0	139.3	138.91	140.178	294.352	303.354	201.809	0.0594704	0.934283	normal	Molecular Function: beta-tubulin binding (GO:0048487);	--	--	--	--
c112732.graph_c0	321.4	354.292	390.274	181.528	167.413	121.269	0.00186528	-1.18078	down	Biological Process: regulation of anion transport (GO:0044070);	--	--	--	--
c112743.graph_c2	256.7	273.11	252.3	252.625	255.69	148.377	0.357403	-0.252156	normal	Cellular Component: COPII vesicle coat (GO:0030127);	K14007|c112743.graph_c2	Protein processing in endoplasmic reticulum (ko04141)	--	--
c112766.graph_c0	259.6	258.878	260.617	168.638	196.664	191.201	0.0128741	-0.485409	normal	Biological Process: organonitrogen compound metabolic process (GO:1901564);	--	--	--	--
c112786.graph_c0	268.1	263.088	268.332	224.319	247.855	198.666	0.0923237	-0.253166	normal	Biological Process: tRNA thio-modification (GO:0034227);	K12161|c112786.graph_c0	Sulfur relay system (ko04122)	--	--
c112856.graph_c0	135.4	134.1	135.268	297.409	299.045	374.545	0.0176706	1.26237	up	Cellular Component: mitochondrial envelope (GO:0005740);	K02265|c112856.graph_c0	Oxidative phosphorylation (ko00190)	--	--
c112876.graph_c0	183.7	174.791	145.388	302.591	302.309	366.425	0.00703281	0.946879	normal	Biological Process: protein catabolic process (GO:0030163);	K03065|c112876.graph_c0	Proteasome (ko03050)	[O]	Posttranslational modification, protein turnover, chaperones
c112880.graph_c1	243.6	249.056	246.889	170.631	171.853	232.977	0.116369	-0.361921	normal	Molecular Function: flavin adenine dinucleotide binding (GO:0050660);	--	--	[C]	Energy production and conversion
c112933.graph_c0	225.3	225.504	241.078	200.664	234.796	165.009	0.266622	-0.204434	normal	Biological Process: glycolytic process (GO:0006096);	K01689|c112933.graph_c0	Glycolysis / Gluconeogenesis (ko00010);; Carbon metabolism (ko01200);; Biosynthesis of amino acids (ko01230);; RNA degradation (ko03018)	[G]	Carbohydrate transport and metabolism
c112987.graph_c0	460.9	353.39	403.801	141.395	154.876	207.702	0.00499536	-1.2732	down	--	--	--	--	--
c113047.graph_c0	95.6	96.7161	100.299	414.352	350.496	281.956	0.0222246	1.83892	up	Molecular Function: metal ion binding (GO:0046872);	--	--	--	--
c113109.graph_c0	57.5	54.9227	58.6162	380.332	348.146	528.422	0.0226863	2.87747	up	Biological Process: ATP synthesis coupled proton transport (GO:0015986);	--	--	--	--
c113125.graph_c0	189.5	197.942	229.355	208.904	211.29	242.668	0.399842	0.103913	normal	Cellular Component: COPI vesicle coat (GO:0030126);	--	--	--	--
c113134.graph_c0	210.5	211.773	205.307	176.08	179.819	293.219	0.869163	0.0486791	normal	Molecular Function: kinase activity (GO:0016301);	K16190|c113134.graph_c0	Pentose and glucuronate interconversions (ko00040);; Ascorbate and aldarate metabolism (ko00053);; Amino sugar and nucleotide sugar metabolism (ko00520)	[I]	Lipid transport and metabolism
c113160.graph_c0	283.6	292.253	308.712	113.355	104.339	167.759	0.00753439	-1.19841	down	Cellular Component: integral component of membrane (GO:0016021);	K11353|c113160.graph_c0	Oxidative phosphorylation (ko00190)	--	--
c113173.graph_c0	188.6	180.604	204.706	316.545	328.949	185.046	0.201955	0.533227	normal	Cellular Component: integral component of membrane (GO:0016021);	--	--	--	--
c113202.graph_c0	221.9	222.698	228.353	240	242.892	239.001	0.00495819	0.101287	normal	Biological Process: ER to Golgi vesicle-mediated transport (GO:0006888);	K14005|c113202.graph_c0	Protein processing in endoplasmic reticulum (ko04141)	--	--
c113246.graph_c0	220.6	214.479	195.989	195.747	181.516	119.435	0.188569	-0.345423	normal	Molecular Function: calcium ion binding (GO:0005509);	K13448|c113246.graph_c0	Plant-pathogen interaction (ko04626)	--	--
c113265.graph_c0	79.3	76.5711	79.4575	146.047	155.007	198.797	0.0321414	1.08682	up	--	--	--	--	--
c113279.graph_c0	219.7	211.573	198.293	249.967	272.927	301.076	0.0334045	0.388235	normal	Cellular Component: proteasome regulatory particle (GO:0005838);	K03038|c113279.graph_c0	Proteasome (ko03050)	--	--
c113354.graph_c1	181.5	175.091	175.648	155.349	157.227	313.387	0.611427	0.234001	normal	--	--	--	--	--
c113364.graph_c1	301.2	221.796	294.484	217.807	217.036	227.739	0.177271	-0.303083	normal	Molecular Function: RNA binding (GO:0003723);	--	--	--	--
c113386.graph_c1	329.5	330.338	272.14	97.2757	84.6205	99.9223	0.00548393	-1.72553	down	Molecular Function: phosphatase activity (GO:0016791);	K01100|c113386.graph_c1	Carbon fixation in photosynthetic organisms (ko00710);; Carbon metabolism (ko01200)	[G]	Carbohydrate transport and metabolism
c113398.graph_c1	265.2	264.591	353.2	146.711	164.409	163.176	0.0393937	-0.896611	normal	--	K13993|c113398.graph_c1	Protein processing in endoplasmic reticulum (ko04141)	[O]	Posttranslational modification, protein turnover, chaperones
c113412.graph_c0	460.2	552.735	387.468	62.0598	57.4584	54.6102	0.0132737	-3.00762	down	Biological Process: autophagosome organization (GO:1905037);	K17908|c113412.graph_c0	Autophagy - other (ko04136)	--	--
c113492.graph_c0	265.6	271.607	269.434	148.571	140.381	141.698	7.13925e-06	-0.905407	normal	Molecular Function: lipid binding (GO:0008289);	--	--	--	--
c113497.graph_c1	198.9	206.06	213.223	246.777	237.669	267.027	0.0210847	0.281687	normal	Molecular Function: serine-type carboxypeptidase activity (GO:0004185);	--	--	[E]	Amino acid transport and metabolism
c113498.graph_c0	133.1	140.514	149.396	362.924	348.407	231.799	0.0511387	1.15676	normal	Cellular Component: integral component of membrane (GO:0016021);	--	--	--	--
c113544.graph_c0	15.5	15.8354	16.633	17.4086	17.7599	19.644	0.0624754	0.192421	normal	Molecular Function: unfolded protein binding (GO:0051082);	K09487|c113544.graph_c0	Protein processing in endoplasmic reticulum (ko04141);; Plant-pathogen interaction (ko04626)	[O]	Posttranslational modification, protein turnover, chaperones
c113557.graph_c0	293	305.082	260.216	161.728	163.887	226.691	0.0216771	-0.636011	normal	Molecular Function: UDP-glycosyltransferase activity (GO:0008194);	K13496|c113557.graph_c0	Zeatin biosynthesis (ko00908)	--	--
c113574.graph_c0	327.2	404.704	419.632	107.375	110.346	85.1238	0.00670882	-1.92691	down	Cellular Component: integral component of membrane (GO:0016021);	--	--	--	--
c113616.graph_c0	226.5	220.493	228.052	209.568	212.204	251.312	0.966053	-0.00419649	normal	Molecular Function: ATP binding (GO:0005524);	K13025|c113616.graph_c0	RNA transport (ko03013);; mRNA surveillance pathway (ko03015);; Spliceosome (ko03040)	[L]	Replication, recombination and repair
c113630.graph_c0	137.3	148.331	142.082	335.282	321.375	262.443	0.0165118	1.10358	up	Molecular Function: ATP binding (GO:0005524);	K01648|c113630.graph_c0	Citrate cycle (TCA cycle) (ko00020)	[C]	Energy production and conversion
c113631.graph_c0	263.7	267.698	235.266	190.299	193.922	277.373	0.34485	-0.21265	normal	Molecular Function: transferase activity (GO:0016740);	K00797|c113631.graph_c0	Cysteine and methionine metabolism (ko00270);; Arginine and proline metabolism (ko00330);; Glutathione metabolism (ko00480)	[E]	Amino acid transport and metabolism
c113639.graph_c0	361.5	415.128	375.545	126.246	129.543	99.1365	0.00047112	-1.69877	down	Biological Process: photosystem II assembly (GO:0010207);	K08902|c113639.graph_c0	Photosynthesis (ko00195)	--	--
c113644.graph_c0	158.5	152.24	158.815	171.03	211.029	198.273	0.0842309	0.305584	normal	Biological Process: translation (GO:0006412);	K02964|c113644.graph_c0	Ribosome (ko03010)	[J]	Translation, ribosomal structure and biogenesis
c113654.graph_c0	264	281.329	314.223	198.14	205.283	235.204	0.0188293	-0.428612	normal	Molecular Function: pyridoxal phosphate binding (GO:0030170);	K00654|c113654.graph_c0	Sphingolipid metabolism (ko00600)	[H]	Coenzyme transport and metabolism
c113689.graph_c0	147.8	142.819	152.903	295.814	337.568	425.095	0.0322025	1.25491	up	Biological Process: defense response (GO:0006952);	--	--	--	--
c113703.graph_c0	140.5	144.723	146.09	297.674	346.317	225.513	0.0528568	1.01146	normal	--	--	--	--	--
c113713.graph_c0	257.6	215.782	219.034	216.478	217.036	283.528	0.771185	0.0504182	normal	Cellular Component: eukaryotic 48S preinitiation complex (GO:0033290);	K03247|c113713.graph_c0	RNA transport (ko03013)	--	--
c113720.graph_c0	62.9	83.7872	67.3335	401.595	401.817	305.922	0.00913834	2.37387	up	Biological Process: glycine decarboxylation via glycine cleavage system (GO:0019464);	K02437|c113720.graph_c0	Glycine, serine and threonine metabolism (ko00260);; Glyoxylate and dicarboxylate metabolism (ko00630);; Carbon metabolism (ko01200)	[E]	Amino acid transport and metabolism
c113802.graph_c0	101.3	102.128	108.415	195.083	181.908	233.632	0.0215782	0.969462	normal	Molecular Function: GTP binding (GO:0005525);	--	--	[R]	General function prediction only
c113820.graph_c0	375	375.138	345.485	126.512	102.25	142.877	0.000118535	-1.55978	down	Biological Process: photosystem II stabilization (GO:0042549);	K02716|c113820.graph_c0	Photosynthesis (ko00195)	--	--
c113822.graph_c0	171.6	191.528	178.253	143.787	157.88	115.768	0.060646	-0.375091	normal	Cellular Component: integral component of membrane (GO:0016021);	--	--	--	--
c113824.graph_c1	291.4	271.206	240.377	229.502	259.999	205.476	0.172029	-0.208404	normal	Cellular Component: nucleus (GO:0005634);	--	--	--	--
c113838.graph_c1	229.9	222.798	222.641	280.532	269.532	250.526	0.0338216	0.245451	normal	Molecular Function: chaperone binding (GO:0051087);	--	--	[O]	Posttranslational modification, protein turnover, chaperones
c113839.graph_c0	130.4	130.692	131.461	358.538	327.774	362.104	0.00245809	1.41725	up	Molecular Function: transferase activity (GO:0016740);	K06689|c113839.graph_c0	Ubiquitin mediated proteolysis (ko04120);; Protein processing in endoplasmic reticulum (ko04141)	--	--
c113871.graph_c1	159.2	160.659	168.434	343.92	355.72	286.147	0.0150983	1.01353	up	Biological Process: proteolysis involved in cellular protein catabolic process (GO:0051603);	K02737|c113871.graph_c1	Proteasome (ko03050)	[O]	Posttranslational modification, protein turnover, chaperones
c113872.graph_c0	157.4	159.757	189.476	273.355	321.375	218.31	0.0626283	0.682387	normal	Cellular Component: cytoplasm (GO:0005737);	K03259|c113872.graph_c0	RNA transport (ko03013)	--	--
c113878.graph_c0	381.2	415.228	379.753	116.811	109.04	108.173	0.0010321	-1.81609	down	Cellular Component: chloroplast (GO:0009507);	K02160|c113878.graph_c0	Fatty acid biosynthesis (ko00061);; Pyruvate metabolism (ko00620);; Propanoate metabolism (ko00640);; Carbon metabolism (ko01200);; Fatty acid metabolism (ko01212)	[HI]	--
c113884.graph_c0	360.8	393.68	429.051	116.279	113.611	96.3864	0.00242287	-1.85893	down	--	--	--	[M]	Cell wall/membrane/envelope biogenesis
c113887.graph_c0	345.1	352.087	344.182	112.159	115.961	135.281	0.000312151	-1.51884	down	Molecular Function: metal ion binding (GO:0046872);	--	--	--	--
c113888.graph_c2	169.1	167.174	163.925	154.02	158.663	156.89	0.00754003	-0.0911508	normal	Cellular Component: MICOS complex (GO:0061617);	--	--	--	--
c113890.graph_c0	80.2	86.1926	96.0905	305.382	422.972	153.616	0.117366	1.7485	normal	Cellular Component: integral component of membrane (GO:0016021);	--	--	--	--
c113896.graph_c0	133.8	130.592	140.078	257.276	297.347	368.914	0.0330141	1.19114	up	Cellular Component: apoplast (GO:0048046);	--	--	--	--
c113901.graph_c0	119.6	130.592	149.997	649.701	250.466	239.394	0.208922	1.50973	normal	Molecular Function: fatty-acyl-CoA binding (GO:0000062);	--	--	--	--
c113902.graph_c0	132.4	116.16	135.569	245.98	264.439	374.283	0.0502178	1.2036	normal	Cellular Component: respiratory chain (GO:0070469);	K00430|c113902.graph_c0	Phenylpropanoid biosynthesis (ko00940)	--	--
c113920.graph_c0	389.7	365.016	305.806	215.017	193.53	188.058	0.0170873	-0.829926	normal	--	--	--	--	--
c113945.graph_c0	205.3	216.083	245.887	242.924	271.23	190.546	0.670808	0.0787373	normal	Molecular Function: protein heterodimerization activity (GO:0046982);	--	--	--	--
c113952.graph_c0	277.1	280.326	287.871	153.355	170.939	204.035	0.0158169	-0.678021	normal	Cellular Component: integral component of membrane (GO:0016021);	--	--	--	--
c113989.graph_c0	241.4	250.861	287.971	177.409	182.822	204.297	0.0192286	-0.466857	normal	Cellular Component: cytosolic small ribosomal subunit (GO:0022627);	K02958|c113989.graph_c0	Ribosome (ko03010)	[J]	Translation, ribosomal structure and biogenesis
c114016.graph_c0	38.2	39.0873	43.2858	107.243	85.2735	91.4099	0.0107698	1.23561	up	Biological Process: defense response (GO:0006952);	--	--	--	--
c114062.graph_c0	93.4	105.536	93.3851	494.884	474.423	139.734	0.141597	1.92369	normal	Biological Process: protein import into mitochondrial outer membrane (GO:0045040);	--	--	--	--
c114124.graph_c0	18.4	18.2408	18.2362	11.8272	11.7529	12.7031	0.00186311	-0.596898	normal	Molecular Function: 4 iron, 4 sulfur cluster binding (GO:0051539);	K03940|c114124.graph_c0	Oxidative phosphorylation (ko00190)	[C]	Energy production and conversion
c114140.graph_c0	201	233.722	239.074	245.448	261.305	231.668	0.222572	0.132132	normal	Biological Process: carbohydrate metabolic process (GO:0005975);	K11752|c114140.graph_c0	Riboflavin metabolism (ko00740)	[G]	Carbohydrate transport and metabolism
c114188.graph_c0	136.6	146.527	147.492	275.747	257.126	339.579	0.0256748	1.01866	up	Cellular Component: nascent polypeptide-associated complex (GO:0005854);	--	--	--	--
c114204.graph_c0	86.4	91.9054	87.774	283.854	314.323	345.21	0.00575823	1.82599	up	Cellular Component: integral component of membrane (GO:0016021);	K02912|c114204.graph_c0	Ribosome (ko03010)	[J]	Translation, ribosomal structure and biogenesis
c114216.graph_c1	301	295.861	296.187	147.641	150.045	190.154	0.00946717	-0.872332	normal	Biological Process: mRNA 3'-end processing (GO:0031124);	K14399|c114216.graph_c1	mRNA surveillance pathway (ko03015)	--	--
c114260.graph_c0	142	180.303	188.874	373.555	345.273	303.041	0.00359084	0.999314	normal	Molecular Function: protein heterodimerization activity (GO:0046982);	--	--	--	--
c114260.graph_c1	99.4	101.727	111.02	258.87	325.162	213.595	0.0364453	1.35349	up	Molecular Function: protein heterodimerization activity (GO:0046982);	--	--	--	--
c114294.graph_c0	265.9	249.457	255.306	183.256	199.798	218.834	0.0179729	-0.356606	normal	Biological Process: methylation (GO:0032259);	--	--	--	--
c114296.graph_c1	435.8	455.317	413.82	120.93	97.1569	81.326	3.61177e-05	-2.12377	down	Biological Process: cell redox homeostasis (GO:0045454);	--	--	[O]	Posttranslational modification, protein turnover, chaperones
c114297.graph_c0	335.2	276.618	300.596	163.588	171.592	188.189	0.00828928	-0.801861	normal	Molecular Function: unfolded protein binding (GO:0051082);	--	--	[O]	Posttranslational modification, protein turnover, chaperones
c114327.graph_c0	306.9	334.247	280.757	199.336	199.276	188.582	0.0148445	-0.650779	normal	Biological Process: protein localization to chloroplast (GO:0072598);	--	--	[R]	General function prediction only
c114334.graph_c0	252.9	248.355	252.701	261.13	261.174	181.641	0.593805	-0.0990171	normal	--	--	--	--	--
c114354.graph_c1	397.6	393.98	368.43	95.4153	92.7169	96.1244	0.000866871	-2.02887	down	Molecular Function: hydrolase activity (GO:0016787);	K22097|c114354.graph_c1	Isoquinoline alkaloid biosynthesis (ko00950)	[I]	Lipid transport and metabolism
c114389.graph_c0	275.2	267.297	279.153	211.429	226.438	203.511	0.00416103	-0.35735	normal	Biological Process: ATP synthesis coupled proton transport (GO:0015986);	K02140|c114389.graph_c0	Oxidative phosphorylation (ko00190)	--	--
c114424.graph_c0	250.4	233.522	218.132	214.618	180.733	336.174	0.855858	0.0593233	normal	Cellular Component: membrane coat (GO:0030117);	--	--	--	--
c114456.graph_c0	210.2	201.851	207.612	303.256	332.475	230.227	0.11321	0.482814	normal	Biological Process: proteasome-mediated ubiquitin-dependent protein catabolic process (GO:0043161);	K02729|c114456.graph_c0	Proteasome (ko03050)	[O]	Posttranslational modification, protein turnover, chaperones
c114457.graph_c0	444.6	459.326	357.108	76.5448	74.4347	95.3387	0.00684996	-2.35601	down	Molecular Function: ribulose-bisphosphate carboxylase activity (GO:0016984);	K01602|c114457.graph_c0	Glyoxylate and dicarboxylate metabolism (ko00630);; Carbon fixation in photosynthetic organisms (ko00710);; Carbon metabolism (ko01200)	[G]	Carbohydrate transport and metabolism
c114479.graph_c0	167.3	168.978	177.151	327.841	280.371	309.196	0.0079716	0.837398	normal	Molecular Function: catalytic activity (GO:0003824);	K09753|c114479.graph_c0	Phenylpropanoid biosynthesis (ko00940)	[M]	Cell wall/membrane/envelope biogenesis
c114488.graph_c0	92.9	102.128	108.916	354.02	316.021	369.175	0.00226251	1.77362	up	Cellular Component: integral component of membrane (GO:0016021);	--	--	--	--
c114522.graph_c0	48.4	53.72	60.4198	126.246	197.187	81.5879	0.13687	1.3172	normal	Cellular Component: integral component of membrane (GO:0016021);	--	--	--	--
c114549.graph_c0	145.3	149.434	153.705	239.468	246.679	262.705	0.00205723	0.739772	normal	Molecular Function: peptidyl-prolyl cis-trans isomerase activity (GO:0003755);	--	--	[O]	Posttranslational modification, protein turnover, chaperones
c114550.graph_c0	164.7	151.037	152.402	79.3355	84.8817	123.626	0.0398008	-0.701656	normal	--	--	--	[L]	Replication, recombination and repair
c114576.graph_c0	168.2	168.176	160.418	274.95	276.845	355.425	0.0345	0.868805	normal	Biological Process: negative regulation of photosynthesis (GO:1905156);	--	--	--	--
c114585.graph_c0	263.2	255.771	267.931	220.199	234.012	186.356	0.0671659	-0.296835	normal	Biological Process: translation (GO:0006412);	K02917|c114585.graph_c0	Ribosome (ko03010)	--	--
c114614.graph_c1	203	212.274	226.249	346.844	333.128	208.357	0.200484	0.469593	normal	Cellular Component: membrane (GO:0016020);	--	--	--	--
c114618.graph_c0	144.8	151.939	174.646	255.947	327.643	211.631	0.0769506	0.754448	normal	Cellular Component: integral component of membrane (GO:0016021);	--	--	--	--
c114624.graph_c0	147.8	142.017	150.198	143.522	151.089	189.761	0.410761	0.138561	normal	Cellular Component: integral component of membrane (GO:0016021);	--	--	--	--
c114649.graph_c0	208.4	213.878	202.201	270.698	246.288	274.884	0.01523	0.342611	normal	Cellular Component: integral component of membrane (GO:0016021);	--	--	--	--
c114652.graph_c0	287.6	274.413	219.034	176.346	169.633	280.909	0.300214	-0.317205	normal	Biological Process: plant organ formation (GO:1905393);	--	--	[I]	Lipid transport and metabolism
c114671.graph_c0	123.5	119.768	107.914	286.113	284.811	452.99	0.0558375	1.5438	normal	--	K13993|c114671.graph_c0	Protein processing in endoplasmic reticulum (ko04141)	[O]	Posttranslational modification, protein turnover, chaperones
c114681.graph_c0	226.5	209.568	222.341	208.106	229.181	267.289	0.472155	0.0977706	normal	Molecular Function: iron-sulfur cluster binding (GO:0051536);	--	--	[C]	Energy production and conversion
c114691.graph_c0	445.2	407.009	347.589	110.565	106.298	105.161	0.00911138	-1.89755	down	Cellular Component: cell periphery (GO:0071944);	--	--	[R]	General function prediction only
c114703.graph_c0	258.5	264.591	254.605	173.156	165.062	171.295	2.44648e-05	-0.610085	normal	--	K13993|c114703.graph_c0	Protein processing in endoplasmic reticulum (ko04141)	[O]	Posttranslational modification, protein turnover, chaperones
c114713.graph_c0	298	308.289	386.967	140.731	155.399	155.187	0.0207823	-1.13802	down	--	--	--	--	--
c114738.graph_c0	270.1	285.237	268.833	238.007	222.782	216.869	0.00441289	-0.282386	normal	Molecular Function: transferase activity (GO:0016740);	K10579|c114738.graph_c0	Ubiquitin mediated proteolysis (ko04120)	--	--
c114749.graph_c0	173.5	167.274	173.143	242.924	248.769	271.218	0.0079459	0.569977	normal	Molecular Function: 7S RNA binding (GO:0008312);	K03106|c114749.graph_c0	Protein export (ko03060)	[U]	Intracellular trafficking, secretion, and vesicular transport
c114757.graph_c0	295.4	317.71	313.522	152.159	149.261	140.913	0.000276933	-1.06686	down	Cellular Component: integral component of membrane (GO:0016021);	--	--	--	--
c114759.graph_c1	183.4	171.283	196.89	149.9	184.52	238.609	0.811761	0.0550555	normal	--	--	--	--	--
c114780.graph_c0	511.9	465.841	322.539	84.6512	60.7231	84.7309	0.0228182	-2.49846	down	Molecular Function: hydrolase activity, acting on ester bonds (GO:0016788);	K01206|c114780.graph_c0	Other glycan degradation (ko00511)	--	--
c114795.graph_c0	157.1	166.773	182.863	360.399	353.761	237.43	0.0608949	0.909107	normal	Biological Process: transcription by RNA polymerase III (GO:0006383);	K03016|c114795.graph_c0	RNA polymerase (ko03020)	--	--
c114801.graph_c0	263.8	252.765	256.108	193.887	183.867	269.122	0.258418	-0.256368	normal	Cellular Component: large ribosomal subunit (GO:0015934);	K02900|c114801.graph_c0	Ribosome (ko03010)	--	--
c114811.graph_c0	146.9	149.534	157.011	249.967	257.518	328.185	0.0345182	0.882004	normal	Biological Process: response to desiccation (GO:0009269);	--	--	[V]	Defense mechanisms
c114837.graph_c1	446.6	410.016	370.034	86.7774	94.5452	89.9693	0.00444764	-2.17681	down	--	--	--	[R]	General function prediction only
c114838.graph_c0	283.4	290.249	320.335	201.196	234.796	183.213	0.0100875	-0.529832	normal	Biological Process: lipid transport (GO:0006869);	--	--	--	--
c114853.graph_c0	64.9	64.9451	63.3255	145.914	146.388	184.784	0.0178808	1.30437	up	Biological Process: protein folding (GO:0006457);	--	--	[O]	Posttranslational modification, protein turnover, chaperones
c114872.graph_c0	105.9	103.531	110.419	268.571	244.459	273.182	0.00220565	1.29752	up	Biological Process: defense response to bacterium (GO:0042742);	K00162|c114872.graph_c0	Glycolysis / Gluconeogenesis (ko00010);; Citrate cycle (TCA cycle) (ko00020);; Pyruvate metabolism (ko00620);; Carbon metabolism (ko01200)	[C]	Energy production and conversion
c114907.graph_c0	321.7	281.93	301.297	160.266	322.159	96.7792	0.244967	-0.643731	normal	Molecular Function: protein heterodimerization activity (GO:0046982);	--	--	--	--
c114911.graph_c0	137.9	132.596	139.076	211.03	218.603	354.246	0.115203	0.936514	normal	--	--	--	[L]	Replication, recombination and repair
c114911.graph_c1	192.8	185.114	181.76	246.512	261.044	182.427	0.212182	0.301973	normal	--	--	--	--	--
c114916.graph_c0	152.8	160.058	173.845	271.362	284.55	216.214	0.036329	0.665797	normal	Molecular Function: translation initiation factor activity (GO:0003743);	K13137|c114916.graph_c0	RNA transport (ko03013)	--	--
c114917.graph_c1	295.7	287.442	302.199	200	187.523	175.486	0.000614561	-0.653075	normal	Biological Process: translation (GO:0006412);	K02946|c114917.graph_c1	Ribosome (ko03010)	[J]	Translation, ribosomal structure and biogenesis
c114927.graph_c0	314.2	326.53	264.023	181.13	161.798	209.405	0.00966212	-0.711989	normal	Molecular Function: NAD binding (GO:0051287);	K15893|c114927.graph_c0	Glycine, serine and threonine metabolism (ko00260);; Glyoxylate and dicarboxylate metabolism (ko00630);; Carbon metabolism (ko01200)	[CHR]	--
c114931.graph_c0	106.7	105.636	124.146	331.163	381.445	330.28	0.00229097	1.63198	up	Molecular Function: metal ion binding (GO:0046872);	--	--	--	--
c114953.graph_c0	162.9	170.782	161.42	239.468	285.986	248.3	0.0193734	0.644151	normal	Cellular Component: respiratory chain (GO:0070469);	--	--	[C]	Energy production and conversion
c114968.graph_c0	429.2	379.448	434.862	93.8206	102.511	84.9929	0.00159566	-2.14411	down	Molecular Function: SHG alpha-glucan phosphorylase activity (GO:0102499);	K00688|c114968.graph_c0	Starch and sucrose metabolism (ko00500)	[G]	Carbohydrate transport and metabolism
c114986.graph_c0	277.1	247.553	240.276	196.013	201.104	216.869	0.0275873	-0.317119	normal	Biological Process: proteolysis involved in cellular protein catabolic process (GO:0051603);	--	--	[O]	Posttranslational modification, protein turnover, chaperones
c115028.graph_c0	142.6	164.067	189.576	127.176	148.869	106.601	0.107512	-0.375032	normal	Molecular Function: zinc ion binding (GO:0008270);	K03009|c115028.graph_c0	RNA polymerase (ko03020)	--	--
c115051.graph_c0	201	184.813	181.059	262.591	268.226	350.317	0.0602051	0.63634	normal	Biological Process: cellular component organization or biogenesis (GO:0071840);	--	--	--	--
c115065.graph_c0	333.5	325.728	314.624	151.894	164.018	180.332	0.000216902	-0.972656	normal	Molecular Function: kinase activity (GO:0016301);	K00948|c115065.graph_c0	Pentose phosphate pathway (ko00030);; Purine metabolism (ko00230);; Carbon metabolism (ko01200);; Biosynthesis of amino acids (ko01230)	[FE]	--
c115075.graph_c0	291.6	292.654	311.117	133.953	168.98	193.951	0.00971526	-0.849574	normal	Cellular Component: integral component of membrane (GO:0016021);	--	--	--	--
c115081.graph_c0	176.6	179.401	145.789	235.083	242.109	337.876	0.0759116	0.699837	normal	Molecular Function: pyridoxal phosphate binding (GO:0030170);	--	--	[R]	General function prediction only
c115102.graph_c0	287.6	300.972	299.293	195.482	189.482	177.058	0.000139093	-0.659717	normal	Molecular Function: ATP binding (GO:0005524);	K12812|c115102.graph_c0	RNA transport (ko03013);; mRNA surveillance pathway (ko03015);; Spliceosome (ko03040)	--	--
c115121.graph_c0	362.4	362.61	350.395	108.173	114.525	130.698	3.74553e-05	-1.60552	down	Biological Process: regulation of protein complex stability (GO:0061635);	--	--	--	--
c115156.graph_c0	294.2	274.213	264.925	168.505	165.846	184.653	0.00102614	-0.683156	normal	Molecular Function: electron transfer activity (GO:0009055);	--	--	--	--
c115168.graph_c0	234.3	214.78	252.4	181.13	179.819	250.788	0.335474	-0.197493	normal	Cellular Component: cytosol (GO:0005829);	K01176|c115168.graph_c0	Starch and sucrose metabolism (ko00500)	[I]	Lipid transport and metabolism
c115189.graph_c0	148.8	154.245	167.432	235.349	275.539	290.207	0.0140295	0.76785	normal	Biological Process: ER to Golgi vesicle-mediated transport (GO:0006888);	K14005|c115189.graph_c0	Protein processing in endoplasmic reticulum (ko04141)	--	--
c115211.graph_c0	254.6	245.649	247.09	245.183	223.827	182.951	0.221734	-0.196979	normal	Molecular Function: phosphatidylinositol N-acetylglucosaminyltransferase activity (GO:0017176);	--	--	--	--
c115214.graph_c0	147.9	142.518	154.306	254.751	280.501	299.505	0.00675535	0.908445	normal	Biological Process: tryptophan catabolic process to kynurenine (GO:0019441);	--	--	[E]	Amino acid transport and metabolism
c115237.graph_c0	195.7	204.056	210.718	305.249	299.698	218.703	0.123025	0.432102	normal	Biological Process: protein folding (GO:0006457);	--	--	[O]	Posttranslational modification, protein turnover, chaperones
c115238.graph_c0	280.6	309.191	311.518	200.133	177.076	177.058	0.00102783	-0.70144	normal	Molecular Function: transferase activity, transferring acyl groups other than amino-acyl groups (GO:0016747);	--	--	--	--
c115246.graph_c0	238.6	242.442	234.264	234.684	232.445	250.657	0.903369	0.00499412	normal	Biological Process: Rab protein signal transduction (GO:0032482);	K07904|c115246.graph_c0	Endocytosis (ko04144)	[R]	General function prediction only
c115258.graph_c0	144.6	158.454	144.787	291.163	277.628	163.045	0.143521	0.708534	normal	Biological Process: regulation of RNA biosynthetic process (GO:2001141);	--	--	[J]	Translation, ribosomal structure and biogenesis
c115259.graph_c0	243.5	215.682	238.874	241.595	220.562	217.524	0.621792	-0.0384847	normal	Biological Process: positive regulation of oxidative phosphorylation (GO:1903862);	K00927|c115259.graph_c0	Glycolysis / Gluconeogenesis (ko00010);; Carbon fixation in photosynthetic organisms (ko00710);; Carbon metabolism (ko01200);; Biosynthesis of amino acids (ko01230)	[G]	Carbohydrate transport and metabolism
c115272.graph_c0	129	130.892	131.461	394.153	193.269	271.741	0.116439	1.13446	normal	Molecular Function: lipid binding (GO:0008289);	--	--	--	--
c115291.graph_c0	172	182.808	170.137	302.857	268.879	289.683	0.00323195	0.714547	normal	Molecular Function: catalytic activity (GO:0003824);	--	--	[R]	General function prediction only
c115297.graph_c0	309	308.088	337.569	172.757	175.509	140.651	0.000518377	-0.965392	normal	Molecular Function: RNA binding (GO:0003723);	K12831|c115297.graph_c0	Spliceosome (ko03040)	[J]	Translation, ribosomal structure and biogenesis
c115317.graph_c1	193	187.519	185.367	248.771	259.346	283.79	0.0150039	0.484818	normal	--	--	--	--	--
c115323.graph_c0	183.6	194.936	214.124	319.734	332.997	188.582	0.210678	0.505439	normal	Cellular Component: whole membrane (GO:0098805);	--	--	[G]	Carbohydrate transport and metabolism
c115364.graph_c0	153.6	160.459	168.133	246.246	256.473	244.502	0.000104594	0.631928	normal	--	--	--	--	--
c115365.graph_c0	97.8	119.868	153.905	487.708	519.607	270.956	0.0553468	1.78248	normal	Molecular Function: metal ion binding (GO:0046872);	K01930|c115365.graph_c0	Folate biosynthesis (ko00790)	--	--
c115369.graph_c0	253.9	264.892	284.364	224.585	225.263	163.7	0.0732393	-0.388505	normal	Biological Process: cytoplasmic microtubule organization (GO:0031122);	--	--	--	--
c115378.graph_c0	80	89.6002	97.6937	255.017	264.7	259.431	6.8557e-05	1.54347	up	Cellular Component: integral component of membrane (GO:0016021);	--	--	--	--
c115419.graph_c0	377.8	343.467	409.512	109.767	125.364	130.96	0.00276552	-1.62704	down	Molecular Function: transferase activity, transferring acyl groups, acyl groups converted into alkyl on transfer (GO:0046912);	K01648|c115419.graph_c0	Citrate cycle (TCA cycle) (ko00020)	[C]	Energy production and conversion
c115437.graph_c0	87.3	97.7183	105.108	284.252	297.086	160.949	0.0718666	1.3553	normal	Cellular Component: integral component of membrane (GO:0016021);	--	--	--	--
c115442.graph_c0	92.4	91.4042	97.2929	378.339	345.403	493.849	0.0200209	2.11489	up	Molecular Function: xanthoxin dehydrogenase activity (GO:0010301);	K13070|c115442.graph_c0	Diterpenoid biosynthesis (ko00904)	[IQR]	--
c115453.graph_c0	213.4	206.261	205.006	215.548	231.139	195.523	0.632012	0.0399581	normal	--	--	--	--	--
c115460.graph_c0	108.4	106.738	89.8782	130.631	128.759	147.984	0.016058	0.417468	normal	Molecular Function: protein disulfide oxidoreductase activity (GO:0015035);	--	--	[O]	Posttranslational modification, protein turnover, chaperones
c115482.graph_c1	92.9	97.2172	90.9804	164.252	156.574	194.737	0.0194321	0.87508	normal	Biological Process: glyceraldehyde-3-phosphate biosynthetic process (GO:0046166);	K01803|c115482.graph_c1	Glycolysis / Gluconeogenesis (ko00010);; Fructose and mannose metabolism (ko00051);; Inositol phosphate metabolism (ko00562);; Carbon fixation in photosynthetic organisms (ko00710);; Carbon metabolism (ko01200);; Biosynthesis of amino acids (ko01230)	[G]	Carbohydrate transport and metabolism
c115490.graph_c0	467.3	382.154	328.251	113.355	131.11	127.031	0.0204266	-1.66456	down	Biological Process: iron ion homeostasis (GO:0055072);	--	--	--	--
c115519.graph_c0	308.3	338.055	322.94	186.445	217.95	92.7195	0.0465416	-0.963358	normal	Molecular Function: protein heterodimerization activity (GO:0046982);	--	--	--	--
c115548.graph_c0	146.5	153.042	168.935	336.478	265.353	215.429	0.0756105	0.802818	normal	Molecular Function: L-malate dehydrogenase activity (GO:0030060);	K00026|c115548.graph_c0	Citrate cycle (TCA cycle) (ko00020);; Cysteine and methionine metabolism (ko00270);; Pyruvate metabolism (ko00620);; Glyoxylate and dicarboxylate metabolism (ko00630);; Carbon fixation in photosynthetic organisms (ko00710);; Carbon metabolism (ko01200)	[C]	Energy production and conversion
c115587.graph_c0	282.7	281.529	261.118	141.395	175.77	222.37	0.0459874	-0.613283	normal	Biological Process: DNA replication (GO:0006260);	K10756|c115587.graph_c0	DNA replication (ko03030);; Nucleotide excision repair (ko03420);; Mismatch repair (ko03430)	[L]	Replication, recombination and repair
c115590.graph_c2	187.8	193.031	202	233.621	234.143	325.042	0.145423	0.443889	normal	Molecular Function: glycopeptide alpha-N-acetylgalactosaminidase activity (GO:0033926);	K02986|c115590.graph_c2	Ribosome (ko03010)	[G]	Carbohydrate transport and metabolism
c115596.graph_c0	69.5	69.2547	70.8404	51.9601	48.709	33.1328	0.0481117	-0.647506	normal	--	--	--	--	--
c115598.graph_c0	281	299.77	298.091	169.568	171.2	134.889	0.00216517	-0.885715	normal	--	K03025|c115598.graph_c0	RNA polymerase (ko03020)	--	--
c115606.graph_c0	100	107.841	120.339	301.794	356.634	228.787	0.0344898	1.4348	up	Biological Process: response to water (GO:0009415);	--	--	--	--
c115607.graph_c0	95.2	90.9031	85.4694	75.6146	76.0018	68.6229	0.0104304	-0.302266	normal	Cellular Component: chloroplast envelope (GO:0009941);	--	--	--	--
c115635.graph_c0	157.6	148.532	153.404	228.97	248.899	254.193	0.00359602	0.671788	normal	Molecular Function: heterocyclic compound binding (GO:1901363);	K01810|c115635.graph_c0	Glycolysis / Gluconeogenesis (ko00010);; Pentose phosphate pathway (ko00030);; Starch and sucrose metabolism (ko00500);; Amino sugar and nucleotide sugar metabolism (ko00520);; Carbon metabolism (ko01200)	--	--
c115666.graph_c1	161.8	162.663	171.54	319.867	345.142	259.3	0.0288468	0.898026	normal	Molecular Function: ATPase activity (GO:0016887);	K05681|c115666.graph_c1	ABC transporters (ko02010)	--	--
c115679.graph_c0	116.6	118.565	131.561	444.518	191.963	402.046	0.102572	1.50177	normal	Cellular Component: cytosolic large ribosomal subunit (GO:0022625);	K02893|c115679.graph_c0	Ribosome (ko03010)	[J]	Translation, ribosomal structure and biogenesis
c115696.graph_c0	211.6	210.27	219.535	294.618	280.371	204.035	0.243586	0.280432	normal	Molecular Function: unfolded protein binding (GO:0051082);	--	--	[O]	Posttranslational modification, protein turnover, chaperones
c115703.graph_c0	310.9	312.598	274.143	198.405	188.307	213.726	0.0050637	-0.580124	normal	Molecular Function: 4 iron, 4 sulfur cluster binding (GO:0051539);	K03941|c115703.graph_c0	Oxidative phosphorylation (ko00190)	[C]	Energy production and conversion
c115712.graph_c0	21.1	22.2497	22.6449	52.093	48.0561	55.396	0.0036286	1.23691	up	Cellular Component: mitochondrial inner membrane (GO:0005743);	--	--	[O]	Posttranslational modification, protein turnover, chaperones
c115732.graph_c0	66.9	66.248	72.7442	193.754	180.472	249.216	0.0212718	1.59837	up	Molecular Function: signaling receptor activity (GO:0038023);	--	--	--	--
c115738.graph_c0	282.3	276.317	253.603	203.721	226.308	227.215	0.011771	-0.305442	normal	Biological Process: response to stimulus (GO:0050896);	K13993|c115738.graph_c0	Protein processing in endoplasmic reticulum (ko04141)	[O]	Posttranslational modification, protein turnover, chaperones
c115800.graph_c0	368.5	407.31	394.682	137.01	149.131	101.887	0.000181531	-1.59289	down	--	--	--	--	--
c115801.graph_c0	88	96.5157	115.028	241.86	261.697	402.701	0.0541552	1.59716	normal	Molecular Function: GTP binding (GO:0005525);	--	--	[R]	General function prediction only
c115828.graph_c0	213.3	259.58	251.398	279.336	346.709	167.105	0.708782	0.131048	normal	Molecular Function: protein-L-isoaspartate (D-aspartate) O-methyltransferase activity (GO:0004719);	--	--	[O]	Posttranslational modification, protein turnover, chaperones
c115840.graph_c0	216.7	206.962	191.079	198.671	184.52	314.434	0.573082	0.182473	normal	Molecular Function: intramolecular lyase activity (GO:0016872);	K01859|c115840.graph_c0	Flavonoid biosynthesis (ko00941)	--	--
c115865.graph_c0	196.5	201.049	201.9	278.14	265.876	316.006	0.0276263	0.520734	normal	--	--	--	[T]	Signal transduction mechanisms
c115874.graph_c0	131.7	139.111	153.805	456.213	369.823	204.559	0.110541	1.27925	normal	Molecular Function: metal ion binding (GO:0046872);	--	--	--	--
c115897.graph_c0	290.6	281.329	243.282	204.252	203.847	197.487	0.0377318	-0.42884	normal	Molecular Function: ATP binding (GO:0005524);	K14498|c115897.graph_c0	MAPK signaling pathway - plant (ko04016);; Plant hormone signal transduction (ko04075)	[T]	Signal transduction mechanisms
c115903.graph_c2	95.5	92.206	101.902	354.286	304.66	382.14	0.00735342	1.84592	up	Molecular Function: calcium ion binding (GO:0005509);	K13448|c115903.graph_c2	Plant-pathogen interaction (ko04626)	--	--
c115909.graph_c0	257.5	241.139	233.864	196.146	190.266	273.313	0.463175	-0.150969	normal	--	--	--	[C]	Energy production and conversion
c115918.graph_c0	137.4	132.496	143.885	147.641	153.048	191.856	0.195089	0.251388	normal	--	K01456|c115918.graph_c0	Protein processing in endoplasmic reticulum (ko04141)	[R]	General function prediction only
c115934.graph_c0	380.1	393.179	395.584	88.6379	103.295	116.292	3.73427e-05	-1.92305	down	Cellular Component: large ribosomal subunit (GO:0015934);	K02876|c115934.graph_c0	Ribosome (ko03010)	[J]	Translation, ribosomal structure and biogenesis
c115945.graph_c0	82.9	99.4221	111.521	484.917	490.355	160.426	0.122866	1.95046	normal	Cellular Component: integral component of membrane (GO:0016021);	--	--	--	--
c115952.graph_c0	108	114.857	128.555	460.199	399.989	168.021	0.126232	1.5489	normal	--	--	--	--	--
c115954.graph_c0	175.3	177.497	163.224	143.389	130.718	163.569	0.0948638	-0.237567	normal	Cellular Component: cytoplasm (GO:0005737);	--	--	[J]	Translation, ribosomal structure and biogenesis
c115960.graph_c0	206.7	226.907	217.231	302.724	286.9	271.741	0.00462807	0.404328	normal	Molecular Function: protein heterodimerization activity (GO:0046982);	--	--	--	--
c115961.graph_c0	164.4	191.829	174.546	124.385	129.543	108.304	0.00618425	-0.551187	normal	Biological Process: translation (GO:0006412);	K02884|c115961.graph_c0	Ribosome (ko03010)	[J]	Translation, ribosomal structure and biogenesis
c115968.graph_c0	261.6	249.558	240.076	227.774	222.782	204.69	0.0275805	-0.197225	normal	Biological Process: integrin-mediated signaling pathway (GO:0007229);	--	--	[R]	General function prediction only
c115985.graph_c0	174.6	202.553	185.367	304.85	310.536	304.743	0.00315875	0.709933	normal	Molecular Function: zinc ion binding (GO:0008270);	--	--	[K]	Transcription
c115997.graph_c0	85.2	90.402	95.2889	341.661	342.792	496.468	0.0272221	2.12413	up	--	--	--	--	--
c115999.graph_c0	127.9	126.683	128.354	302.591	262.35	283.397	0.00549531	1.14753	up	Biological Process: proteolysis involved in cellular protein catabolic process (GO:0051603);	K02732|c115999.graph_c0	Proteasome (ko03050)	[O]	Posttranslational modification, protein turnover, chaperones
c116002.graph_c0	284.9	281.128	302.099	192.027	212.204	173.522	0.0039054	-0.587455	normal	--	--	--	--	--
c116008.graph_c1	224.1	211.974	229.455	166.777	171.722	252.359	0.465539	-0.171687	normal	Biological Process: alpha-amino acid biosynthetic process (GO:1901607);	K01609|c116008.graph_c1	Phenylalanine, tyrosine and tryptophan biosynthesis (ko00400);; Biosynthesis of amino acids (ko01230)	[E]	Amino acid transport and metabolism
c116048.graph_c0	385.9	389.27	403.4	111.362	121.316	110.661	8.2914e-06	-1.77933	down	Molecular Function: carbohydrate binding (GO:0030246);	--	--	--	--
c116072.graph_c0	160.7	150.236	149.597	325.183	319.416	265.193	0.0134962	0.982235	normal	Molecular Function: oxidoreductase activity (GO:0016491);	K05894|c116072.graph_c0	alpha-Linolenic acid metabolism (ko00592)	[C]	Energy production and conversion
c116079.graph_c0	184.3	166.773	196.389	270.831	253.209	191.463	0.133683	0.386198	normal	Molecular Function: GTP binding (GO:0005525);	K01528|c116079.graph_c0	Endocytosis (ko04144)	--	--
c116079.graph_c1	94.5	95.7139	91.782	83.1894	80.7029	96.5173	0.278081	-0.114891	normal	Molecular Function: GTP binding (GO:0005525);	--	--	--	--
c116130.graph_c0	295.9	335.75	355.605	142.326	128.237	138.555	0.00587234	-1.27091	down	Biological Process: granum assembly (GO:0090391);	--	--	--	--
c116144.graph_c0	315.3	311.897	332.158	177.276	174.334	203.904	0.000604568	-0.788242	normal	Molecular Function: oxidoreductase activity (GO:0016491);	K06123|c116144.graph_c0	Glycerophospholipid metabolism (ko00564);; Ether lipid metabolism (ko00565)	[C]	Energy production and conversion
c116145.graph_c0	110.9	117.964	138.775	149.9	162.973	110.137	0.378946	0.202404	normal	Biological Process: Rab protein signal transduction (GO:0032482);	K07904|c116145.graph_c0	Endocytosis (ko04144)	[K]	Transcription
c116146.graph_c0	238.7	238.232	262.721	224.585	210.768	205.083	0.0338986	-0.207796	normal	Molecular Function: transferase activity (GO:0016740);	--	--	--	--
c116149.graph_c0	297.9	286.24	274.444	152.691	168.588	209.405	0.0133638	-0.694106	normal	--	--	--	[T]	Signal transduction mechanisms
c116151.graph_c0	178.3	181.806	178.354	187.11	223.174	301.862	0.229494	0.403333	normal	Biological Process: translation (GO:0006412);	K02901|c116151.graph_c0	Ribosome (ko03010)	--	--
c116166.graph_c0	163.9	162.864	151.3	291.694	277.106	324.78	0.00663357	0.902395	normal	Cellular Component: cytosolic large ribosomal subunit (GO:0022625);	K02937|c116166.graph_c0	Ribosome (ko03010)	--	--
c116190.graph_c0	389.8	368.924	392.177	100.066	89.9746	135.543	0.000360355	-1.82166	down	Molecular Function: small molecule binding (GO:0036094);	--	--	--	--
c116202.graph_c0	261.9	267.197	273.041	201.993	207.111	205.214	0.000562796	-0.384864	normal	Molecular Function: nucleic acid binding (GO:0003676);	--	--	--	--
c116220.graph_c0	202.6	192.53	198.494	238.007	253.862	307.886	0.0804515	0.430009	normal	Molecular Function: transferase activity (GO:0016740);	K00799|c116220.graph_c0	Glutathione metabolism (ko00480)	[O]	Posttranslational modification, protein turnover, chaperones
c116237.graph_c0	191.2	185.915	186.269	220.731	220.692	366.687	0.235528	0.520432	normal	Molecular Function: oxidoreductase activity (GO:0016491);	K00306|c116237.graph_c0	Glycine, serine and threonine metabolism (ko00260);; Lysine degradation (ko00310);; Peroxisome (ko04146)	[E]	Amino acid transport and metabolism
c116239.graph_c0	136	146.728	159.416	205.05	214.947	178.367	0.0220682	0.436506	normal	Cellular Component: cytosolic large ribosomal subunit (GO:0022625);	K02880|c116239.graph_c0	Ribosome (ko03010)	[J]	Translation, ribosomal structure and biogenesis
c116243.graph_c0	250.9	249.758	244.485	240.133	238.713	194.606	0.249661	-0.145941	normal	Molecular Function: GTP binding (GO:0005525);	K07904|c116243.graph_c0	Endocytosis (ko04144)	[R]	General function prediction only
c116255.graph_c0	263.7	269.101	266.729	184.718	190.004	210.19	0.00936763	-0.450932	normal	--	--	--	--	--
c116272.graph_c0	148.4	143.922	139.076	238.804	274.756	307.886	0.0211428	0.929148	normal	Biological Process: response to oxygen-containing compound (GO:1901700);	K13993|c116272.graph_c0	Protein processing in endoplasmic reticulum (ko04141)	[O]	Posttranslational modification, protein turnover, chaperones
c116282.graph_c2	183.5	181.606	181.059	269.502	279.979	176.927	0.207908	0.411443	normal	Biological Process: methylglyoxal catabolic process to D-lactate via S-lactoyl-glutathione (GO:0019243);	K01069|c116282.graph_c2	Pyruvate metabolism (ko00620)	[R]	General function prediction only
c116301.graph_c0	399.1	403.301	327.75	119.867	116.484	118.519	0.0087947	-1.67116	down	Biological Process: nucleoside metabolic process (GO:0009116);	K00761|c116301.graph_c0	Pyrimidine metabolism (ko00240)	[F]	Nucleotide transport and metabolism
c116305.graph_c0	258	294.157	262.621	201.462	222.651	170.771	0.0203627	-0.453797	normal	--	--	--	--	--
c116310.graph_c0	34.1	35.1786	41.2818	17.4086	17.7599	15.5842	0.00793915	-1.12328	down	Molecular Function: 2 iron, 2 sulfur cluster binding (GO:0051537);	K03943|c116310.graph_c0	Oxidative phosphorylation (ko00190)	[C]	Energy production and conversion
c116323.graph_c0	323.5	376.341	349.994	182.06	153.048	116.292	0.00147972	-1.21768	down	Biological Process: metabolic process (GO:0008152);	K07253|c116323.graph_c0	Tyrosine metabolism (ko00350);; Phenylalanine metabolism (ko00360)	[Q]	Secondary metabolites biosynthesis, transport and catabolism
c116328.graph_c0	120.9	110.046	102.904	337.409	358.331	324.518	0.000230514	1.61166	up	Cellular Component: integral component of membrane (GO:0016021);	--	--	--	--
c116330.graph_c0	334.9	353.49	380.354	131.96	155.399	120.483	0.000271292	-1.38983	down	--	--	--	[S]	Function unknown
c116331.graph_c0	293.5	253.867	258.813	174.618	192.747	215.56	0.012448	-0.467794	normal	Molecular Function: protein tyrosine phosphatase activity (GO:0004725);	K14394|c116331.graph_c0	Thiamine metabolism (ko00730);; Riboflavin metabolism (ko00740)	[T]	Signal transduction mechanisms
c116346.graph_c0	0.2	0.200448	0.200397	0.13289	0.130587	0.392879	0.851362	0.127487	normal	Biological Process: microtubule-based process (GO:0007017);	K07375|c116346.graph_c0	Phagosome (ko04145)	--	--
c116384.graph_c0	19.3	20.4457	22.6449	43.9867	43.7467	53.0387	0.00832251	1.17396	up	Molecular Function: FMN binding (GO:0010181);	K03809|c116384.graph_c0	Ubiquinone and other terpenoid-quinone biosynthesis (ko00130)	[C]	Energy production and conversion
c116441.graph_c0	276.8	271.507	276.648	204.784	200.06	192.118	0.000464703	-0.466677	normal	Cellular Component: mitochondrial matrix (GO:0005759);	--	--	--	--
c116446.graph_c0	100.5	124.679	134.366	513.09	538.411	163.7	0.141377	1.75695	normal	Biological Process: regulation of RNA biosynthetic process (GO:2001141);	--	--	--	--
c116493.graph_c0	492.5	389.069	434.361	119.468	117.137	138.948	0.0066621	-1.80899	down	Biological Process: trehalose metabolic process (GO:0005991);	K01194|c116493.graph_c0	Starch and sucrose metabolism (ko00500)	[G]	Carbohydrate transport and metabolism
c116512.graph_c0	200	194.735	207.812	250.764	260.391	281.04	0.0100685	0.394781	normal	Biological Process: organonitrogen compound catabolic process (GO:1901565);	--	--	[V]	Defense mechanisms
c116529.graph_c1	366.9	356.797	406.606	122.259	128.759	156.89	0.000387802	-1.47039	down	Cellular Component: integral component of membrane (GO:0016021);	K02634|c116529.graph_c1	Photosynthesis (ko00195)	--	--
c116538.graph_c0	98.6	99.3219	115.028	183.654	190.266	199.059	0.000290498	0.87255	normal	Molecular Function: 2 iron, 2 sulfur cluster binding (GO:0051537);	K00411|c116538.graph_c0	Oxidative phosphorylation (ko00190)	[C]	Energy production and conversion
c116558.graph_c0	354.6	388.167	384.763	127.575	120.924	118.519	0.00100252	-1.61925	down	Cellular Component: integral component of membrane (GO:0016021);	K01092|c116558.graph_c0	Inositol phosphate metabolism (ko00562);; Phosphatidylinositol signaling system (ko04070)	[M]	Cell wall/membrane/envelope biogenesis
c116581.graph_c0	261.5	283.934	303.902	159.468	165.585	149.818	0.00462005	-0.838801	normal	Cellular Component: integral component of membrane (GO:0016021);	--	--	--	--
c116587.graph_c0	114.2	123.376	119.737	284.784	317.327	369.83	0.0135191	1.44368	up	--	--	--	--	--
c116605.graph_c0	239.4	248.956	258.813	178.073	194.706	281.825	0.439546	-0.190813	normal	Molecular Function: ATP binding (GO:0005524);	K03283|c116605.graph_c0	Spliceosome (ko03040);; Protein processing in endoplasmic reticulum (ko04141);; Endocytosis (ko04144)	[O]	Posttranslational modification, protein turnover, chaperones
c116606.graph_c0	322.5	322.621	308.712	152.957	159.578	189.106	0.00190118	-0.927083	normal	Molecular Function: 3-oxo-pimeloyl-[acp] methyl ester reductase activity (GO:0102132);	K00059|c116606.graph_c0	Fatty acid biosynthesis (ko00061);; Biotin metabolism (ko00780);; Fatty acid metabolism (ko01212)	[IQR]	--
c116614.graph_c0	129.5	125.681	131.06	312.824	332.345	335.65	0.000799906	1.34449	up	Biological Process: Golgi vesicle transport (GO:0048193);	--	--	--	--
c116618.graph_c0	97.4	82.9854	87.5736	191.628	197.709	398.379	0.124882	1.55566	normal	Molecular Function: hydrolase activity (GO:0016787);	K22097|c116618.graph_c0	Isoquinoline alkaloid biosynthesis (ko00950)	[I]	Lipid transport and metabolism
c116620.graph_c2	150.4	156.85	173.344	127.841	108.126	72.8136	0.0542192	-0.638238	normal	Molecular Function: ATP binding (GO:0005524);	--	--	[R]	General function prediction only
c116645.graph_c0	107.7	101.727	95.1887	119.601	141.818	151.389	0.047655	0.438481	normal	Molecular Function: heme binding (GO:0020037);	K16085|c116645.graph_c0	Diterpenoid biosynthesis (ko00904)	--	--
c116672.graph_c0	180.1	186.116	194.886	346.179	355.981	163.7	0.245333	0.62587	normal	Cellular Component: integral component of membrane (GO:0016021);	--	--	--	--
c116673.graph_c0	115.5	130.291	130.96	379.003	379.748	385.153	7.36995e-05	1.60228	up	Cellular Component: cytoplasm (GO:0005737);	K13126|c116673.graph_c0	RNA transport (ko03013);; mRNA surveillance pathway (ko03015);; RNA degradation (ko03018)	[J]	Translation, ribosomal structure and biogenesis
c116677.graph_c0	191.1	200.548	202	129.701	141.687	140.258	0.000301717	-0.528205	normal	Molecular Function: shikimate O-hydroxycinnamoyltransferase activity (GO:0047172);	K13065|c116677.graph_c0	Phenylpropanoid biosynthesis (ko00940);; Flavonoid biosynthesis (ko00941);; Stilbenoid, diarylheptanoid and gingerol biosynthesis (ko00945)	--	--
c116685.graph_c0	112.1	119.868	126.952	462.591	376.222	256.681	0.0536584	1.60985	normal	--	--	--	--	--
c116703.graph_c0	154	150.536	153.905	308.04	333.65	274.623	0.0120242	0.999103	normal	Molecular Function: voltage-gated anion channel activity (GO:0008308);	--	--	--	--
c116714.graph_c0	174.7	142.719	150.799	267.641	152.265	421.952	0.25081	0.846397	normal	--	--	--	--	--
c116721.graph_c0	108.8	104.032	101	158.671	167.021	195.523	0.0214852	0.731883	normal	Molecular Function: unfolded protein binding (GO:0051082);	--	--	--	--
c116745.graph_c0	161.4	150.536	142.082	268.571	277.237	314.172	0.00484501	0.921554	normal	Biological Process: methylation (GO:0032259);	K00588|c116745.graph_c0	Phenylpropanoid biosynthesis (ko00940);; Flavonoid biosynthesis (ko00941);; Stilbenoid, diarylheptanoid and gingerol biosynthesis (ko00945)	[R]	General function prediction only
c116746.graph_c0	263.7	246.25	281.258	198.538	214.947	174.176	0.012751	-0.429072	normal	Molecular Function: 2 iron, 2 sulfur cluster binding (GO:0051537);	K00411|c116746.graph_c0	Oxidative phosphorylation (ko00190)	[C]	Energy production and conversion
c116755.graph_c0	217.4	214.98	215.828	180.199	190.396	295.576	0.885946	0.0394366	normal	Molecular Function: guanine phosphoribosyltransferase activity (GO:0052657);	K00760|c116755.graph_c0	Purine metabolism (ko00230)	[F]	Nucleotide transport and metabolism
c116838.graph_c0	189.7	190.025	194.586	188.837	199.407	188.32	0.862107	0.00565019	normal	Biological Process: translation (GO:0006412);	K02883|c116838.graph_c0	Ribosome (ko03010)	[J]	Translation, ribosomal structure and biogenesis
c116850.graph_c0	214.6	238.433	249.695	248.904	271.883	248.693	0.165376	0.130916	normal	Cellular Component: eukaryotic 48S preinitiation complex (GO:0033290);	K03248|c116850.graph_c0	RNA transport (ko03013)	[J]	Translation, ribosomal structure and biogenesis
c116865.graph_c0	204	182.909	217.231	210.1	224.741	301.207	0.255915	0.284918	normal	Cellular Component: CCR4-NOT complex (GO:0030014);	K12581|c116865.graph_c0	RNA degradation (ko03018)	--	--
c116866.graph_c0	236.5	240.036	258.512	241.86	249.16	217.524	0.498042	-0.0529806	normal	Molecular Function: ATPase activity (GO:0016887);	--	--	[R]	General function prediction only
c116870.graph_c0	205.1	212.375	189.876	310.166	282.068	203.642	0.183122	0.390015	normal	Biological Process: pentose-phosphate shunt, non-oxidative branch (GO:0009052);	K01807|c116870.graph_c0	Pentose phosphate pathway (ko00030);; Carbon fixation in photosynthetic organisms (ko00710);; Carbon metabolism (ko01200);; Biosynthesis of amino acids (ko01230)	[G]	Carbohydrate transport and metabolism
c116874.graph_c0	285	310.293	284.765	183.389	184.259	180.593	0.00519208	-0.682789	normal	Cellular Component: integral component of membrane (GO:0016021);	--	--	--	--
c116888.graph_c0	139.7	142.418	149.396	312.425	312.365	294.528	0.000190076	1.09116	up	Biological Process: UDP-glucose metabolic process (GO:0006011);	K00963|c116888.graph_c0	Pentose and glucuronate interconversions (ko00040);; Galactose metabolism (ko00052);; Starch and sucrose metabolism (ko00500);; Amino sugar and nucleotide sugar metabolism (ko00520)	[G]	Carbohydrate transport and metabolism
c116890.graph_c0	375.4	431.264	375.344	87.5747	91.5417	110.661	0.00144227	-2.02822	down	Cellular Component: plastid thylakoid membrane (GO:0055035);	--	--	[P]	Inorganic ion transport and metabolism
c116905.graph_c0	264.1	267.498	287.269	184.718	180.341	177.45	0.00357272	-0.593982	normal	Molecular Function: uridylyltransferase activity (GO:0070569);	K12447|c116905.graph_c0	Pentose and glucuronate interconversions (ko00040);; Galactose metabolism (ko00052);; Ascorbate and aldarate metabolism (ko00053);; Amino sugar and nucleotide sugar metabolism (ko00520)	[G]	Carbohydrate transport and metabolism
c116945.graph_c0	156.7	157.151	164.426	379.269	314.846	359.223	0.00881463	1.13905	up	Cellular Component: cell part (GO:0044464);	--	--	--	--
c116958.graph_c0	274.8	297.765	298.291	196.678	195.489	154.532	0.00560445	-0.671688	normal	Cellular Component: integral component of membrane (GO:0016021);	K08503|c116958.graph_c0	SNARE interactions in vesicular transport (ko04130)	--	--
c116966.graph_c0	260.4	261.785	254.204	146.312	135.027	248.562	0.150138	-0.551056	normal	Biological Process: translation (GO:0006412);	--	--	[J]	Translation, ribosomal structure and biogenesis
c116974.graph_c1	229	218.188	217.03	174.219	179.296	287.98	0.857526	-0.0502161	normal	Molecular Function: RNA binding (GO:0003723);	--	--	--	--
c117027.graph_c0	233.3	242.141	236.97	277.076	307.272	194.868	0.575833	0.129314	normal	Molecular Function: transferase activity (GO:0016740);	K12668|c117027.graph_c0	N-Glycan biosynthesis (ko00510);; Various types of N-glycan biosynthesis (ko00513);; Protein processing in endoplasmic reticulum (ko04141)	--	--
c117042.graph_c0	184.7	207.564	211.018	305.781	312.104	172.212	0.304314	0.389196	normal	Molecular Function: heterocyclic compound binding (GO:1901363);	--	--	--	--
c117066.graph_c1	377	380.45	418.53	115.349	128.89	90.886	0.000105773	-1.81109	down	--	--	--	--	--
c117115.graph_c0	149.9	155.247	141.781	237.741	202.018	298.326	0.0719413	0.723746	normal	Biological Process: cysteine biosynthetic process from serine (GO:0006535);	K01738|c117115.graph_c0	Cysteine and methionine metabolism (ko00270);; Sulfur metabolism (ko00920);; Carbon metabolism (ko01200);; Biosynthesis of amino acids (ko01230)	[E]	Amino acid transport and metabolism
c117133.graph_c0	125.1	123.376	133.364	85.9801	94.8063	100.315	0.00389742	-0.441877	normal	Molecular Function: unfolded protein binding (GO:0051082);	K02882|c117133.graph_c0	Ribosome (ko03010)	--	--
c117149.graph_c0	354.8	375.94	316.127	129.169	101.336	171.033	0.00142082	-1.38247	down	Molecular Function: NAD binding (GO:0051287);	K05298|c117149.graph_c0	Carbon fixation in photosynthetic organisms (ko00710);; Carbon metabolism (ko01200)	[G]	Carbohydrate transport and metabolism
c117156.graph_c0	134.4	146.127	139.076	324.12	323.073	315.351	3.18417e-06	1.19783	up	Cellular Component: clathrin complex (GO:0071439);	K04646|c117156.graph_c0	Endocytosis (ko04144)	--	--
c117165.graph_c0	187.8	203.555	193.484	286.645	286.9	217.393	0.0918171	0.435526	normal	--	--	--	--	--
c117167.graph_c1	126.9	120.87	137.773	241.329	232.837	244.764	0.000106088	0.898958	normal	Biological Process: cytidine to uridine editing (GO:0016554);	K00655|c117167.graph_c1	Glycerolipid metabolism (ko00561);; Glycerophospholipid metabolism (ko00564)	--	--
c117187.graph_c0	175.5	157.251	197.291	238.272	248.116	331.197	0.0676958	0.625261	normal	Biological Process: vacuolar transport (GO:0007034);	K12193|c117187.graph_c0	Endocytosis (ko04144)	--	--
c117189.graph_c0	217.5	216.383	254.104	146.445	166.238	173.784	0.0147515	-0.500042	normal	Molecular Function: ATP binding (GO:0005524);	K12812|c117189.graph_c0	RNA transport (ko03013);; mRNA surveillance pathway (ko03015);; Spliceosome (ko03040)	[L]	Replication, recombination and repair
c117224.graph_c0	245.1	255.07	283.863	232.425	260.783	212.81	0.227111	-0.15121	normal	Molecular Function: oxidoreductase activity (GO:0016491);	K00008|c117224.graph_c0	Pentose and glucuronate interconversions (ko00040);; Fructose and mannose metabolism (ko00051)	[ER]	--
c117238.graph_c0	308.9	326.028	271.639	180.199	147.302	192.511	0.00391474	-0.801867	normal	Molecular Function: metal ion binding (GO:0046872);	K17686|c117238.graph_c0	MAPK signaling pathway - plant (ko04016)	--	--
c117241.graph_c0	335.3	339.659	305.506	124.917	147.041	136.984	0.000382455	-1.26157	down	Cellular Component: U4/U6 x U5 tri-snRNP complex (GO:0046540);	K12627|c117241.graph_c0	RNA degradation (ko03018);; Spliceosome (ko03040)	--	--
c117261.graph_c0	75.7	71.7603	78.8563	280.266	277.498	581.592	0.094527	2.3318	normal	Molecular Function: metal ion binding (GO:0046872);	--	--	[O]	Posttranslational modification, protein turnover, chaperones
c117299.graph_c0	264.8	258.177	255.507	202.525	208.417	171.557	0.0240491	-0.41841	normal	Cellular Component: integral component of membrane (GO:0016021);	K10739|c117299.graph_c0	DNA replication (ko03030);; Nucleotide excision repair (ko03420);; Mismatch repair (ko03430);; Homologous recombination (ko03440)	--	--
c117312.graph_c0	274.2	308.389	319.133	198.272	194.575	130.043	0.0131495	-0.786174	normal	Cellular Component: mediator complex (GO:0016592);	--	--	--	--
c117314.graph_c0	195.6	193.232	210.618	292.359	339.919	119.304	0.528628	0.326292	normal	Biological Process: defense response to other organism (GO:0098542);	--	--	[E]	Amino acid transport and metabolism
c117326.graph_c0	375.8	352.387	416.225	125.98	132.285	119.304	0.0040218	-1.59979	down	Biological Process: oxidation-reduction process (GO:0055114);	K03781|c117326.graph_c0	Tryptophan metabolism (ko00380);; Glyoxylate and dicarboxylate metabolism (ko00630);; Carbon metabolism (ko01200);; MAPK signaling pathway - plant (ko04016);; Peroxisome (ko04146)	[P]	Inorganic ion transport and metabolism
c117379.graph_c0	549	194.735	295.185	127.575	138.814	124.805	0.176897	-1.40913	normal	Biological Process: cellular response to oxygen-containing compound (GO:1901701);	K13953|c117379.graph_c0	Glycolysis / Gluconeogenesis (ko00010);; Fatty acid degradation (ko00071);; Tyrosine metabolism (ko00350)	[G]	Carbohydrate transport and metabolism
c117392.graph_c0	18.5	20.0448	23.5467	250.897	253.339	640.786	0.108271	4.20484	normal	Molecular Function: protein heterodimerization activity (GO:0046982);	--	--	--	--
c117399.graph_c1	305.4	342.165	264.524	129.701	126.8	144.187	0.0130915	-1.1867	down	Cellular Component: membrane (GO:0016020);	--	--	[O]	Posttranslational modification, protein turnover, chaperones
c117407.graph_c0	310.9	338.957	326.547	193.754	210.115	114.852	0.0280754	-0.912521	normal	Biological Process: regulation of response to water deprivation (GO:2000070);	--	--	--	--
c117416.graph_c0	56.7	52.7178	67.1331	289.435	357.417	499.873	0.0343087	2.69936	up	Biological Process: translation (GO:0006412);	K02918|c117416.graph_c0	Ribosome (ko03010)	--	--
c117418.graph_c0	440.1	460.429	390.274	87.4419	80.8335	76.6114	0.00298789	-2.39808	down	Cellular Component: extrinsic component of membrane (GO:0019898);	K08901|c117418.graph_c0	Photosynthesis (ko00195)	--	--
c117435.graph_c0	239.9	237.631	235.767	301.661	251.38	226.56	0.422513	0.128232	normal	--	--	--	--	--
c117444.graph_c0	156.5	157.251	167.833	223.123	232.445	280.647	0.0367655	0.612339	normal	Molecular Function: oxidoreductase activity (GO:0016491);	K11147|c117444.graph_c0	Peroxisome (ko04146)	[IQR]	--
c117453.graph_c0	125.4	130.391	147.793	427.375	393.068	197.356	0.102448	1.33451	normal	--	--	--	--	--
c117456.graph_c0	116.4	125.881	129.958	76.5448	79.0053	63.7774	0.00132708	-0.763142	normal	Cellular Component: plastid thylakoid membrane (GO:0055035);	K01092|c117456.graph_c0	Inositol phosphate metabolism (ko00562);; Phosphatidylinositol signaling system (ko04070)	[M]	Cell wall/membrane/envelope biogenesis
c117457.graph_c0	222.7	210.37	220.637	232.159	239.105	239.263	0.0196615	0.120247	normal	Cellular Component: large ribosomal subunit (GO:0015934);	K02898|c117457.graph_c0	Ribosome (ko03010)	[J]	Translation, ribosomal structure and biogenesis
c117468.graph_c0	189.2	227.107	227.05	304.585	297.217	161.342	0.485177	0.246334	normal	Molecular Function: transferase activity (GO:0016740);	K00729|c117468.graph_c0	N-Glycan biosynthesis (ko00510)	[N]	Cell motility
c117478.graph_c0	186.8	178.198	203.002	316.146	291.21	277.111	0.00279252	0.638915	normal	Cellular Component: plastid thylakoid membrane (GO:0055035);	--	--	--	--
c117485.graph_c0	157.5	169.98	174.346	356.146	376.222	217.262	0.0947316	0.92018	normal	Biological Process: RNA processing (GO:0006396);	K12876|c117485.graph_c0	RNA transport (ko03013);; mRNA surveillance pathway (ko03015);; Spliceosome (ko03040)	[J]	Translation, ribosomal structure and biogenesis
c117506.graph_c0	257.3	237.631	216.629	185.116	188.176	259.3	0.402895	-0.169709	normal	Molecular Function: acylpyruvate hydrolase activity (GO:0047621);	K01557|c117506.graph_c0	Tyrosine metabolism (ko00350)	[Q]	Secondary metabolites biosynthesis, transport and catabolism
c117512.graph_c0	216	205.96	217.331	224.053	238.322	265.193	0.12527	0.18661	normal	Biological Process: regulation of biological quality (GO:0065008);	--	--	--	--
c117594.graph_c0	147.4	147.931	154.106	317.741	366.167	325.435	0.00562484	1.16723	up	Molecular Function: rRNA binding (GO:0019843);	K02997|c117594.graph_c0	Ribosome (ko03010)	[J]	Translation, ribosomal structure and biogenesis
c117663.graph_c0	185.5	222.998	234.365	268.439	275.539	212.286	0.209102	0.234378	normal	Molecular Function: protein heterodimerization activity (GO:0046982);	--	--	--	--
c117671.graph_c0	161.4	177.497	112.222	287.973	288.859	410.559	0.0310412	1.13011	up	Molecular Function: calcium ion binding (GO:0005509);	K13448|c117671.graph_c0	Plant-pathogen interaction (ko04626)	--	--
c117707.graph_c0	180.8	180.503	197.492	266.445	286.9	272.265	0.000440325	0.563143	normal	Cellular Component: proteasome core complex, alpha-subunit complex (GO:0019773);	K02728|c117707.graph_c0	Proteasome (ko03050)	[O]	Posttranslational modification, protein turnover, chaperones
c117777.graph_c0	186.4	163.666	182.462	329.568	275.539	344.293	0.0144431	0.834161	normal	--	--	--	[O]	Posttranslational modification, protein turnover, chaperones
c117797.graph_c0	68	71.159	76.0508	69.103	73.2594	46.3597	0.40359	-0.18948	normal	--	--	--	--	--
c117808.graph_c1	192.1	194.735	181.36	296.08	299.828	232.715	0.0531174	0.544331	normal	Cellular Component: integral component of membrane (GO:0016021);	K13280|c117808.graph_c1	Protein export (ko03060)	[U]	Intracellular trafficking, secretion, and vesicular transport
c117857.graph_c0	228.4	257.576	246.589	248.106	270.316	212.941	0.984301	-0.0023691	normal	Biological Process: organic substance biosynthetic process (GO:1901576);	--	--	[L]	Replication, recombination and repair
c117891.graph_c0	130.6	138.91	143.484	203.189	274.756	180.201	0.100509	0.672283	normal	Biological Process: aromatic amino acid family metabolic process (GO:0009072);	K01800|c117891.graph_c0	Tyrosine metabolism (ko00350)	[O]	Posttranslational modification, protein turnover, chaperones
c117897.graph_c0	69.4	70.3572	77.2532	150.963	137.639	117.864	0.0173828	0.905371	normal	Molecular Function: FMN binding (GO:0010181);	K03809|c117897.graph_c0	Ubiquinone and other terpenoid-quinone biosynthesis (ko00130)	[C]	Energy production and conversion
c117922.graph_c0	345.4	306.785	300.496	163.721	192.486	232.584	0.0101023	-0.694238	normal	--	--	--	--	--
c117958.graph_c0	168.1	169.679	190.177	325.316	330.647	252.228	0.0300367	0.782577	normal	Molecular Function: RNA binding (GO:0003723);	--	--	--	--
c117960.graph_c0	24	26.1584	26.4524	43.7209	42.1797	91.9337	0.174573	1.21491	normal	Molecular Function: ubiquitin binding (GO:0043130);	K14015|c117960.graph_c0	Protein processing in endoplasmic reticulum (ko04141)	--	--
c117985.graph_c0	120.7	122.173	134.166	383.787	182.953	376.116	0.102341	1.32232	normal	Cellular Component: integral component of membrane (GO:0016021);	--	--	--	--
c118008.graph_c0	106.2	107.24	114.126	242.658	277.89	279.468	0.00436004	1.28824	up	Molecular Function: metal ion binding (GO:0046872);	K04564|c118008.graph_c0	Peroxisome (ko04146)	[P]	Inorganic ion transport and metabolism
c118014.graph_c0	279.2	272.208	295.686	166.246	168.719	216.476	0.0151536	-0.619316	normal	Biological Process: response to oxygen-containing compound (GO:1901700);	--	--	--	--
c118031.graph_c0	98.2	96.7161	99.6976	185.249	211.943	276.718	0.0430459	1.19373	up	Molecular Function: oxidoreductase activity (GO:0016491);	K18857|c118031.graph_c0	Glycolysis / Gluconeogenesis (ko00010);; Fatty acid degradation (ko00071);; Tyrosine metabolism (ko00350);; alpha-Linolenic acid metabolism (ko00592)	[R]	General function prediction only
c118052.graph_c0	257.9	257.175	273.442	191.229	193.791	237.692	0.0541423	-0.340575	normal	Cellular Component: clathrin adaptor complex (GO:0030131);	--	--	--	--
c118084.graph_c0	76.4	78.776	80.4595	125.183	118.443	126.507	0.000678751	0.651485	normal	Molecular Function: catalytic activity (GO:0003824);	--	--	[HR]	--
c118099.graph_c1	404.6	353.49	382.458	101.528	105.514	115.899	0.00154208	-1.82038	down	Molecular Function: hydrolase activity (GO:0016787);	K13525|c118099.graph_c1	Protein processing in endoplasmic reticulum (ko04141)	[O]	Posttranslational modification, protein turnover, chaperones
c118100.graph_c1	177.5	171.884	183.263	210.897	227.222	227.215	0.00449408	0.320898	normal	Biological Process: ER to Golgi vesicle-mediated transport (GO:0006888);	K14005|c118100.graph_c1	Protein processing in endoplasmic reticulum (ko04141)	--	--
c118107.graph_c0	155.4	163.866	154.607	384.186	281.938	287.588	0.0394958	1.00905	up	Biological Process: cell redox homeostasis (GO:0045454);	--	--	[O]	Posttranslational modification, protein turnover, chaperones
c118130.graph_c0	71.1	70.1568	78.2551	307.641	331.822	610.796	0.0715459	2.50986	normal	Biological Process: defense response to other organism (GO:0098542);	--	--	[E]	Amino acid transport and metabolism
c118132.graph_c0	342.4	376.241	387.268	135.415	129.412	104.768	0.000241839	-1.58121	down	Biological Process: methylation (GO:0032259);	K12502|c118132.graph_c0	Ubiquinone and other terpenoid-quinone biosynthesis (ko00130)	[H]	Coenzyme transport and metabolism
c118157.graph_c0	279.1	297.765	308.011	183.256	202.28	184.391	0.000864718	-0.634699	normal	Molecular Function: ATP binding (GO:0005524);	K03283|c118157.graph_c0	Spliceosome (ko03040);; Protein processing in endoplasmic reticulum (ko04141);; Endocytosis (ko04144)	[O]	Posttranslational modification, protein turnover, chaperones
c118170.graph_c0	260.3	264.691	263.522	274.551	262.611	164.223	0.493514	-0.168928	normal	Cellular Component: COPI vesicle coat (GO:0030126);	--	--	--	--
c118183.graph_c0	314.9	275.516	261.418	180.997	190.527	229.703	0.0189554	-0.502663	normal	Cellular Component: integral component of membrane (GO:0016021);	K10251|c118183.graph_c0	Fatty acid elongation (ko00062);; Biosynthesis of unsaturated fatty acids (ko01040);; Fatty acid metabolism (ko01212)	[R]	General function prediction only
c118190.graph_c0	350.5	413.223	296.688	112.027	114.786	128.733	0.0180386	-1.57652	down	Molecular Function: serine-type endopeptidase activity (GO:0004252);	--	--	[M]	Cell wall/membrane/envelope biogenesis
c118191.graph_c0	344	373.735	367.929	131.694	142.601	106.732	8.64309e-05	-1.51061	down	Molecular Function: acyl-CoA hydrolase activity (GO:0047617);	--	--	--	--
c118194.graph_c0	91.9	93.2083	87.774	112.691	112.436	137.246	0.0632605	0.409195	normal	Molecular Function: acid phosphatase activity (GO:0003993);	K20728|c118194.graph_c0	MAPK signaling pathway - plant (ko04016)	[R]	General function prediction only
c118196.graph_c0	122.9	130.492	141.18	345.781	323.073	322.161	7.3402e-05	1.32862	up	Molecular Function: RNA binding (GO:0003723);	--	--	[G]	Carbohydrate transport and metabolism
c118203.graph_c1	138.3	124.378	135.97	272.558	266.398	381.093	0.0413859	1.2066	up	--	--	--	--	--
c118207.graph_c0	97.6	101.026	105.209	90.7641	97.6793	77.7901	0.153395	-0.190593	normal	Cellular Component: integral component of membrane (GO:0016021);	K11584|c118207.graph_c0	mRNA surveillance pathway (ko03015)	--	--
c118215.graph_c0	277.6	281.028	337.469	132.226	138.814	194.344	0.00655903	-0.945232	normal	Molecular Function: carbohydrate binding (GO:0030246);	--	--	--	--
c118225.graph_c0	283.8	311.396	342.88	160	158.663	140.651	0.00589095	-1.03022	down	Cellular Component: small ribosomal subunit (GO:0015935);	K02988|c118225.graph_c0	Ribosome (ko03010)	[J]	Translation, ribosomal structure and biogenesis
c118235.graph_c0	318.9	334.548	279.855	220.332	162.842	159.902	0.00767901	-0.78119	normal	--	--	--	--	--
c118257.graph_c0	94.4	90.7027	92.5835	119.203	125.233	165.14	0.0919673	0.560676	normal	Molecular Function: GTP binding (GO:0005525);	K07889|c118257.graph_c0	Endocytosis (ko04144);; Phagosome (ko04145)	[R]	General function prediction only
c118259.graph_c0	217	237.03	246.188	260.997	252.947	174.307	0.901241	-0.0248676	normal	Cellular Component: integral component of membrane (GO:0016021);	--	--	--	--
c118270.graph_c0	90.9	90.6024	94.4873	138.605	144.038	102.934	0.1039	0.482403	normal	Molecular Function: DNA binding (GO:0003677);	--	--	[S]	Function unknown
c118284.graph_c1	172.1	174.49	183.364	308.571	322.812	220.536	0.0768725	0.684851	normal	Molecular Function: unfolded protein binding (GO:0051082);	--	--	[O]	Posttranslational modification, protein turnover, chaperones
c118288.graph_c0	282.9	301.774	231.86	213.555	226.961	320.982	0.672738	-0.100673	normal	--	--	--	--	--
c118297.graph_c0	223.9	246.451	259.314	194.817	226.569	187.272	0.0653303	-0.261601	normal	--	--	--	[R]	General function prediction only
c118318.graph_c0	183.5	172.786	189.375	277.209	301.265	274.623	0.00142005	0.644703	normal	Molecular Function: scopolin beta-glucosidase activity (GO:0102483);	K01188|c118318.graph_c0	Cyanoamino acid metabolism (ko00460);; Starch and sucrose metabolism (ko00500);; Phenylpropanoid biosynthesis (ko00940)	[G]	Carbohydrate transport and metabolism
c118330.graph_c0	153.7	151.939	152.402	301.528	261.044	289.814	0.00817379	0.896028	normal	--	--	--	--	--
c118333.graph_c0	262.6	266.696	247.09	211.429	208.417	182.165	0.00961163	-0.366984	normal	--	--	--	--	--
c118334.graph_c0	61.5	61.6377	65.2293	146.711	128.628	122.84	0.00888829	1.07987	up	Molecular Function: unfolded protein binding (GO:0051082);	--	--	[O]	Posttranslational modification, protein turnover, chaperones
c118353.graph_c1	204.6	195.236	166.63	164.385	189.221	212.941	0.998894	0.000204289	normal	--	--	--	--	--
c118360.graph_c0	168.8	162.964	171.239	286.113	264.7	368.128	0.0472188	0.869404	normal	Biological Process: organic cyclic compound metabolic process (GO:1901360);	--	--	--	--
c118370.graph_c0	402.2	428.357	356.006	104.718	98.2016	119.435	0.00301934	-1.88007	down	Cellular Component: cell part (GO:0044464);	--	--	--	--
c118375.graph_c0	112.3	162.363	157.612	49.9668	53.5408	35.752	0.0173304	-1.63417	down	Cellular Component: ribosome (GO:0005840);	K02945|c118375.graph_c0	Ribosome (ko03010)	[J]	Translation, ribosomal structure and biogenesis
c118395.graph_c0	163.9	153.443	181.259	213.688	213.771	173.653	0.108521	0.269744	normal	--	--	--	[O]	Posttranslational modification, protein turnover, chaperones
c118441.graph_c1	239.3	261.484	267.23	241.86	299.698	227.346	0.990907	0.00167128	normal	Molecular Function: oxidoreductase activity (GO:0016491);	--	--	[C]	Energy production and conversion
c118458.graph_c0	320.7	339.559	351.397	168.106	107.734	226.691	0.0318369	-1.00943	down	Biological Process: protein-chromophore linkage (GO:0018298);	K08915|c118458.graph_c0	Photosynthesis - antenna proteins (ko00196)	--	--
c118474.graph_c0	244.7	237.431	229.355	198.538	232.576	248.169	0.545869	-0.0668215	normal	Biological Process: translation (GO:0006412);	K02993|c118474.graph_c0	Ribosome (ko03010)	--	--
c118478.graph_c1	241.5	248.355	260.116	253.953	277.628	174.307	0.686416	-0.087392	normal	Biological Process: metabolic process (GO:0008152);	K00477|c118478.graph_c1	Peroxisome (ko04146)	[Q]	Secondary metabolites biosynthesis, transport and catabolism
c118479.graph_c0	233	222.497	235.968	232.027	257.779	230.882	0.392705	0.0597182	normal	Biological Process: carboxylic acid metabolic process (GO:0019752);	K00016|c118479.graph_c0	Glycolysis / Gluconeogenesis (ko00010);; Cysteine and methionine metabolism (ko00270);; Pyruvate metabolism (ko00620);; Propanoate metabolism (ko00640)	[C]	Energy production and conversion
c118491.graph_c0	236.8	271.206	218.934	265.382	114.917	488.611	0.706643	0.25737	normal	Biological Process: protein-chromophore linkage (GO:0018298);	K08916|c118491.graph_c0	Photosynthesis - antenna proteins (ko00196)	--	--
c118505.graph_c1	151.2	150.336	128.956	310.565	347.231	405.582	0.0123965	1.3046	up	Molecular Function: FMN binding (GO:0010181);	K03809|c118505.graph_c1	Ubiquinone and other terpenoid-quinone biosynthesis (ko00130)	[C]	Energy production and conversion
c118511.graph_c0	145.2	144.222	146.591	106.711	109.432	78.183	0.0414015	-0.566956	normal	Cellular Component: integral component of membrane (GO:0016021);	K04077|c118511.graph_c0	RNA degradation (ko03018)	--	--
c118513.graph_c0	250.6	252.364	254.104	252.359	268.226	197.225	0.605054	-0.0768195	normal	Cellular Component: small ribosomal subunit (GO:0015935);	K02989|c118513.graph_c0	Ribosome (ko03010)	[J]	Translation, ribosomal structure and biogenesis
c118531.graph_c0	24	26.86	27.9554	9.43522	8.74935	8.38142	0.00283721	-1.5689	down	Cellular Component: cell periphery (GO:0071944);	--	--	--	--
c118536.graph_c0	176.3	187.719	212.722	390.963	365.122	154.532	0.274357	0.658922	normal	Molecular Function: enzyme inhibitor activity (GO:0004857);	--	--	--	--
c118538.graph_c1	475.9	464.839	395.785	80	75.8712	64.6941	0.00356437	-2.59921	down	Cellular Component: cell periphery (GO:0071944);	--	--	--	--
c118540.graph_c0	166.4	163.465	141.981	311.761	241.978	235.073	0.0396886	0.741363	normal	Molecular Function: unfolded protein binding (GO:0051082);	K04079|c118540.graph_c0	Protein processing in endoplasmic reticulum (ko04141);; Plant-pathogen interaction (ko04626)	[O]	Posttranslational modification, protein turnover, chaperones
c118543.graph_c0	237.4	157.452	247.992	288.239	302.44	227.215	0.190486	0.347447	normal	Molecular Function: 2-hydroxyisoflavanone dehydratase activity (GO:0033987);	--	--	--	--
c118543.graph_c1	120.5	123.576	130.659	336.611	327.513	357.782	0.000656403	1.44732	up	Molecular Function: hydrolase activity (GO:0016787);	--	--	[I]	Lipid transport and metabolism
c118568.graph_c0	67.4	65.1456	65.6301	160.133	168.719	220.274	0.024689	1.47036	up	Molecular Function: hydro-lyase activity (GO:0016836);	K02372|c118568.graph_c0	Fatty acid biosynthesis (ko00061);; Biotin metabolism (ko00780);; Fatty acid metabolism (ko01212)	[I]	Lipid transport and metabolism
c118580.graph_c0	180.7	175.993	180.257	213.953	209.331	241.49	0.0484831	0.308076	normal	Biological Process: pentose-phosphate shunt (GO:0006098);	K00616|c118580.graph_c0	Pentose phosphate pathway (ko00030);; Carbon metabolism (ko01200);; Biosynthesis of amino acids (ko01230)	[G]	Carbohydrate transport and metabolism
c118610.graph_c0	360.8	348.779	328.351	184.718	168.719	95.7316	0.0118312	-1.20838	down	Cellular Component: cell part (GO:0044464);	--	--	--	--
c118615.graph_c0	140.7	133.298	132.162	262.591	289.512	414.618	0.0570274	1.25105	normal	Cellular Component: integral component of membrane (GO:0016021);	--	--	--	--
c118628.graph_c1	240.9	294.057	235.667	285.847	321.114	175.093	0.941987	0.0212413	normal	Molecular Function: transferase activity (GO:0016740);	K01426|c118628.graph_c1	Arginine and proline metabolism (ko00330);; Phenylalanine metabolism (ko00360);; Tryptophan metabolism (ko00380)	[J]	Translation, ribosomal structure and biogenesis
c118639.graph_c0	351.2	349.381	353.601	134.352	156.444	146.806	0.000668001	-1.26843	down	Molecular Function: metal ion binding (GO:0046872);	K14975|c118639.graph_c0	Isoquinoline alkaloid biosynthesis (ko00950)	[Q]	Secondary metabolites biosynthesis, transport and catabolism
c118648.graph_c0	180.8	195.938	134.667	151.096	124.319	170.117	0.393514	-0.198936	normal	Biological Process: cell redox homeostasis (GO:0045454);	--	--	[V]	Defense mechanisms
c118689.graph_c1	86.4	89.2995	88.6758	128.771	134.113	98.0888	0.102172	0.449302	normal	Biological Process: starch biosynthetic process (GO:0019252);	K00975|c118689.graph_c1	Starch and sucrose metabolism (ko00500);; Amino sugar and nucleotide sugar metabolism (ko00520)	[G]	Carbohydrate transport and metabolism
c118708.graph_c0	254.2	242.943	231.659	171.827	162.973	296.755	0.532413	-0.206619	normal	--	--	--	[G]	Carbohydrate transport and metabolism
c118710.graph_c0	329.9	328.434	337.87	176.744	187.132	135.674	0.0072768	-0.995812	normal	Biological Process: xylan biosynthetic process (GO:0045492);	--	--	--	--
c118728.graph_c0	131	128.888	128.855	587.641	179.035	325.304	0.188896	1.49006	normal	Biological Process: protein folding (GO:0006457);	--	--	[O]	Posttranslational modification, protein turnover, chaperones
c118743.graph_c0	154.4	151.539	149.997	162.392	149.261	241.228	0.37736	0.278138	normal	Molecular Function: proton-transporting ATP synthase activity, rotational mechanism (GO:0046933);	K02112|c118743.graph_c0	Oxidative phosphorylation (ko00190);; Photosynthesis (ko00195)	[C]	Energy production and conversion
c118762.graph_c0	63.1	58.7312	59.1172	64.5847	66.4689	160.688	0.364444	0.689111	normal	Molecular Function: NAD binding (GO:0051287);	K00122|c118762.graph_c0	Glyoxylate and dicarboxylate metabolism (ko00630);; Carbon metabolism (ko01200)	[CHR]	--
c118764.graph_c0	284.2	226.005	223.543	177.409	171.592	270.432	0.379271	-0.244339	normal	--	--	--	[R]	General function prediction only
c118769.graph_c0	331.9	341.162	394.883	117.608	148.739	149.818	0.00208864	-1.35961	down	Molecular Function: metal ion binding (GO:0046872);	K00505|c118769.graph_c0	Tyrosine metabolism (ko00350);; Isoquinoline alkaloid biosynthesis (ko00950);; Betalain biosynthesis (ko00965)	--	--
c118775.graph_c1	171.1	159.557	164.727	265.116	296.564	321.768	0.0129428	0.834601	normal	Molecular Function: 3-dehydrosphinganine reductase activity (GO:0047560);	K04708|c118775.graph_c1	Sphingolipid metabolism (ko00600)	[IQR]	--
c118786.graph_c1	290.5	269.602	282.761	221.395	182.561	196.571	0.00768789	-0.489069	normal	Biological Process: cell redox homeostasis (GO:0045454);	--	--	[O]	Posttranslational modification, protein turnover, chaperones
c118790.graph_c0	274.7	293.756	312.92	205.05	212.074	157.414	0.0111721	-0.617359	normal	Molecular Function: N-acetyltransferase activity (GO:0008080);	--	--	[J]	Translation, ribosomal structure and biogenesis
c118804.graph_c0	247.1	275.716	278.953	247.442	200.974	247.645	0.141541	-0.203974	normal	Molecular Function: serine-type peptidase activity (GO:0008236);	--	--	[E]	Amino acid transport and metabolism
c118822.graph_c0	108	119.768	106.11	158.405	146.519	129.65	0.037628	0.380282	normal	Biological Process: regulation of transcription, DNA-templated (GO:0006355);	--	--	--	--
c118827.graph_c0	136.1	123.275	120.739	248.505	265.484	408.987	0.0695968	1.27986	normal	Cellular Component: oxidoreductase complex (GO:1990204);	--	--	[R]	General function prediction only
c118831.graph_c1	421.9	420.439	398.59	90.3654	96.2428	98.6127	0.000177924	-2.12127	down	Biological Process: photosynthesis (GO:0015979);	K02692|c118831.graph_c1	Photosynthesis (ko00195)	--	--
c118835.graph_c0	182.3	180.604	186.369	257.409	271.883	255.24	0.00213288	0.514308	normal	Molecular Function: oxidoreductase activity (GO:0016491);	--	--	[Q]	Secondary metabolites biosynthesis, transport and catabolism
c118844.graph_c0	85.5	98.4199	119.337	468.306	435.77	190.154	0.0934998	1.8513	normal	Molecular Function: RNA binding (GO:0003723);	--	--	--	--
c118875.graph_c0	105	98.1192	97.2929	67.6412	77.1771	71.1111	0.00172196	-0.476383	normal	Biological Process: response to stimulus (GO:0050896);	K13993|c118875.graph_c0	Protein processing in endoplasmic reticulum (ko04141)	[O]	Posttranslational modification, protein turnover, chaperones
c118888.graph_c0	122.9	126.382	135.068	150.831	153.701	121.793	0.30247	0.14953	normal	Cellular Component: membrane protein complex (GO:0098796);	K08517|c118888.graph_c0	SNARE interactions in vesicular transport (ko04130);; Phagosome (ko04145)	--	--
c118904.graph_c0	176	169.078	169.937	255.415	286.117	304.481	0.0147568	0.716067	normal	--	--	--	--	--
c118917.graph_c0	172.6	148.432	161.62	251.296	254.384	198.273	0.0420222	0.544495	normal	Biological Process: translation (GO:0006412);	K02877|c118917.graph_c0	Ribosome (ko03010)	[J]	Translation, ribosomal structure and biogenesis
c118919.graph_c0	168.9	176.294	185.267	271.229	318.633	218.703	0.0810895	0.608116	normal	--	K12173|c118919.graph_c0	Homologous recombination (ko03440)	--	--
c118941.graph_c0	169.7	161.461	167.532	273.09	257.649	319.28	0.0224892	0.769342	normal	Cellular Component: ER membrane protein complex (GO:0072546);	--	--	--	--
c118950.graph_c0	153.9	156.149	167.933	188.571	191.963	165.926	0.0890556	0.193162	normal	Molecular Function: GTP binding (GO:0005525);	--	--	[R]	General function prediction only
c118954.graph_c0	235.8	225.905	228.854	238.804	232.315	221.715	0.90335	0.00474511	normal	Cellular Component: integral component of membrane (GO:0016021);	--	--	--	--
c118959.graph_c0	32.3	33.2743	38.9773	369.037	404.037	439.763	0.00279919	3.5361	up	Cellular Component: whole membrane (GO:0098805);	--	--	--	--
c118963.graph_c0	205.5	196.639	209.315	229.767	268.749	271.741	0.0507112	0.333096	normal	Cellular Component: integral component of membrane (GO:0016021);	--	--	[G]	Carbohydrate transport and metabolism
c118973.graph_c0	104.7	93.2083	113.525	404.12	418.14	192.642	0.0837156	1.70434	normal	Cellular Component: integral component of membrane (GO:0016021);	--	--	--	--
c118988.graph_c0	113.1	117.863	129.557	143.256	155.399	94.422	0.623859	0.12473	normal	Molecular Function: GTP binding (GO:0005525);	K07904|c118988.graph_c0	Endocytosis (ko04144)	[R]	General function prediction only
c118989.graph_c0	95.3	96.7161	108.114	286.379	322.028	393.141	0.0162732	1.73857	up	Biological Process: glycolytic process (GO:0006096);	K01803|c118989.graph_c0	Glycolysis / Gluconeogenesis (ko00010);; Fructose and mannose metabolism (ko00051);; Inositol phosphate metabolism (ko00562);; Carbon fixation in photosynthetic organisms (ko00710);; Carbon metabolism (ko01200);; Biosynthesis of amino acids (ko01230)	[G]	Carbohydrate transport and metabolism
c119006.graph_c0	282.9	287.342	292.68	182.724	192.355	182.165	2.40034e-05	-0.630921	normal	Biological Process: translation (GO:0006412);	K02976|c119006.graph_c0	Ribosome (ko03010)	[J]	Translation, ribosomal structure and biogenesis
c119025.graph_c0	158.4	175.292	172.542	357.475	394.504	192.904	0.141264	0.900332	normal	Biological Process: cell division (GO:0051301);	--	--	--	--
c119030.graph_c0	250.6	277.921	284.063	184.983	196.534	149.163	0.00769361	-0.614674	normal	Biological Process: transcription, DNA-templated (GO:0006351);	K03014|c119030.graph_c0	RNA polymerase (ko03020)	[K]	Transcription
c119031.graph_c0	141.9	134.801	135.769	168.372	175.379	168.283	0.0005171	0.311949	normal	Molecular Function: 4 iron, 4 sulfur cluster binding (GO:0051539);	K00235|c119031.graph_c0	Citrate cycle (TCA cycle) (ko00020);; Oxidative phosphorylation (ko00190);; Carbon metabolism (ko01200)	[C]	Energy production and conversion
c119059.graph_c0	186	183.811	184.566	311.894	305.574	296.624	0.00111562	0.721472	normal	Cellular Component: host cell nucleus (GO:0042025);	--	--	--	--
c119061.graph_c0	103.6	106.939	111.22	155.349	185.695	151.782	0.0295868	0.615097	normal	Cellular Component: large ribosomal subunit (GO:0015934);	K02938|c119061.graph_c0	Ribosome (ko03010)	[J]	Translation, ribosomal structure and biogenesis
c119097.graph_c1	124	135.603	134.767	60.0664	61.2454	62.3368	0.00220132	-1.1026	down	Cellular Component: integral component of membrane (GO:0016021);	--	--	[P]	Inorganic ion transport and metabolism
c119104.graph_c1	78	73.6646	77.0528	142.99	140.642	98.8746	0.0688481	0.741921	normal	Biological Process: respiratory electron transport chain (GO:0022904);	K03949|c119104.graph_c1	Oxidative phosphorylation (ko00190)	--	--
c119116.graph_c0	323.5	326.429	315.526	199.468	210.376	191.725	0.00017406	-0.682477	normal	Biological Process: chloroplast RNA modification (GO:1900865);	K00655|c119116.graph_c0	Glycerolipid metabolism (ko00561);; Glycerophospholipid metabolism (ko00564)	--	--
c119132.graph_c0	38	38.8869	36.9733	52.7575	55.6302	58.1461	0.0038444	0.548551	normal	Molecular Function: calcium ion binding (GO:0005509);	K13448|c119132.graph_c0	Plant-pathogen interaction (ko04626)	--	--
c119135.graph_c0	189	171.684	169.837	166.91	344.489	218.048	0.335497	0.459396	normal	Molecular Function: protein heterodimerization activity (GO:0046982);	--	--	--	--
c119148.graph_c0	244.5	256.473	276.749	261.661	256.996	199.452	0.438267	-0.115052	normal	Cellular Component: eukaryotic 48S preinitiation complex (GO:0033290);	K03245|c119148.graph_c0	RNA transport (ko03013)	--	--
c119159.graph_c0	53.4	55.1232	56.3116	78.6711	81.0947	60.6344	0.10059	0.419104	normal	Molecular Function: unfolded protein binding (GO:0051082);	K04043|c119159.graph_c0	RNA degradation (ko03018)	[O]	Posttranslational modification, protein turnover, chaperones
c119167.graph_c0	234.4	252.965	223.142	261.13	232.706	195.13	0.756471	-0.0444173	normal	Molecular Function: flavin adenine dinucleotide binding (GO:0050660);	K08232|c119167.graph_c0	Ascorbate and aldarate metabolism (ko00053)	[I]	Lipid transport and metabolism
c119173.graph_c0	272.5	317.209	256.909	276.412	249.16	116.554	0.300552	-0.398854	normal	Cellular Component: integral component of membrane (GO:0016021);	--	--	[O]	Posttranslational modification, protein turnover, chaperones
c119176.graph_c0	303.3	320.215	268.532	184.053	196.664	205.083	0.0121881	-0.606712	normal	Molecular Function: metal ion binding (GO:0046872);	K01759|c119176.graph_c0	Pyruvate metabolism (ko00620)	[Q]	Secondary metabolites biosynthesis, transport and catabolism
c119213.graph_c0	157.5	157.051	158.314	259.934	285.333	363.806	0.0432344	0.942968	normal	Molecular Function: transferase activity (GO:0016740);	K04649|c119213.graph_c0	Ubiquitin mediated proteolysis (ko04120)	--	--
c119217.graph_c0	158.2	158.955	172.041	314.95	348.276	194.737	0.117481	0.810503	normal	Biological Process: carbohydrate metabolic process (GO:0005975);	K05349|c119217.graph_c0	Cyanoamino acid metabolism (ko00460);; Starch and sucrose metabolism (ko00500);; Phenylpropanoid biosynthesis (ko00940)	[G]	Carbohydrate transport and metabolism
c119222.graph_c3	234.8	242.442	235.567	251.694	250.205	224.072	0.67801	0.0263981	normal	Molecular Function: ATPase activity (GO:0016887);	K08712|c119222.graph_c3	ABC transporters (ko02010)	--	--
c119226.graph_c1	121	126.683	128.354	279.734	291.601	359.615	0.0169982	1.30783	up	Molecular Function: DNA binding (GO:0003677);	--	--	--	--
c119246.graph_c1	48.8	54.4216	53.7065	23.2558	21.0245	19.9059	0.000477712	-1.28977	down	Biological Process: histidyl-tRNA aminoacylation (GO:0006427);	K01892|c119246.graph_c1	Aminoacyl-tRNA biosynthesis (ko00970)	[J]	Translation, ribosomal structure and biogenesis
c119261.graph_c0	113.3	113.153	123.445	247.309	368.125	227.477	0.0638335	1.26845	normal	Molecular Function: nutrient reservoir activity (GO:0045735);	--	--	--	--
c119264.graph_c0	275.2	298.667	285.767	237.874	223.304	149.163	0.0863994	-0.494107	normal	Biological Process: galactose metabolic process (GO:0006012);	K01784|c119264.graph_c0	Galactose metabolism (ko00052);; Amino sugar and nucleotide sugar metabolism (ko00520)	[M]	Cell wall/membrane/envelope biogenesis
c119267.graph_c1	167.7	169.779	175.247	136.213	149.784	131.484	0.0172829	-0.296484	normal	--	--	--	--	--
c119279.graph_c1	117.4	114.857	125.749	255.415	298.653	210.976	0.0312863	1.09556	up	Biological Process: organic substance catabolic process (GO:1901575);	--	--	--	--
c119284.graph_c0	134.3	153.142	160.518	512.425	417.749	172.474	0.163272	1.29953	normal	Cellular Component: proteasome complex (GO:0000502);	K03029|c119284.graph_c0	Proteasome (ko03050)	--	--
c119292.graph_c0	220.1	266.796	248.593	243.721	265.353	140.782	0.543416	-0.178584	normal	Molecular Function: molecular function regulator (GO:0098772);	--	--	[O]	Posttranslational modification, protein turnover, chaperones
c119293.graph_c0	212.7	271.306	266.829	264.585	409.522	107.125	0.919264	0.0572536	normal	Biological Process: oxidation-reduction process (GO:0055114);	--	--	[Q]	Secondary metabolites biosynthesis, transport and catabolism
c119300.graph_c0	29.6	33.7755	27.5546	25.1163	23.3751	55.0031	0.724715	0.186724	normal	Molecular Function: transmembrane transporter activity (GO:0022857);	--	--	[G]	Carbohydrate transport and metabolism
c119305.graph_c2	184.2	176.595	175.849	244.518	273.189	297.148	0.0230827	0.602579	normal	Molecular Function: hydrolase activity (GO:0016787);	--	--	[R]	General function prediction only
c119306.graph_c0	224.7	271.106	257.811	275.083	266.529	155.711	0.682782	-0.112005	normal	Molecular Function: protein binding (GO:0005515);	--	--	--	--
c119307.graph_c1	297.1	313.4	303.001	148.704	141.818	145.496	0.000171386	-1.06702	down	Molecular Function: oxidoreductase activity (GO:0016491);	K11517|c119307.graph_c1	Glyoxylate and dicarboxylate metabolism (ko00630);; Carbon metabolism (ko01200);; Peroxisome (ko04146)	[CIR]	--
c119319.graph_c0	288.1	265.794	244.785	236.013	243.676	179.546	0.136287	-0.276824	normal	Cellular Component: integral component of membrane (GO:0016021);	K12947|c119319.graph_c0	Protein export (ko03060)	--	--
c119321.graph_c0	71	69.8561	77.6539	290.233	309.492	228.787	0.0133471	1.92282	up	Biological Process: response to wounding (GO:0009611);	--	--	--	--
c119328.graph_c0	416.7	358.902	371.336	140.997	117.92	118.911	0.00147571	-1.60198	down	Molecular Function: unfolded protein binding (GO:0051082);	K08057|c119328.graph_c0	Protein processing in endoplasmic reticulum (ko04141);; Phagosome (ko04145)	--	--
c119355.graph_c0	156.9	154.144	151.5	187.375	197.317	349.27	0.226222	0.666113	normal	Biological Process: rRNA processing (GO:0006364);	K11128|c119355.graph_c0	Ribosome biogenesis in eukaryotes (ko03008)	--	--
c119358.graph_c0	305.9	348.98	406.205	131.296	145.082	133.972	0.015891	-1.37061	down	Cellular Component: cell periphery (GO:0071944);	K02996|c119358.graph_c0	Ribosome (ko03010)	[R]	General function prediction only
c119368.graph_c0	186	172.886	179.456	238.538	436.945	177.45	0.312428	0.66391	normal	Molecular Function: protein heterodimerization activity (GO:0046982);	--	--	--	--
c119371.graph_c0	203.1	186.417	189.375	76.5448	75.8712	89.0526	9.1534e-05	-1.26146	down	Molecular Function: RNA binding (GO:0003723);	--	--	[J]	Translation, ribosomal structure and biogenesis
c119373.graph_c0	257.8	267.297	234.565	208.239	210.768	220.012	0.0408088	-0.249499	normal	Molecular Function: serine-type endopeptidase activity (GO:0004252);	--	--	[O]	Posttranslational modification, protein turnover, chaperones
c119382.graph_c0	186.7	205.96	216.529	311.761	292.646	206.131	0.167985	0.411988	normal	Molecular Function: UDP-glycosyltransferase activity (GO:0008194);	K23260|c119382.graph_c0	Phenylpropanoid biosynthesis (ko00940)	--	--
c119413.graph_c0	238.1	246.551	237.872	276.279	263.264	205.083	0.769359	0.0434733	normal	Biological Process: cellular heat acclimation (GO:0070370);	K18819|c119413.graph_c0	Galactose metabolism (ko00052)	--	--
c119418.graph_c0	155	163.565	184.766	411.694	404.168	173.915	0.17178	0.975593	normal	Biological Process: tRNA aminoacylation for protein translation (GO:0006418);	K01885|c119418.graph_c0	Porphyrin and chlorophyll metabolism (ko00860);; Aminoacyl-tRNA biosynthesis (ko00970)	--	--
c119451.graph_c0	195.6	199.245	219.235	321.595	282.721	210.452	0.171082	0.407964	normal	--	--	--	--	--
c119455.graph_c0	270.2	313.1	307.61	236.146	229.05	120.483	0.0996425	-0.605168	normal	Molecular Function: protein binding (GO:0005515);	--	--	--	--
c119485.graph_c0	418.3	446.197	418.229	91.0299	86.8405	80.0164	0.000220889	-2.3144	down	--	--	--	--	--
c119487.graph_c0	183.8	197.14	199.395	231.229	239.236	217.262	0.0132441	0.244949	normal	Molecular Function: GTP binding (GO:0005525);	K07904|c119487.graph_c0	Endocytosis (ko04144)	[R]	General function prediction only
c119489.graph_c0	329	339.358	336.467	169.302	123.666	198.011	0.014176	-1.03321	down	Biological Process: protein-chromophore linkage (GO:0018298);	K08913|c119489.graph_c0	Photosynthesis - antenna proteins (ko00196)	--	--
c119498.graph_c0	107.1	111.549	118.435	228.04	204.63	235.597	0.00342822	0.987315	normal	--	--	--	--	--
c119501.graph_c0	99	104.734	108.315	131.561	145.735	87.0882	0.428	0.223692	normal	--	--	--	--	--
c119506.graph_c3	364.2	325.227	247.19	182.591	166.76	220.274	0.052776	-0.717445	normal	Molecular Function: heterocyclic compound binding (GO:1901363);	--	--	--	--
c119517.graph_c0	156.7	167.675	150.298	329.169	321.245	319.018	5.02001e-05	1.03021	up	Biological Process: response to stimulus (GO:0050896);	--	--	--	--
c119523.graph_c0	196.4	198.343	192.081	206.645	200.974	229.703	0.191223	0.119094	normal	Molecular Function: hydrolase activity (GO:0016787);	K02138|c119523.graph_c0	Oxidative phosphorylation (ko00190)	--	--
c119542.graph_c0	367.8	363.713	355.004	141.528	144.168	136.46	7.6514e-06	-1.36386	down	Molecular Function: metal ion binding (GO:0046872);	K03781|c119542.graph_c0	Tryptophan metabolism (ko00380);; Glyoxylate and dicarboxylate metabolism (ko00630);; Carbon metabolism (ko01200);; MAPK signaling pathway - plant (ko04016);; Peroxisome (ko04146)	[P]	Inorganic ion transport and metabolism
c119545.graph_c0	299.2	296.964	291.077	190.698	187.915	175.093	0.000273	-0.680206	normal	Molecular Function: GTP binding (GO:0005525);	K02358|c119545.graph_c0	Plant-pathogen interaction (ko04626)	[J]	Translation, ribosomal structure and biogenesis
c119547.graph_c0	395.9	375.84	327.95	139.269	132.415	110.53	0.00255591	-1.52464	down	Molecular Function: hydrolase activity, acting on carbon-nitrogen (but not peptide) bonds (GO:0016810);	--	--	[R]	General function prediction only
c119549.graph_c0	406.7	348.779	324.343	106.312	116.876	113.804	0.00873202	-1.68001	down	Molecular Function: N-acetyl-beta-D-galactosaminidase activity (GO:0102148);	K12373|c119549.graph_c0	Other glycan degradation (ko00511);; Various types of N-glycan biosynthesis (ko00513);; Amino sugar and nucleotide sugar metabolism (ko00520);; Glycosaminoglycan degradation (ko00531);; Glycosphingolipid biosynthesis - globo and isoglobo series (ko00603);; Glycosphingolipid biosynthesis - ganglio series (ko00604)	[G]	Carbohydrate transport and metabolism
c119553.graph_c0	251.2	226.306	221.038	346.711	337.437	161.866	0.500586	0.276332	normal	Cellular Component: large ribosomal subunit (GO:0015934);	K02865|c119553.graph_c0	Ribosome (ko03010)	[J]	Translation, ribosomal structure and biogenesis
c119566.graph_c1	403.4	448.001	294.183	115.349	97.2875	121.923	0.0249374	-1.77575	down	--	--	--	--	--
c119595.graph_c1	221.3	212.575	225.948	292.625	328.819	230.227	0.154186	0.368216	normal	Cellular Component: mitochondrion (GO:0005739);	K02267|c119595.graph_c1	Oxidative phosphorylation (ko00190)	--	--
c119616.graph_c0	112.6	111.85	107.814	130.1	136.725	125.59	0.0131703	0.240051	normal	Cellular Component: proteasome core complex, alpha-subunit complex (GO:0019773);	K02727|c119616.graph_c0	Proteasome (ko03050)	[O]	Posttranslational modification, protein turnover, chaperones
c119623.graph_c0	256	265.393	278.853	260.731	252.817	200.761	0.263798	-0.163895	normal	--	--	--	[R]	General function prediction only
c119624.graph_c0	133.4	130.291	133.465	158.405	158.272	450.763	0.332936	0.95035	normal	Molecular Function: peptidyl-prolyl cis-trans isomerase activity (GO:0003755);	--	--	[O]	Posttranslational modification, protein turnover, chaperones
c119630.graph_c0	143.4	149.735	154.907	301.13	316.021	303.041	2.53624e-05	1.0383	up	Molecular Function: oxidoreductase activity, acting on the aldehyde or oxo group of donors, NAD or NADP as acceptor (GO:0016620);	K00130|c119630.graph_c0	Glycine, serine and threonine metabolism (ko00260)	[C]	Energy production and conversion
c119630.graph_c1	99.4	96.3152	93.9863	205.316	217.036	274.884	0.0236545	1.26708	up	Molecular Function: oxidoreductase activity, acting on the aldehyde or oxo group of donors, NAD or NADP as acceptor (GO:0016620);	K00130|c119630.graph_c1	Glycine, serine and threonine metabolism (ko00260)	[C]	Energy production and conversion
c119635.graph_c0	343.6	339.258	332.559	121.063	130.195	172.212	0.00484181	-1.26174	down	Cellular Component: signal recognition particle (GO:0048500);	K03106|c119635.graph_c0	Protein export (ko03060)	[U]	Intracellular trafficking, secretion, and vesicular transport
c119646.graph_c0	261.4	253.867	258.512	212.492	226.047	205.214	0.0117087	-0.265418	normal	Molecular Function: metal ion binding (GO:0046872);	--	--	[O]	Posttranslational modification, protein turnover, chaperones
c119648.graph_c1	102.6	108.041	109.718	407.708	255.429	313.125	0.038554	1.60758	up	Biological Process: calcium-mediated signaling (GO:0019722);	K02183|c119648.graph_c1	MAPK signaling pathway - plant (ko04016);; Phosphatidylinositol signaling system (ko04070);; Plant-pathogen interaction (ko04626)	[T]	Signal transduction mechanisms
c119651.graph_c1	268.8	300.371	304.103	205.98	183.606	178.76	0.00254417	-0.619666	normal	Molecular Function: electron transfer activity (GO:0009055);	--	--	--	--
c119680.graph_c0	134.5	127.385	135.168	207.176	203.716	200.368	3.51734e-05	0.622457	normal	Molecular Function: proton-transporting ATPase activity, rotational mechanism (GO:0046961);	K02150|c119680.graph_c0	Oxidative phosphorylation (ko00190);; Phagosome (ko04145)	--	--
c119681.graph_c0	576.9	417.132	471.835	57.9402	54.8466	66.1347	0.0114146	-3.03436	down	Molecular Function: metal ion binding (GO:0046872);	--	--	[R]	General function prediction only
c119682.graph_c2	238.6	246.651	242.28	200.133	185.303	245.942	0.219666	-0.204504	normal	Molecular Function: transferase activity (GO:0016740);	K00799|c119682.graph_c2	Glutathione metabolism (ko00480)	[O]	Posttranslational modification, protein turnover, chaperones
c119688.graph_c0	189.4	187.92	192.983	245.448	245.765	188.189	0.197137	0.25254	normal	Molecular Function: proton-transporting ATP synthase activity, rotational mechanism (GO:0046933);	K02136|c119688.graph_c0	Oxidative phosphorylation (ko00190)	[C]	Energy production and conversion
c119708.graph_c0	88.4	89.9009	88.3752	201.728	168.588	375.069	0.130246	1.4829	normal	Biological Process: protein transport (GO:0015031);	K07936|c119708.graph_c0	Ribosome biogenesis in eukaryotes (ko03008);; RNA transport (ko03013)	--	--
c119722.graph_c1	212.9	229.012	244.284	158.14	158.533	182.165	0.00690524	-0.460051	normal	--	--	--	--	--
c119734.graph_c0	199.6	204.256	181.56	154.817	160.361	168.414	0.0211377	-0.275671	normal	--	--	--	--	--
c119739.graph_c2	96.8	99.9233	71.2412	47.1761	77.3076	36.4068	0.0847385	-0.735963	normal	Molecular Function: metal ion binding (GO:0046872);	--	--	--	--
c119743.graph_c0	119.1	128.487	104.908	154.95	150.306	207.702	0.0867104	0.541238	normal	Biological Process: defense response (GO:0006952);	--	--	--	--
c119744.graph_c1	214.4	198.544	193.283	198.671	197.317	237.692	0.57903	0.0638975	normal	Cellular Component: cytosolic small ribosomal subunit (GO:0022627);	K02998|c119744.graph_c1	Ribosome (ko03010)	[J]	Translation, ribosomal structure and biogenesis
c119745.graph_c0	462	531.688	324.042	69.3688	64.3795	78.4449	0.0258849	-2.63461	down	Molecular Function: RNA binding (GO:0003723);	--	--	[J]	Translation, ribosomal structure and biogenesis
c119750.graph_c0	334.7	363.212	337.369	134.352	122.36	138.817	0.000211704	-1.38816	down	Biological Process: protein-phycocyanobilin linkage (GO:0017009);	--	--	--	--
c119755.graph_c0	375.3	333.445	396.386	123.322	136.072	106.994	0.00169016	-1.59277	down	Molecular Function: ubiquitin-like modifier activating enzyme activity (GO:0008641);	K03178|c119755.graph_c0	Ubiquitin mediated proteolysis (ko04120)	[H]	Coenzyme transport and metabolism
c119772.graph_c1	213.1	221.595	216.93	259.402	249.944	251.05	0.000855708	0.222708	normal	Biological Process: hydrogen peroxide catabolic process (GO:0042744);	K00434|c119772.graph_c1	Ascorbate and aldarate metabolism (ko00053);; Glutathione metabolism (ko00480)	--	--
c119783.graph_c0	252.1	242.742	263.021	153.355	176.293	251.181	0.17974	-0.383825	normal	Molecular Function: translation initiation factor activity (GO:0003743);	K03240|c119783.graph_c0	RNA transport (ko03013)	--	--
c119792.graph_c0	372.2	380.45	353.401	140.332	151.742	96.6483	0.00127453	-1.5086	down	--	--	--	--	--
c119801.graph_c1	171.4	176.093	192.181	234.286	322.159	309.982	0.0518888	0.682987	normal	--	--	--	--	--
c119803.graph_c0	255.8	273.01	262.22	254.751	270.577	150.866	0.415456	-0.226297	normal	Cellular Component: TRAPP complex (GO:0030008);	--	--	--	--
c119814.graph_c0	271	260.983	256.408	216.877	236.493	235.204	0.0160859	-0.1953	normal	Cellular Component: mitochondrial matrix (GO:0005759);	--	--	--	--
c119824.graph_c0	342.2	320.616	351.797	167.973	153.701	134.103	0.000162343	-1.15453	down	--	K12173|c119824.graph_c0	Homologous recombination (ko03440)	--	--
c119828.graph_c0	190.3	197.341	200.297	198.671	227.222	362.497	0.316863	0.423244	normal	Cellular Component: integral component of membrane (GO:0016021);	--	--	--	--
c119837.graph_c0	182	178.699	159.917	253.688	244.59	314.172	0.0369807	0.642058	normal	Biological Process: ribosome biogenesis (GO:0042254);	K02936|c119837.graph_c0	Ribosome (ko03010)	[J]	Translation, ribosomal structure and biogenesis
c119845.graph_c0	62	66.9496	74.9486	241.462	214.163	232.061	0.000491857	1.7539	up	Cellular Component: nucleus (GO:0005634);	--	--	--	--
c119851.graph_c0	217.1	239.836	257.41	274.551	286.639	186.487	0.766615	0.065792	normal	Molecular Function: enzyme regulator activity (GO:0030234);	--	--	[TE]	--
c119880.graph_c0	139.4	140.815	137.272	228.439	221.868	175.355	0.0528679	0.583651	normal	Molecular Function: oxidoreductase activity (GO:0016491);	K18857|c119880.graph_c0	Glycolysis / Gluconeogenesis (ko00010);; Fatty acid degradation (ko00071);; Tyrosine metabolism (ko00350);; alpha-Linolenic acid metabolism (ko00592)	[R]	General function prediction only
c119889.graph_c0	172.3	172.686	182.362	249.302	251.642	274.23	0.00384147	0.555766	normal	Molecular Function: calcium ion binding (GO:0005509);	K13448|c119889.graph_c0	Plant-pathogen interaction (ko04626)	[T]	Signal transduction mechanisms
c119895.graph_c0	240.2	235.326	206.109	150.963	194.314	183.867	0.0413696	-0.365336	normal	Biological Process: translation (GO:0006412);	K02875|c119895.graph_c0	Ribosome (ko03010)	--	--
c119897.graph_c0	257.9	288.344	286.969	175.681	176.032	197.618	0.00217744	-0.60101	normal	--	--	--	--	--
c119905.graph_c0	289.7	306.084	318.331	270.166	266.137	180.07	0.145861	-0.351666	normal	Molecular Function: actin filament binding (GO:0051015);	--	--	--	--
c119923.graph_c0	229.3	273.311	208.012	203.987	189.613	167.236	0.104319	-0.341508	normal	Molecular Function: ubiquitin binding (GO:0043130);	K14298|c119923.graph_c0	RNA transport (ko03013)	--	--
c119936.graph_c0	201.4	198.644	193.484	292.89	304.138	278.682	0.00328897	0.561139	normal	Molecular Function: protein dimerization activity (GO:0046983);	K13066|c119936.graph_c0	Phenylpropanoid biosynthesis (ko00940)	[H]	Coenzyme transport and metabolism
c119956.graph_c1	169.8	201.651	213.323	320.133	338.743	194.999	0.178037	0.546147	normal	--	--	--	--	--
c119958.graph_c0	176.8	176.895	177.151	263.389	269.924	225.251	0.032062	0.514975	normal	Biological Process: oxidation-reduction process (GO:0055114);	K14521|c119958.graph_c0	Ribosome biogenesis in eukaryotes (ko03008)	[R]	General function prediction only
c119959.graph_c0	109.2	116.961	121.842	279.601	272.666	368.783	0.023932	1.40418	up	Cellular Component: integral component of membrane (GO:0016021);	--	--	--	--
c119966.graph_c0	377.1	375.74	540.972	97.1429	112.566	101.887	0.0262549	-2.05388	down	Molecular Function: RNA binding (GO:0003723);	--	--	--	--
c119990.graph_c1	205.3	229.613	251.398	283.721	238.583	175.355	0.919485	0.0236584	normal	Molecular Function: RNA binding (GO:0003723);	--	--	--	--
c119992.graph_c0	86.7	85.491	93.7859	281.329	271.36	428.369	0.0421561	1.88304	up	Cellular Component: proteasome core complex, alpha-subunit complex (GO:0019773);	K02731|c119992.graph_c0	Proteasome (ko03050)	[O]	Posttranslational modification, protein turnover, chaperones
c119993.graph_c0	251.9	271.106	254.304	176.744	192.616	180.332	0.000764606	-0.499867	normal	Cellular Component: integral component of membrane (GO:0016021);	K14525|c119993.graph_c0	Ribosome biogenesis in eukaryotes (ko03008);; RNA transport (ko03013)	--	--
c119995.graph_c0	253.6	253.767	263.823	179.003	186.348	226.036	0.0482918	-0.382982	normal	Molecular Function: ATP binding (GO:0005524);	K04368|c119995.graph_c0	Plant-pathogen interaction (ko04626)	[T]	Signal transduction mechanisms
c120000.graph_c0	127.7	125.681	126.651	336.478	264.178	383.188	0.028304	1.37231	up	Cellular Component: small ribosomal subunit (GO:0015935);	K02969|c120000.graph_c0	Ribosome (ko03010)	[J]	Translation, ribosomal structure and biogenesis
c120015.graph_c0	40.1	43.7979	46.0914	27.6412	29.5127	15.8461	0.0329938	-0.832423	normal	Molecular Function: GTP binding (GO:0005525);	--	--	[R]	General function prediction only
c120028.graph_c0	190.9	197.341	189.676	260.066	252.817	197.88	0.150887	0.298507	normal	Molecular Function: catalytic activity (GO:0003824);	K13342|c120028.graph_c0	Peroxisome (ko04146)	[FGR]	--
c120035.graph_c0	170.7	164.868	160.719	260.199	268.096	298.588	0.00807502	0.736509	normal	Molecular Function: translation initiation factor activity (GO:0003743);	K03236|c120035.graph_c0	RNA transport (ko03013)	[J]	Translation, ribosomal structure and biogenesis
c120038.graph_c1	216.3	210.37	213.623	287.309	281.807	201.023	0.2606	0.266386	normal	Molecular Function: zinc ion binding (GO:0008270);	--	--	[E]	Amino acid transport and metabolism
c120055.graph_c0	180.4	180.403	176.049	174.485	184.912	122.971	0.443105	-0.154391	normal	Biological Process: regulation of protein stability (GO:0031647);	--	--	--	--
c120065.graph_c0	99.5	91.2038	105.509	253.688	274.625	286.147	0.000786133	1.45921	up	--	K00059|c120065.graph_c0	Fatty acid biosynthesis (ko00061);; Biotin metabolism (ko00780);; Fatty acid metabolism (ko01212)	[IQR]	--
c120073.graph_c0	232.5	232.62	238.874	229.236	264.178	274.361	0.258462	0.125121	normal	Cellular Component: BRISC complex (GO:0070552);	K11864|c120073.graph_c0	Homologous recombination (ko03440)	--	--
c120074.graph_c0	83.7	80.0789	77.5537	87.9734	90.497	96.6483	0.0278403	0.189031	normal	Molecular Function: proteasome-activating ATPase activity (GO:0036402);	K03061|c120074.graph_c0	Proteasome (ko03050)	[O]	Posttranslational modification, protein turnover, chaperones
c120095.graph_c0	177.8	165.369	183.364	222.458	267.834	322.161	0.0759814	0.625762	normal	--	K00600|c120095.graph_c0	Glycine, serine and threonine metabolism (ko00260);; Cyanoamino acid metabolism (ko00460);; Glyoxylate and dicarboxylate metabolism (ko00630);; One carbon pool by folate (ko00670);; Carbon metabolism (ko01200);; Biosynthesis of amino acids (ko01230)	--	--
c120098.graph_c0	307.3	276.919	279.755	147.641	162.059	201.547	0.00630729	-0.756966	normal	Molecular Function: protein-arginine N-methyltransferase activity (GO:0016274);	--	--	[R]	General function prediction only
c120103.graph_c0	287.3	263.188	235.367	197.209	208.287	223.286	0.0537362	-0.321702	normal	--	K07466|c120103.graph_c0	DNA replication (ko03030);; Nucleotide excision repair (ko03420);; Mismatch repair (ko03430);; Homologous recombination (ko03440)	[L]	Replication, recombination and repair
c120118.graph_c0	123.3	122.774	133.565	195.083	216.252	220.929	0.00331696	0.7359	normal	Biological Process: proteolysis involved in cellular protein catabolic process (GO:0051603);	K02738|c120118.graph_c0	Proteasome (ko03050)	[O]	Posttranslational modification, protein turnover, chaperones
c120120.graph_c0	262	297.364	363.721	195.482	205.153	143.532	0.03061	-0.762417	normal	Biological Process: transcription initiation from RNA polymerase II promoter (GO:0006367);	K03139|c120120.graph_c0	Basal transcription factors (ko03022)	--	--
c120126.graph_c0	214.4	232.419	234.866	193.887	198.493	231.144	0.240275	-0.128661	normal	Biological Process: arginine biosynthetic process (GO:0006526);	K00930|c120126.graph_c0	Arginine biosynthesis (ko00220);; 2-Oxocarboxylic acid metabolism (ko01210);; Biosynthesis of amino acids (ko01230)	[E]	Amino acid transport and metabolism
c120135.graph_c0	108.7	99.1215	132.763	211.96	227.614	126.245	0.129751	0.732327	normal	Molecular Function: phosphatidic acid binding (GO:0070300);	--	--	--	--
c120165.graph_c0	268.2	274.413	299.594	183.123	206.197	182.034	0.00219237	-0.55979	normal	Biological Process: autophagosome organization (GO:1905037);	K14012|c120165.graph_c0	Protein processing in endoplasmic reticulum (ko04141)	--	--
c120168.graph_c0	173.5	225.103	49.1975	142.591	150.306	166.843	0.946448	0.0379619	normal	Molecular Function: transketolase activity (GO:0004802);	K00615|c120168.graph_c0	Pentose phosphate pathway (ko00030);; Carbon fixation in photosynthetic organisms (ko00710);; Carbon metabolism (ko01200);; Biosynthesis of amino acids (ko01230)	[G]	Carbohydrate transport and metabolism
c120171.graph_c0	174.6	174.49	195.989	267.508	292.907	247.514	0.00913134	0.567765	normal	Molecular Function: NAD binding (GO:0051287);	K00031|c120171.graph_c0	Citrate cycle (TCA cycle) (ko00020);; Glutathione metabolism (ko00480);; Carbon metabolism (ko01200);; 2-Oxocarboxylic acid metabolism (ko01210);; Biosynthesis of amino acids (ko01230);; Peroxisome (ko04146)	[C]	Energy production and conversion
c120204.graph_c0	295.8	285.738	295.786	158.007	155.138	209.797	0.0189628	-0.746461	normal	Cellular Component: integral component of membrane (GO:0016021);	K13989|c120204.graph_c0	Protein processing in endoplasmic reticulum (ko04141)	--	--
c120219.graph_c0	158.1	160.459	165.228	257.143	211.16	185.439	0.112655	0.434351	normal	Biological Process: intracellular sterol transport (GO:0032366);	--	--	--	--
c120233.graph_c0	255.3	298.567	310.616	219.003	233.621	158.854	0.0457762	-0.499537	normal	Molecular Function: GTP binding (GO:0005525);	K07904|c120233.graph_c0	Endocytosis (ko04144)	[R]	General function prediction only
c120239.graph_c1	258.8	272.208	243.783	107.508	132.546	152.568	0.00236714	-0.980666	normal	Biological Process: response to oxidative stress (GO:0006979);	K00432|c120239.graph_c1	Glutathione metabolism (ko00480);; Arachidonic acid metabolism (ko00590)	[VI]	--
c120243.graph_c0	206.6	203.855	225.948	282.525	267.573	250.657	0.0107027	0.331419	normal	Molecular Function: protein binding (GO:0005515);	--	--	[B]	Chromatin structure and dynamics
c120247.graph_c0	177	175.993	180.358	220.066	201.235	247.121	0.0760603	0.325675	normal	Molecular Function: transferase activity, transferring alkyl or aryl (other than methyl) groups (GO:0016765);	K00787|c120247.graph_c0	Terpenoid backbone biosynthesis (ko00900)	[H]	Coenzyme transport and metabolism
c120259.graph_c0	128.6	127.184	133.765	127.575	133.33	141.044	0.41578	0.0452025	normal	Molecular Function: transferase activity (GO:0016740);	K12669|c120259.graph_c0	N-Glycan biosynthesis (ko00510);; Various types of N-glycan biosynthesis (ko00513);; Protein processing in endoplasmic reticulum (ko04141)	--	--
c120265.graph_c0	134.7	133.498	126.25	72.1595	75.3488	84.0761	0.000403916	-0.768299	normal	Molecular Function: phosphomethylpyrimidine kinase activity (GO:0008972);	K14398|c120265.graph_c0	mRNA surveillance pathway (ko03015)	--	--
c120278.graph_c0	125	119.768	128.555	198.671	195.228	231.406	0.0148532	0.744137	normal	Biological Process: glycolytic process (GO:0006096);	K01623|c120278.graph_c0	Glycolysis / Gluconeogenesis (ko00010);; Pentose phosphate pathway (ko00030);; Fructose and mannose metabolism (ko00051);; Carbon fixation in photosynthetic organisms (ko00710);; Carbon metabolism (ko01200);; Biosynthesis of amino acids (ko01230)	[G]	Carbohydrate transport and metabolism
c120280.graph_c0	136.6	144.122	141.781	248.638	263.917	246.99	0.00061973	0.846173	normal	Biological Process: positive regulation of response to oxidative stress (GO:1902884);	--	--	[R]	General function prediction only
c120283.graph_c0	159	173.688	181.56	335.149	233.882	192.118	0.189663	0.565715	normal	Molecular Function: heterocyclic compound binding (GO:1901363);	--	--	--	--
c120285.graph_c0	224.2	193.833	225.447	215.947	255.69	236.513	0.236	0.138159	normal	Biological Process: mitochondrial respiratory chain complex I assembly (GO:0032981);	--	--	[S]	Function unknown
c120291.graph_c0	148.8	179	157.913	442.924	424.409	187.796	0.145479	1.11924	normal	Cellular Component: oxidoreductase complex (GO:1990204);	--	--	[R]	General function prediction only
c120293.graph_c1	350.6	324.124	368.13	140.199	130.718	133.972	0.00252899	-1.36494	down	Molecular Function: heme binding (GO:0020037);	--	--	[QV]	--
c120295.graph_c1	337.6	335.249	382.258	114.684	109.824	109.351	0.0036692	-1.66008	down	Biological Process: very long-chain fatty acid biosynthetic process (GO:0042761);	K10258|c120295.graph_c1	Fatty acid elongation (ko00062);; Biosynthesis of unsaturated fatty acids (ko01040);; Fatty acid metabolism (ko01212)	--	--
c120302.graph_c0	87.1	86.4933	87.774	46.9103	54.9772	49.6337	0.0034854	-0.786558	normal	Biological Process: negative regulation of chromosome organization (GO:2001251);	--	--	--	--
c120319.graph_c0	116.2	121.772	126.851	382.326	325.423	253.8	0.0324644	1.39816	up	Molecular Function: calcium-dependent phospholipid binding (GO:0005544);	--	--	--	--
c120326.graph_c0	136.9	133.599	142.482	65.2492	72.4759	74.778	7.08348e-05	-0.958592	normal	--	--	--	--	--
c120330.graph_c0	66.4	69.7559	76.151	302.857	243.153	273.051	0.0060592	1.94782	up	Molecular Function: hydrolase activity (GO:0016787);	--	--	[R]	General function prediction only
c120346.graph_c0	273.1	272.91	270.536	235.88	242.37	184.26	0.107558	-0.301591	normal	Molecular Function: auxin binding (GO:0010011);	--	--	[G]	Carbohydrate transport and metabolism
c120367.graph_c1	67	64.7447	67.0329	31.495	32.908	41.3833	0.00704838	-0.910002	normal	Molecular Function: ATP binding (GO:0005524);	K13436|c120367.graph_c1	Plant-pathogen interaction (ko04626)	[NW]	--
c120372.graph_c0	103.8	109.645	120.94	353.09	324.77	194.868	0.0649563	1.38402	normal	--	--	--	--	--
c120380.graph_c0	168.3	167.374	169.035	272.824	278.412	315.744	0.0121377	0.780546	normal	Biological Process: regulation of cellular macromolecule biosynthetic process (GO:2000112);	--	--	--	--
c120395.graph_c0	255	291.952	286.568	251.96	255.429	136.067	0.243271	-0.373376	normal	--	--	--	--	--
c120402.graph_c0	237	224.602	212.822	230.432	220.954	305.922	0.413876	0.167224	normal	Molecular Function: 5'-nucleotidase activity (GO:0008253);	K24242|c120402.graph_c0	Purine metabolism (ko00230);; Pyrimidine metabolism (ko00240)	--	--
c120428.graph_c0	157.4	155.347	176.951	326.379	353.369	300.945	0.00299138	1.00191	up	Molecular Function: carbohydrate derivative binding (GO:0097367);	K13473|c120428.graph_c0	Plant-pathogen interaction (ko04626)	[S]	Function unknown
c120452.graph_c0	245.4	272.709	240.377	241.462	239.628	184.784	0.238083	-0.187874	normal	Biological Process: regulation of ion transmembrane transport (GO:0034765);	--	--	--	--
c120461.graph_c0	315.8	292.554	281.057	193.887	207.764	153.354	0.00745661	-0.680349	normal	Molecular Function: carbohydrate binding (GO:0030246);	K01785|c120461.graph_c0	Glycolysis / Gluconeogenesis (ko00010);; Galactose metabolism (ko00052)	[G]	Carbohydrate transport and metabolism
c120462.graph_c0	205.2	192.63	194.586	224.585	230.225	352.936	0.227875	0.447291	normal	Biological Process: ubiquinone-6 biosynthetic process (GO:1901006);	K03953|c120462.graph_c0	Oxidative phosphorylation (ko00190)	[R]	General function prediction only
c120465.graph_c1	191.9	189.423	191.981	295.814	297.478	238.609	0.0466442	0.537111	normal	Biological Process: protein transport (GO:0015031);	--	--	--	--
c120475.graph_c0	251.4	283.834	334.663	185.382	205.414	166.319	0.0332321	-0.642871	normal	Molecular Function: palmitoyl hydrolase activity (GO:0098599);	K01074|c120475.graph_c0	Fatty acid elongation (ko00062);; Fatty acid metabolism (ko01212)	--	--
c120487.graph_c0	233.5	273.812	283.262	227.907	220.431	246.204	0.159105	-0.186836	normal	Biological Process: GDP-mannose metabolic process (GO:0019673);	K01711|c120487.graph_c0	Fructose and mannose metabolism (ko00051);; Amino sugar and nucleotide sugar metabolism (ko00520)	[M]	Cell wall/membrane/envelope biogenesis
c120505.graph_c2	317.6	326.329	292.68	151.362	147.955	166.974	0.000623044	-1.00622	down	--	--	--	--	--
c120508.graph_c0	303.5	312.699	298.592	184.319	190.004	157.806	0.0021784	-0.781663	normal	Molecular Function: coenzyme binding (GO:0050662);	K12449|c120508.graph_c0	Amino sugar and nucleotide sugar metabolism (ko00520)	[M]	Cell wall/membrane/envelope biogenesis
c120508.graph_c1	177.2	200.849	217.231	272.558	308.578	212.155	0.12991	0.414282	normal	Cellular Component: integral component of membrane (GO:0016021);	--	--	--	--
c120509.graph_c0	126.3	123.576	149.396	465.914	394.504	195.261	0.112579	1.40273	normal	Cellular Component: integral component of membrane (GO:0016021);	--	--	--	--
c120512.graph_c0	154.7	160.859	154.707	322.525	328.166	283.659	0.00710565	0.990485	normal	Molecular Function: transferase activity (GO:0016740);	K21888|c120512.graph_c0	Ascorbate and aldarate metabolism (ko00053);; Glutathione metabolism (ko00480)	[O]	Posttranslational modification, protein turnover, chaperones
c120513.graph_c0	249.7	267.899	277.55	232.292	210.898	206.262	0.0132277	-0.292001	normal	Cellular Component: integral component of membrane (GO:0016021);	--	--	--	--
c120527.graph_c0	126	135.002	127.252	237.741	255.82	211.631	0.0114768	0.861016	normal	Biological Process: proteasome-mediated ubiquitin-dependent protein catabolic process (GO:0043161);	K02726|c120527.graph_c0	Proteasome (ko03050)	[O]	Posttranslational modification, protein turnover, chaperones
c120535.graph_c0	129.4	131.193	136.37	223.256	136.333	180.462	0.196958	0.44409	normal	Molecular Function: phosphatidyl phospholipase B activity (GO:0102545);	K06130|c120535.graph_c0	Glycerophospholipid metabolism (ko00564)	[R]	General function prediction only
c120563.graph_c0	263.6	245.148	246.589	183.787	184.259	269.253	0.298834	-0.245149	normal	Cellular Component: integral component of membrane (GO:0016021);	--	--	--	--
c120568.graph_c0	213.1	222.998	247.19	256.744	238.061	207.833	0.732763	0.0402867	normal	Molecular Function: ATPase binding (GO:0051117);	--	--	[O]	Posttranslational modification, protein turnover, chaperones
c120574.graph_c0	160.1	161.361	151.901	127.708	127.061	164.354	0.277697	-0.175568	normal	Molecular Function: pyridoxal phosphate binding (GO:0030170);	K00811|c120574.graph_c0	Arginine biosynthesis (ko00220);; Alanine, aspartate and glutamate metabolism (ko00250);; Cysteine and methionine metabolism (ko00270);; Arginine and proline metabolism (ko00330);; Tyrosine metabolism (ko00350);; Phenylalanine metabolism (ko00360);; Phenylalanine, tyrosine and tryptophan biosynthesis (ko00400);; Isoquinoline alkaloid biosynthesis (ko00950);; Tropane, piperidine and pyridine alkal…	[E]	Amino acid transport and metabolism
c120575.graph_c0	177.9	172.385	182.662	223.654	240.15	289.421	0.0623569	0.499089	normal	Cellular Component: mitochondrial membrane (GO:0031966);	--	--	--	--
c120580.graph_c0	295.8	275.616	275.246	195.88	198.231	228.525	0.00641674	-0.443395	normal	--	K14015|c120580.graph_c0	Protein processing in endoplasmic reticulum (ko04141)	--	--
c120596.graph_c0	169.7	175.091	166.33	315.88	321.375	260.741	0.0203135	0.813045	normal	Molecular Function: selenium binding (GO:0008430);	K17285|c120596.graph_c0	Sulfur metabolism (ko00920)	[R]	General function prediction only
c120597.graph_c0	384.8	378.947	417.929	89.5681	96.8957	109.22	0.000285708	-1.9987	down	Molecular Function: serine-type carboxypeptidase activity (GO:0004185);	--	--	[E]	Amino acid transport and metabolism
c120623.graph_c0	266.5	262.086	249.394	221.927	210.898	219.096	0.00406471	-0.255036	normal	Molecular Function: oxidoreductase activity (GO:0016491);	K20784|c120623.graph_c0	Other types of O-glycan biosynthesis (ko00514)	[HC]	--
c120624.graph_c0	215.4	193.633	223.343	256.744	251.903	278.158	0.0129945	0.315226	normal	Biological Process: negative regulation of protein serine/threonine phosphatase activity (GO:1905183);	K14496|c120624.graph_c0	MAPK signaling pathway - plant (ko04016);; Plant hormone signal transduction (ko04075)	--	--
c120624.graph_c1	259.4	241.339	243.182	203.455	192.224	261.134	0.305202	-0.179667	normal	Molecular Function: aminopeptidase activity (GO:0004177);	--	--	--	--
c120629.graph_c0	322	332.543	325.145	183.654	194.967	138.032	0.0105875	-0.923127	normal	Biological Process: cell differentiation (GO:0030154);	K20553|c120629.graph_c0	MAPK signaling pathway - plant (ko04016)	--	--
c120635.graph_c0	186.4	191.829	218.233	241.462	249.813	296.362	0.0439864	0.401102	normal	Molecular Function: cobalt ion binding (GO:0050897);	K02137|c120635.graph_c0	Oxidative phosphorylation (ko00190)	[C]	Energy production and conversion
c120640.graph_c0	181.7	184.713	197.492	180.598	157.88	228.001	0.971083	0.00657189	normal	Molecular Function: RNA binding (GO:0003723);	--	--	--	--
c120645.graph_c0	89.3	87.3953	92.7839	136.744	147.302	147.984	0.00136826	0.680961	normal	Cellular Component: integral component of membrane (GO:0016021);	K12189|c120645.graph_c0	Endocytosis (ko04144)	--	--
c120660.graph_c0	380.2	357.098	354.703	148.04	153.962	141.436	0.000264695	-1.30017	down	Biological Process: photosynthesis (GO:0015979);	K02698|c120660.graph_c0	Photosynthesis (ko00195)	--	--
c120665.graph_c0	135.9	133.699	144.286	202.924	216.383	158.461	0.084538	0.481261	normal	Molecular Function: histone-glutamine methyltransferase activity (GO:1990259);	K14563|c120665.graph_c0	Ribosome biogenesis in eukaryotes (ko03008)	[J]	Translation, ribosomal structure and biogenesis
c120677.graph_c0	152.6	147.73	147.492	147.774	155.791	320.982	0.406238	0.479883	normal	Molecular Function: hydrolase activity (GO:0016787);	--	--	[V]	Defense mechanisms
c120681.graph_c1	214	222.297	214.625	287.708	288.598	202.202	0.275469	0.258225	normal	--	--	--	--	--
c120688.graph_c0	184.3	180.303	196.089	284.784	298	268.336	0.00187673	0.602156	normal	Biological Process: intracellular protein transport (GO:0006886);	K18466|c120688.graph_c0	Endocytosis (ko04144)	--	--
c120694.graph_c0	175.6	173.387	179.656	261.927	283.766	247.645	0.0119517	0.58564	normal	--	--	--	--	--
c120707.graph_c0	127.7	126.884	138.976	150.963	164.671	289.421	0.250014	0.620486	normal	Biological Process: starch biosynthetic process (GO:0019252);	K00975|c120707.graph_c0	Starch and sucrose metabolism (ko00500);; Amino sugar and nucleotide sugar metabolism (ko00520)	[G]	Carbohydrate transport and metabolism
c120714.graph_c1	201.9	192.43	180.257	279.07	255.82	354.901	0.0667215	0.63094	normal	Cellular Component: small ribosomal subunit (GO:0015935);	K02985|c120714.graph_c1	Ribosome (ko03010)	[J]	Translation, ribosomal structure and biogenesis
c120750.graph_c0	158.7	156.65	184.165	193.355	261.697	289.421	0.0926364	0.575692	normal	Cellular Component: COP9 signalosome (GO:0008180);	--	--	--	--
c120755.graph_c0	77.4	74.6668	83.8663	281.728	284.55	312.208	0.00106016	1.89664	up	Cellular Component: oxidoreductase complex (GO:1990204);	--	--	--	--
c120756.graph_c0	364.1	317.81	342.379	151.096	153.962	173.653	0.00115966	-1.09739	down	Molecular Function: ATP binding (GO:0005524);	K01968|c120756.graph_c0	Valine, leucine and isoleucine degradation (ko00280)	--	--
c120766.graph_c0	117.8	110.948	122.443	132.757	131.763	149.425	0.0463992	0.237185	normal	Molecular Function: glutathione binding (GO:0043295);	K21456|c120766.graph_c0	Cysteine and methionine metabolism (ko00270);; Glutathione metabolism (ko00480)	--	--
c120777.graph_c0	135.3	139.411	138.875	321.462	322.159	196.047	0.0770356	1.02163	normal	Cellular Component: host cell nucleus (GO:0042025);	--	--	--	--
c120793.graph_c1	248.1	211.372	311.217	126.379	150.698	198.404	0.0578859	-0.696763	normal	Cellular Component: integral component of membrane (GO:0016021);	K13354|c120793.graph_c1	Peroxisome (ko04146)	--	--
c120800.graph_c0	61.9	55.8247	59.9188	108.04	80.8335	140.389	0.0975153	0.890252	normal	Biological Process: cell redox homeostasis (GO:0045454);	K09580|c120800.graph_c0	Protein processing in endoplasmic reticulum (ko04141)	[O]	Posttranslational modification, protein turnover, chaperones
c120806.graph_c0	226.2	228.009	217.932	269.369	280.371	237.692	0.087807	0.228389	normal	Biological Process: cell redox homeostasis (GO:0045454);	K09584|c120806.graph_c0	Protein processing in endoplasmic reticulum (ko04141)	[O]	Posttranslational modification, protein turnover, chaperones
c120812.graph_c0	238.6	235.326	269.635	248.638	228.005	216.476	0.309791	-0.101346	normal	Biological Process: protein K63-linked ubiquitination (GO:0070534);	K10580|c120812.graph_c0	Ubiquitin mediated proteolysis (ko04120)	--	--
c120813.graph_c0	110.4	108.843	113.224	192.824	181.125	229.834	0.0246212	0.860815	normal	Biological Process: L-serine biosynthetic process (GO:0006564);	K00831|c120813.graph_c0	Glycine, serine and threonine metabolism (ko00260);; Cysteine and methionine metabolism (ko00270);; Vitamin B6 metabolism (ko00750);; Carbon metabolism (ko01200);; Biosynthesis of amino acids (ko01230)	[HE]	--
c120815.graph_c0	145.1	135.403	134.767	123.987	142.079	178.498	0.607181	0.0983416	normal	Cellular Component: nucleus (GO:0005634);	--	--	--	--
c120831.graph_c0	271.9	259.78	250.196	101.528	108.779	81.195	0.000149272	-1.42343	down	Molecular Function: ribosomal large subunit binding (GO:0043023);	K03264|c120831.graph_c0	Ribosome biogenesis in eukaryotes (ko03008)	[J]	Translation, ribosomal structure and biogenesis
c120838.graph_c0	146.1	140.915	136.972	186.312	197.578	133.055	0.258514	0.285995	normal	Molecular Function: GTP binding (GO:0005525);	--	--	--	--
c120851.graph_c0	124.2	109.745	121.541	279.336	239.105	412.785	0.0663366	1.38934	normal	Biological Process: negative regulation of protein dephosphorylation (GO:0035308);	--	--	--	--
c120860.graph_c0	127.9	120.169	123.745	157.874	170.025	240.311	0.124601	0.611842	normal	Cellular Component: integral component of membrane (GO:0016021);	K12666|c120860.graph_c0	N-Glycan biosynthesis (ko00510);; Various types of N-glycan biosynthesis (ko00513);; Protein processing in endoplasmic reticulum (ko04141)	--	--
c120887.graph_c0	156.1	163.265	130.96	253.156	261.305	378.081	0.0602274	0.986955	normal	Cellular Component: nucleus (GO:0005634);	K11086|c120887.graph_c0	Spliceosome (ko03040)	--	--
c120902.graph_c0	210.2	209.769	212.722	241.196	231.401	323.863	0.203616	0.332102	normal	Molecular Function: oxidoreductase activity (GO:0016491);	--	--	[Q]	Secondary metabolites biosynthesis, transport and catabolism
c120915.graph_c0	212	207.063	211.419	239.203	245.373	323.34	0.160139	0.35775	normal	Molecular Function: phenylalanine ammonia-lyase activity (GO:0045548);	K10775|c120915.graph_c0	Phenylalanine metabolism (ko00360);; Phenylpropanoid biosynthesis (ko00940)	--	--
c120918.graph_c0	176	168.276	171.139	216.213	242.239	363.937	0.153292	0.674086	normal	Biological Process: carbohydrate metabolic process (GO:0005975);	K19891|c120918.graph_c0	Starch and sucrose metabolism (ko00500)	--	--
c120922.graph_c0	76.8	88.7984	86.9724	74.0199	66.4689	113.28	0.9809	0.00682778	normal	Molecular Function: phenylalanine ammonia-lyase activity (GO:0045548);	K10775|c120922.graph_c0	Phenylalanine metabolism (ko00360);; Phenylpropanoid biosynthesis (ko00940)	[E]	Amino acid transport and metabolism
c120922.graph_c1	178.2	167.274	165.127	222.193	234.665	292.957	0.0628495	0.554338	normal	Molecular Function: phenylalanine ammonia-lyase activity (GO:0045548);	K10775|c120922.graph_c1	Phenylalanine metabolism (ko00360);; Phenylpropanoid biosynthesis (ko00940)	[E]	Amino acid transport and metabolism
c120926.graph_c0	164.4	173.889	169.937	237.475	264.178	256.026	0.00466143	0.576119	normal	Biological Process: cell wall organization (GO:0071555);	K01184|c120926.graph_c0	Pentose and glucuronate interconversions (ko00040)	[G]	Carbohydrate transport and metabolism
c120928.graph_c0	221.8	226.506	218.433	253.688	275.8	230.882	0.133691	0.189579	normal	Cellular Component: mitochondrion (GO:0005739);	K02267|c120928.graph_c0	Oxidative phosphorylation (ko00190)	--	--
c120929.graph_c0	171.5	157.552	155.208	259.668	227.744	298.719	0.0329085	0.698989	normal	Molecular Function: oxidoreductase activity (GO:0016491);	--	--	[CR]	--
c120930.graph_c0	96.3	92.0056	95.0885	117.209	114.786	134.365	0.0413171	0.370453	normal	Cellular Component: proteasome complex (GO:0000502);	K03037|c120930.graph_c0	Proteasome (ko03050)	--	--
c120946.graph_c0	219.8	216.684	195.888	225.249	212.465	358.699	0.362568	0.332743	normal	Molecular Function: peroxiredoxin activity (GO:0051920);	--	--	[O]	Posttranslational modification, protein turnover, chaperones
c120947.graph_c0	264.4	253.767	237.771	229.767	227.222	220.143	0.0627278	-0.15883	normal	Molecular Function: RNA binding (GO:0003723);	K12741|c120947.graph_c0	Spliceosome (ko03040)	[J]	Translation, ribosomal structure and biogenesis
c120966.graph_c0	241.1	240.738	247.19	179.668	208.025	315.22	0.852609	-0.0526274	normal	Biological Process: endoplasmic reticulum calcium ion homeostasis (GO:0032469);	--	--	--	--
c120972.graph_c0	146.3	131.694	190.077	241.595	242.37	308.279	0.0204339	0.759217	normal	Cellular Component: proton-transporting V-type ATPase, V0 domain (GO:0033179);	K02155|c120972.graph_c0	Oxidative phosphorylation (ko00190);; Phagosome (ko04145)	--	--
c120973.graph_c0	185.5	184.111	194.586	306.844	250.597	289.683	0.0260516	0.586373	normal	Cellular Component: cell part (GO:0044464);	--	--	[R]	General function prediction only
c120975.graph_c0	261.9	257.676	270.737	177.01	184.128	207.178	0.00709421	-0.475729	normal	Cellular Component: U2-type prespliceosome (GO:0071004);	K11095|c120975.graph_c0	Spliceosome (ko03040)	--	--
c120980.graph_c0	140	145.024	143.184	250.233	234.143	297.41	0.0244068	0.86846	normal	Cellular Component: cell part (GO:0044464);	K00858|c120980.graph_c0	Nicotinate and nicotinamide metabolism (ko00760)	--	--
c120987.graph_c0	107	108.743	115.429	272.691	255.951	473.55	0.0851692	1.59751	normal	Molecular Function: NAD binding (GO:0051287);	K18606|c120987.graph_c0	Ubiquinone and other terpenoid-quinone biosynthesis (ko00130);; Tyrosine metabolism (ko00350);; Phenylalanine metabolism (ko00360);; Tropane, piperidine and pyridine alkaloid biosynthesis (ko00960)	[CHR]	--
c120991.graph_c0	294.8	308.59	329.553	141.661	149	134.365	0.00107346	-1.13424	down	Molecular Function: coenzyme F420 hydrogenase activity (GO:0050454);	K18010|c120991.graph_c0	Porphyrin and chlorophyll metabolism (ko00860)	[C]	Energy production and conversion
c120993.graph_c0	149.8	152.441	189.876	356.678	330.255	168.676	0.170278	0.79795	normal	Molecular Function: DNA binding transcription factor activity (GO:0003700);	K20557|c120993.graph_c0	MAPK signaling pathway - plant (ko04016)	--	--
c121006.graph_c0	238.2	223.199	247.39	216.346	209.462	273.051	0.888481	-0.0203562	normal	Molecular Function: oxidoreductase activity (GO:0016491);	K05894|c121006.graph_c0	alpha-Linolenic acid metabolism (ko00592)	[C]	Energy production and conversion
c121007.graph_c2	83.1	92.0056	96.7919	110.963	115.047	78.5758	0.450429	0.16379	normal	Biological Process: methylation (GO:0032259);	K00606|c121007.graph_c2	Pantothenate and CoA biosynthesis (ko00770)	[H]	Coenzyme transport and metabolism
c121020.graph_c1	258.1	221.495	190.177	243.189	247.332	222.501	0.549934	0.090277	normal	Cellular Component: integral component of membrane (GO:0016021);	--	--	--	--
c121036.graph_c0	81.9	78.9765	89.9784	191.761	158.794	187.01	0.00686225	1.09959	up	Molecular Function: GTP binding (GO:0005525);	K07937|c121036.graph_c0	Endocytosis (ko04144)	[R]	General function prediction only
c121057.graph_c0	117.5	111.449	118.335	120.399	81.617	185.439	0.701942	0.157913	normal	Biological Process: protein stabilization (GO:0050821);	K02709|c121057.graph_c0	Photosynthesis (ko00195)	--	--
c121063.graph_c0	262.3	278.823	284.264	209.967	190.919	206.393	0.00125747	-0.442713	normal	Molecular Function: metal ion binding (GO:0046872);	K06269|c121063.graph_c0	mRNA surveillance pathway (ko03015)	[T]	Signal transduction mechanisms
c121064.graph_c0	76.7	71.3594	71.642	273.887	277.367	410.559	0.0313586	2.13021	up	Biological Process: organic substance biosynthetic process (GO:1901576);	--	--	[R]	General function prediction only
c121093.graph_c0	315.9	309.792	265.526	208.106	216.514	198.666	0.0216636	-0.515885	normal	Cellular Component: membrane (GO:0016020);	--	--	--	--
c121096.graph_c0	222	205.259	223.042	221.794	202.149	304.088	0.495457	0.162894	normal	Cellular Component: plastid thylakoid membrane (GO:0055035);	--	--	--	--
c121099.graph_c0	121.6	116.961	117.132	380.199	290.165	371.271	0.0151236	1.55014	up	Molecular Function: hydrolase activity (GO:0016787);	--	--	[Q]	Secondary metabolites biosynthesis, transport and catabolism
c121123.graph_c0	169.3	192.931	183.163	282.525	303.093	347.174	0.0131178	0.774256	normal	Molecular Function: L-malate dehydrogenase activity (GO:0030060);	K00026|c121123.graph_c0	Citrate cycle (TCA cycle) (ko00020);; Cysteine and methionine metabolism (ko00270);; Pyruvate metabolism (ko00620);; Glyoxylate and dicarboxylate metabolism (ko00630);; Carbon fixation in photosynthetic organisms (ko00710);; Carbon metabolism (ko01200)	[C]	Energy production and conversion
c121138.graph_c0	167.3	168.076	216.028	213.156	205.022	316.53	0.2254	0.414061	normal	Biological Process: translational elongation (GO:0006414);	K02943|c121138.graph_c0	Ribosome (ko03010)	--	--
c121149.graph_c0	234.1	255.27	239.575	180.332	178.252	271.087	0.393115	-0.211214	normal	Molecular Function: pyridoxal phosphate binding (GO:0030170);	K14272|c121149.graph_c0	Arginine biosynthesis (ko00220);; Alanine, aspartate and glutamate metabolism (ko00250);; Glycine, serine and threonine metabolism (ko00260);; Glyoxylate and dicarboxylate metabolism (ko00630);; Carbon fixation in photosynthetic organisms (ko00710);; Carbon metabolism (ko01200);; 2-Oxocarboxylic acid metabolism (ko01210);; Biosynthesis of amino acids (ko01230)	[E]	Amino acid transport and metabolism
c121167.graph_c1	152.4	162.363	170.839	347.508	374.785	217.262	0.087812	0.952206	normal	Molecular Function: calcium ion binding (GO:0005509);	--	--	--	--
c121176.graph_c0	301.7	265.694	272.14	194.684	181.125	214.381	0.0050988	-0.508408	normal	Molecular Function: serine-type endopeptidase activity (GO:0004252);	--	--	--	--
c121176.graph_c1	388.6	388.769	348.591	149.9	164.932	99.5294	0.00107829	-1.44219	down	Molecular Function: serine-type endopeptidase activity (GO:0004252);	--	--	[O]	Posttranslational modification, protein turnover, chaperones
c121181.graph_c0	174.2	145.024	145.488	136.08	129.281	121.662	0.0992772	-0.26392	normal	Biological Process: response to water (GO:0009415);	--	--	--	--
c121189.graph_c2	461.5	443.792	322.239	85.4485	81.8782	107.518	0.0159734	-2.15907	down	Molecular Function: carbohydrate binding (GO:0030246);	K12309|c121189.graph_c2	Galactose metabolism (ko00052);; Other glycan degradation (ko00511);; Glycosaminoglycan degradation (ko00531);; Sphingolipid metabolism (ko00600);; Glycosphingolipid biosynthesis - ganglio series (ko00604)	--	--
c121193.graph_c0	69.9	72.3617	79.2571	336.877	323.856	235.335	0.0188988	2.01618	up	--	--	--	--	--
c121194.graph_c0	257	242.742	207.912	211.429	222.912	187.534	0.19318	-0.18642	normal	Biological Process: response to desiccation (GO:0009269);	--	--	--	--
c121198.graph_c0	175	174.289	167.131	201.196	209.462	152.175	0.478797	0.12416	normal	Biological Process: translation (GO:0006412);	K02866|c121198.graph_c0	Ribosome (ko03010)	[J]	Translation, ribosomal structure and biogenesis
c121209.graph_c1	362.5	317.309	315.425	148.04	147.955	185.832	0.00118628	-1.04652	down	Biological Process: rRNA processing (GO:0006364);	--	--	[O]	Posttranslational modification, protein turnover, chaperones
c121216.graph_c0	201.3	217.686	199.996	177.276	218.472	306.315	0.543623	0.181701	normal	Biological Process: response to cadmium ion (GO:0046686);	--	--	--	--
c121217.graph_c0	162.3	149.334	156.911	177.276	194.967	312.339	0.230697	0.547035	normal	Biological Process: carbohydrate metabolic process (GO:0005975);	K19891|c121217.graph_c0	Starch and sucrose metabolism (ko00500)	--	--
c121219.graph_c0	284.7	263.689	257.31	221.395	228.005	213.333	0.0145776	-0.281811	normal	Molecular Function: S100 protein binding (GO:0044548);	--	--	--	--
c121225.graph_c3	259	245.549	226.349	209.037	226.699	263.753	0.612028	-0.0633678	normal	Biological Process: ubiquitin-dependent protein catabolic process (GO:0006511);	K14016|c121225.graph_c3	Protein processing in endoplasmic reticulum (ko04141)	--	--
c121228.graph_c0	102.3	103.732	106.11	149.369	167.805	139.734	0.0261321	0.549699	normal	Biological Process: acetyl-CoA biosynthetic process from pyruvate (GO:0006086);	K00162|c121228.graph_c0	Glycolysis / Gluconeogenesis (ko00010);; Citrate cycle (TCA cycle) (ko00020);; Pyruvate metabolism (ko00620);; Carbon metabolism (ko01200)	[C]	Energy production and conversion
c121236.graph_c0	105.9	99.823	102.102	374.751	369.04	380.831	5.97041e-06	1.86925	up	Molecular Function: heterocyclic compound binding (GO:1901363);	--	--	--	--
c121243.graph_c0	24	22.6506	21.3423	21.2625	22.8528	42.3	0.460111	0.345901	normal	Molecular Function: cinnamoyl-CoA reductase activity (GO:0016621);	K09753|c121243.graph_c0	Phenylpropanoid biosynthesis (ko00940)	[M]	Cell wall/membrane/envelope biogenesis
c121256.graph_c0	133.9	138.109	136.671	245.98	226.177	186.749	0.0403021	0.689102	normal	--	--	--	--	--
c121264.graph_c0	209.7	201.651	195.788	240.797	246.418	272.265	0.0218635	0.322987	normal	Biological Process: response to stimulus (GO:0050896);	K13993|c121264.graph_c0	Protein processing in endoplasmic reticulum (ko04141)	[O]	Posttranslational modification, protein turnover, chaperones
c121265.graph_c0	303.1	297.765	274.845	190.963	233.882	202.071	0.00848962	-0.482181	normal	Cellular Component: integral component of membrane (GO:0016021);	--	--	--	--
c121268.graph_c0	140	147.83	140.579	132.492	171.461	104.113	0.762379	-0.0701873	normal	Cellular Component: integral component of membrane (GO:0016021);	--	--	--	--
c121270.graph_c0	105.5	100.224	114.026	257.276	250.597	318.625	0.0136815	1.37007	up	Biological Process: methylation (GO:0032259);	--	--	--	--
c121280.graph_c1	256.2	280.326	281.859	190.299	211.16	153.878	0.0192993	-0.559418	normal	Molecular Function: zinc ion binding (GO:0008270);	--	--	--	--
c121281.graph_c0	314.6	292.854	291.979	151.362	187.523	253.407	0.0679875	-0.602706	normal	Biological Process: carbohydrate metabolic process (GO:0005975);	--	--	--	--
c121286.graph_c1	231	227.208	233.864	312.425	321.767	169.2	0.530784	0.215184	normal	Molecular Function: hydrolase activity, acting on carbon-nitrogen (but not peptide) bonds (GO:0016810);	K01464|c121286.graph_c1	Pyrimidine metabolism (ko00240);; beta-Alanine metabolism (ko00410);; Pantothenate and CoA biosynthesis (ko00770)	[F]	Nucleotide transport and metabolism
c121290.graph_c0	197.5	213.377	199.195	101.927	103.686	93.3743	0.00019913	-1.02889	down	Cellular Component: integral component of membrane (GO:0016021);	--	--	--	--
c121296.graph_c1	178.7	168.877	184.967	82.392	83.3147	103.589	0.00088753	-0.983709	normal	Biological Process: cell wall organization (GO:0071555);	--	--	--	--
c121317.graph_c0	216.2	238.733	280.957	290.365	329.602	148.377	0.866788	0.0622633	normal	Molecular Function: protein heterodimerization activity (GO:0046982);	--	--	--	--
c121318.graph_c0	114.2	114.155	116.832	172.093	180.994	215.822	0.0300851	0.72082	normal	Biological Process: regulation of RNA biosynthetic process (GO:2001141);	--	--	[B]	Chromatin structure and dynamics
c121323.graph_c0	158.3	167.274	166.931	236.412	255.037	290.207	0.0226491	0.666396	normal	Cellular Component: endoplasmic reticulum exit site (GO:0070971);	K07953|c121323.graph_c0	Protein processing in endoplasmic reticulum (ko04141)	[R]	General function prediction only
c121328.graph_c0	228	229.112	220.237	210.365	220.17	278.944	0.667626	0.0668631	normal	Molecular Function: sinapate 1-glucosyltransferase activity (GO:0050284);	--	--	[G]	Carbohydrate transport and metabolism
c121348.graph_c0	207.4	236.128	228.954	267.641	282.591	186.88	0.549274	0.132388	normal	--	--	--	--	--
c121354.graph_c1	205.1	184.312	209.014	274.419	234.143	370.878	0.142886	0.555411	normal	Molecular Function: UDP-glycosyltransferase activity (GO:0008194);	K13496|c121354.graph_c1	Zeatin biosynthesis (ko00908)	--	--
c121356.graph_c0	42.3	44.299	57.4138	182.193	191.702	831.332	0.241324	3.06504	normal	--	--	--	--	--
c121385.graph_c0	86.3	84.4888	83.2651	130.498	110.999	118.257	0.022919	0.501877	normal	Molecular Function: calcium-dependent phospholipid binding (GO:0005544);	--	--	--	--
c121390.graph_c1	286.7	266.095	235.567	200.93	186.87	258.645	0.158786	-0.286328	normal	Molecular Function: aspartic-type endopeptidase activity (GO:0004190);	--	--	--	--
c121395.graph_c0	227.4	275.616	349.693	309.369	158.011	179.939	0.315797	-0.397579	normal	Molecular Function: GTP binding (GO:0005525);	--	--	--	--
c121403.graph_c0	38.7	38.486	40.3801	52.6246	53.8019	44.6573	0.0547907	0.361877	normal	Molecular Function: sequence-specific mRNA binding (GO:1990825);	K03265|c121403.graph_c0	mRNA surveillance pathway (ko03015)	[J]	Translation, ribosomal structure and biogenesis
c121408.graph_c0	205.4	205.158	211.519	310.831	250.466	204.821	0.257946	0.300472	normal	Biological Process: DNA replication, removal of RNA primer (GO:0043137);	K04799|c121408.graph_c0	DNA replication (ko03030);; Base excision repair (ko03410);; Non-homologous end-joining (ko03450)	[L]	Replication, recombination and repair
c121411.graph_c0	185.3	210.27	233.262	284.252	219.125	210.452	0.367036	0.182906	normal	Molecular Function: GTP binding (GO:0005525);	--	--	--	--
c121429.graph_c0	205.1	195.336	189.375	173.156	173.028	180.724	0.0259421	-0.162702	normal	--	--	--	--	--
c121437.graph_c0	229.9	303.077	249.194	234.153	256.343	225.382	0.42806	-0.127772	normal	Cellular Component: integral component of membrane (GO:0016021);	--	--	--	--
c121439.graph_c0	89.2	84.8897	95.9903	344.983	300.481	327.399	0.00187722	1.84885	up	Molecular Function: serine-type endopeptidase activity (GO:0004252);	--	--	[O]	Posttranslational modification, protein turnover, chaperones
c121453.graph_c0	217.7	216.985	223.643	205.581	250.728	237.168	0.474328	0.0750409	normal	--	--	--	--	--
c121454.graph_c0	388.6	301.373	343.18	137.674	131.11	127.424	0.0128466	-1.38273	down	--	--	--	--	--
c121457.graph_c1	178.4	185.414	206.61	297.674	259.999	237.561	0.0331911	0.479346	normal	Biological Process: phosphate-containing compound metabolic process (GO:0006796);	K01507|c121457.graph_c1	Oxidative phosphorylation (ko00190)	[CP]	--
c121472.graph_c0	188.2	202.152	183.163	268.97	231.27	314.172	0.0715977	0.505929	normal	--	--	--	--	--
c121514.graph_c0	163.1	153.744	159.917	193.488	206.981	332.9	0.193413	0.621274	normal	Cellular Component: integral component of endoplasmic reticulum membrane (GO:0030176);	K12275|c121514.graph_c0	Protein export (ko03060);; Protein processing in endoplasmic reticulum (ko04141)	--	--
c121530.graph_c1	259.3	269.001	272.64	173.555	208.025	157.937	0.0215741	-0.570027	normal	Molecular Function: serine O-acetyltransferase activity (GO:0009001);	K00640|c121530.graph_c1	Cysteine and methionine metabolism (ko00270);; Sulfur metabolism (ko00920);; Carbon metabolism (ko01200);; Biosynthesis of amino acids (ko01230)	[E]	Amino acid transport and metabolism
c121532.graph_c0	269.5	255.471	260.917	209.834	214.163	241.359	0.0401512	-0.240198	normal	Molecular Function: oxidoreductase activity (GO:0016491);	--	--	--	--
c121553.graph_c0	270.9	273.611	249.595	205.581	202.541	203.642	0.0142887	-0.376355	normal	Biological Process: tetrapyrrole biosynthetic process (GO:0033014);	K01749|c121553.graph_c0	Porphyrin and chlorophyll metabolism (ko00860)	[H]	Coenzyme transport and metabolism
c121555.graph_c0	193.9	195.437	206.81	258.472	299.437	228.263	0.0864734	0.399176	normal	--	--	--	[R]	General function prediction only
c121560.graph_c0	287.5	267.397	268.833	230.963	234.404	188.451	0.0451481	-0.333282	normal	Molecular Function: NAD binding (GO:0051287);	K00020|c121560.graph_c0	Valine, leucine and isoleucine degradation (ko00280)	[I]	Lipid transport and metabolism
c121562.graph_c0	233.4	214.98	230.156	192.558	193.661	273.313	0.836677	-0.0409842	normal	Biological Process: proteolysis (GO:0006508);	K03031|c121562.graph_c0	Proteasome (ko03050)	--	--
c121571.graph_c0	222.4	227.208	189.876	255.282	264.57	217.524	0.156444	0.205492	normal	Biological Process: cell redox homeostasis (GO:0045454);	--	--	--	--
c121579.graph_c1	140.5	134.901	129.156	170.1	160.753	170.117	0.00208986	0.308377	normal	Cellular Component: COPI vesicle coat (GO:0030126);	--	--	--	--
c121597.graph_c0	239.7	241.239	239.675	305.781	301.004	206.916	0.436769	0.175271	normal	Molecular Function: unfolded protein binding (GO:0051082);	--	--	--	--
c121605.graph_c0	273.3	257.375	250.897	218.472	217.689	191.463	0.0117577	-0.31648	normal	Biological Process: peroxisome fission (GO:0016559);	--	--	--	--
c121609.graph_c0	204.6	194.234	177.953	104.053	105.123	89.4455	0.00115447	-0.949721	normal	Biological Process: inositol phosphate dephosphorylation (GO:0046855);	K15422|c121609.graph_c0	Inositol phosphate metabolism (ko00562);; Sulfur metabolism (ko00920);; Phosphatidylinositol signaling system (ko04070)	[P]	Inorganic ion transport and metabolism
c121615.graph_c0	339.2	324.726	299.293	141.262	139.337	187.272	0.00150834	-1.04175	down	Molecular Function: oxidoreductase activity (GO:0016491);	--	--	[Q]	Secondary metabolites biosynthesis, transport and catabolism
c121617.graph_c0	265.8	271.607	261.518	220.731	228.658	185.308	0.0487342	-0.331992	normal	--	--	--	--	--
c121627.graph_c0	242.8	241.84	252.2	139.801	154.615	358.044	0.72829	-0.175463	normal	Molecular Function: serine-type endopeptidase activity (GO:0004252);	--	--	[O]	Posttranslational modification, protein turnover, chaperones
c121627.graph_c1	356.8	359.002	311.718	172.359	168.719	158.068	0.00480638	-1.04163	down	Molecular Function: serine-type endopeptidase activity (GO:0004252);	--	--	[O]	Posttranslational modification, protein turnover, chaperones
c121638.graph_c0	176	188.521	177.352	196.678	191.571	160.426	0.864533	0.0179972	normal	Molecular Function: nucleotidyltransferase activity (GO:0016779);	K00966|c121638.graph_c0	Fructose and mannose metabolism (ko00051);; Amino sugar and nucleotide sugar metabolism (ko00520)	[JM]	--
c121640.graph_c0	129.3	131.494	147.993	255.947	259.999	238.609	0.000211882	0.884275	normal	Molecular Function: ATPase activity, coupled to transmembrane movement of substances (GO:0042626);	K02149|c121640.graph_c0	Oxidative phosphorylation (ko00190);; Phagosome (ko04145)	[C]	Energy production and conversion
c121644.graph_c0	168.3	166.071	158.915	147.11	142.993	186.487	0.729422	-0.0496781	normal	Molecular Function: metal ion binding (GO:0046872);	K03426|c121644.graph_c0	Nicotinate and nicotinamide metabolism (ko00760);; Peroxisome (ko04146)	[F]	Nucleotide transport and metabolism
c121648.graph_c0	19.4	19.0425	17.9356	21.1296	21.5469	23.4418	0.0249972	0.229914	normal	--	--	--	--	--
c121674.graph_c0	118.9	116.059	115.729	279.203	271.491	252.883	0.00232824	1.19624	up	Biological Process: pollen tube development (GO:0048868);	K09584|c121674.graph_c0	Protein processing in endoplasmic reticulum (ko04141)	[O]	Posttranslational modification, protein turnover, chaperones
c121688.graph_c0	194.6	163.766	148.695	225.249	250.336	371.795	0.119244	0.74085	normal	--	--	--	--	--
c121696.graph_c0	196.1	201.149	199.295	91.4286	93.1087	85.3857	1.3284e-05	-1.14408	down	Biological Process: mRNA processing (GO:0006397);	--	--	--	--
c121733.graph_c0	65.6	61.9384	70.3394	64.9834	64.1183	83.9452	0.525724	0.106561	normal	Molecular Function: voltage-gated anion channel activity (GO:0008308);	--	--	--	--
c121736.graph_c0	348.1	335.55	329.052	140.997	154.354	134.627	1.7853e-05	-1.23588	down	Biological Process: protein localization to chloroplast (GO:0072598);	--	--	--	--
c121748.graph_c1	247.2	208.366	253.002	185.781	198.884	195.654	0.0832322	-0.288059	normal	Cellular Component: spliceosomal complex (GO:0005681);	K11099|c121748.graph_c1	Spliceosome (ko03040)	--	--
c121757.graph_c0	187.7	176.895	198.894	300.465	283.635	238.478	0.0321281	0.545764	normal	Molecular Function: serine-type peptidase activity (GO:0008236);	--	--	--	--
c121780.graph_c0	278	284.736	287.47	179.136	184.912	192.511	6.71266e-05	-0.611279	normal	Molecular Function: ribosome binding (GO:0043022);	--	--	--	--
c121784.graph_c0	115.6	115.358	126.651	173.023	179.427	237.561	0.059347	0.72236	normal	Molecular Function: GTP binding (GO:0005525);	K07901|c121784.graph_c0	Endocytosis (ko04144)	[R]	General function prediction only
c121792.graph_c0	229.2	234.424	256.709	241.595	239.628	187.403	0.447801	-0.107465	normal	--	--	--	--	--
c121797.graph_c1	209.5	210.17	220.938	222.06	223.174	264.015	0.234934	0.14685	normal	Molecular Function: metal ion binding (GO:0046872);	--	--	--	--
c121819.graph_c0	135.9	117.362	125.449	84.6512	87.2323	99.3984	0.00753933	-0.481304	normal	Biological Process: ubiquitin-dependent ERAD pathway (GO:0030433);	K13719|c121819.graph_c0	Protein processing in endoplasmic reticulum (ko04141)	--	--
c121822.graph_c0	185.4	189.323	173.744	206.91	235.579	301.993	0.142647	0.440832	normal	Molecular Function: flavin adenine dinucleotide binding (GO:0050660);	K00232|c121822.graph_c0	Fatty acid degradation (ko00071);; beta-Alanine metabolism (ko00410);; alpha-Linolenic acid metabolism (ko00592);; Propanoate metabolism (ko00640);; Biosynthesis of unsaturated fatty acids (ko01040);; Carbon metabolism (ko01200);; Fatty acid metabolism (ko01212);; Peroxisome (ko04146)	[I]	Lipid transport and metabolism
c121847.graph_c0	238.6	232.018	255.507	177.94	201.104	272.134	0.473677	-0.157164	normal	Molecular Function: ATP binding (GO:0005524);	K03064|c121847.graph_c0	Proteasome (ko03050)	[O]	Posttranslational modification, protein turnover, chaperones
c121873.graph_c0	289.1	282.331	288.372	212.757	183.997	175.486	0.0113505	-0.587383	normal	Cellular Component: integral component of membrane (GO:0016021);	K10615|c121873.graph_c0	Ubiquitin mediated proteolysis (ko04120)	[DZ]	--
c121877.graph_c0	93.7	90.2015	95.7899	133.156	128.628	120.483	0.00483843	0.450746	normal	Cellular Component: mitochondrial matrix (GO:0005759);	--	--	--	--
c121890.graph_c0	192.9	193.432	195.287	322.924	286.508	227.084	0.0931043	0.524318	normal	--	--	--	--	--
c121901.graph_c0	368.5	402.9	377.849	116.811	122.621	125.328	0.000893607	-1.65567	down	Cellular Component: stromal side of plastid thylakoid membrane (GO:0098572);	--	--	--	--
c121904.graph_c0	0.1	0.100224	0.100199	0.13289	0.130587	0.13096	0.000462996	0.392803	normal	Molecular Function: prostaglandin-E synthase activity (GO:0050220);	K05309|c121904.graph_c0	Arachidonic acid metabolism (ko00590)	--	--
c121913.graph_c0	330.6	300.471	305.806	142.06	161.014	176.272	0.000364773	-0.966794	normal	Cellular Component: apoplast (GO:0048046);	--	--	--	--
c121915.graph_c0	269.6	253.065	287.37	212.757	217.036	204.166	0.0172442	-0.353593	normal	Cellular Component: integral component of membrane (GO:0016021);	--	--	--	--
c121916.graph_c1	209.1	222.798	196.69	286.379	276.584	241.621	0.0302948	0.356127	normal	Biological Process: protein catabolic process (GO:0030163);	K03065|c121916.graph_c1	Proteasome (ko03050)	[O]	Posttranslational modification, protein turnover, chaperones
c121929.graph_c0	261.6	274.513	240.176	99.6678	97.4181	73.4684	0.000248773	-1.52068	down	Molecular Function: protein dimerization activity (GO:0046983);	--	--	[O]	Posttranslational modification, protein turnover, chaperones
c121943.graph_c0	186.3	189.123	187.271	193.887	208.548	230.227	0.156955	0.169085	normal	Molecular Function: metal ion binding (GO:0046872);	K01555|c121943.graph_c0	Tyrosine metabolism (ko00350)	[Q]	Secondary metabolites biosynthesis, transport and catabolism
c121954.graph_c1	210.8	214.579	223.243	263.92	345.273	157.806	0.54302	0.241847	normal	Cellular Component: host cell nucleus (GO:0042025);	--	--	--	--
c121955.graph_c0	214	204.156	200.397	215.681	206.72	277.111	0.346409	0.177449	normal	Cellular Component: large ribosomal subunit (GO:0015934);	K02872|c121955.graph_c0	Ribosome (ko03010)	[J]	Translation, ribosomal structure and biogenesis
c121956.graph_c0	192.6	199.646	189.275	263.389	281.416	228.132	0.0505242	0.410517	normal	--	--	--	--	--
c121969.graph_c0	426.3	379.448	290.075	139.003	133.852	135.674	0.0289506	-1.4235	down	Molecular Function: ATP binding (GO:0005524);	K09753|c121969.graph_c0	Phenylpropanoid biosynthesis (ko00940)	[G]	Carbohydrate transport and metabolism
c121985.graph_c0	208.5	231.918	239.074	247.575	232.184	158.199	0.673382	-0.090995	normal	Molecular Function: RNA binding (GO:0003723);	K12741|c121985.graph_c0	Spliceosome (ko03040)	[J]	Translation, ribosomal structure and biogenesis
c121986.graph_c0	199.5	189.123	157.813	217.94	169.11	304.612	0.34686	0.340018	normal	Molecular Function: protein methylesterase activity (GO:0051723);	--	--	[I]	Lipid transport and metabolism
c122024.graph_c0	177.1	176.795	169.837	256.478	247.071	311.946	0.0390755	0.638849	normal	Molecular Function: allene-oxide cyclase activity (GO:0046423);	K10525|c122024.graph_c0	alpha-Linolenic acid metabolism (ko00592)	--	--
c122048.graph_c2	133.1	128.988	132.463	173.688	188.568	194.868	0.0107249	0.497787	normal	Molecular Function: FAD binding (GO:0071949);	K00232|c122048.graph_c2	Fatty acid degradation (ko00071);; beta-Alanine metabolism (ko00410);; alpha-Linolenic acid metabolism (ko00592);; Propanoate metabolism (ko00640);; Biosynthesis of unsaturated fatty acids (ko01040);; Carbon metabolism (ko01200);; Fatty acid metabolism (ko01212);; Peroxisome (ko04146)	[I]	Lipid transport and metabolism
c122050.graph_c0	237.1	229.513	223.443	242.525	276.976	235.335	0.229721	0.129448	normal	Biological Process: regulation of RNA metabolic process (GO:0051252);	--	--	[J]	Translation, ribosomal structure and biogenesis
c122057.graph_c0	174.4	177.196	189.977	221.528	205.414	132.662	0.847583	0.0472521	normal	--	--	--	--	--
c122066.graph_c0	57	54.9227	54.5081	29.5017	31.4715	33.0018	7.50724e-05	-0.824573	normal	Molecular Function: metal ion binding (GO:0046872);	K03781|c122066.graph_c0	Tryptophan metabolism (ko00380);; Glyoxylate and dicarboxylate metabolism (ko00630);; Carbon metabolism (ko01200);; MAPK signaling pathway - plant (ko04016);; Peroxisome (ko04146)	[P]	Inorganic ion transport and metabolism
c122080.graph_c0	149.1	141.316	143.985	233.223	229.442	240.18	4.37279e-05	0.694177	normal	Molecular Function: unfolded protein binding (GO:0051082);	K08057|c122080.graph_c0	Protein processing in endoplasmic reticulum (ko04141);; Phagosome (ko04145)	--	--
c122112.graph_c0	251.1	256.072	263.422	206.777	224.479	207.571	0.00536836	-0.270544	normal	Molecular Function: metal ion binding (GO:0046872);	K12848|c122112.graph_c0	Spliceosome (ko03040)	--	--
c122113.graph_c1	161.1	164.668	173.845	311.628	247.593	349.401	0.0423947	0.86287	normal	Biological Process: cysteine biosynthetic process from serine (GO:0006535);	K01738|c122113.graph_c1	Cysteine and methionine metabolism (ko00270);; Sulfur metabolism (ko00920);; Carbon metabolism (ko01200);; Biosynthesis of amino acids (ko01230)	[E]	Amino acid transport and metabolism
c122121.graph_c1	266.8	272.91	225.146	249.169	226.177	228.525	0.313052	-0.119877	normal	Molecular Function: pyridoxal phosphate binding (GO:0030170);	K14455|c122121.graph_c1	Arginine biosynthesis (ko00220);; Alanine, aspartate and glutamate metabolism (ko00250);; Cysteine and methionine metabolism (ko00270);; Arginine and proline metabolism (ko00330);; Tyrosine metabolism (ko00350);; Phenylalanine metabolism (ko00360);; Phenylalanine, tyrosine and tryptophan biosynthesis (ko00400);; Carbon fixation in photosynthetic organisms (ko00710);; Isoquinoline alkaloid biosynt…	[E]	Amino acid transport and metabolism
c122130.graph_c0	145.5	138.81	140.879	106.312	122.752	168.938	0.677227	-0.0953289	normal	Molecular Function: transferase activity (GO:0016740);	K13420|c122130.graph_c0	MAPK signaling pathway - plant (ko04016);; Plant-pathogen interaction (ko04626)	--	--
c122136.graph_c0	211	222.397	231.759	229.9	243.676	226.036	0.227348	0.0728627	normal	Biological Process: [2Fe-2S] cluster assembly (GO:0044571);	K04487|c122136.graph_c0	Thiamine metabolism (ko00730);; Sulfur relay system (ko04122)	[E]	Amino acid transport and metabolism
c122147.graph_c0	184	199.045	204.706	113.621	101.466	80.5402	0.00209482	-0.991422	normal	Biological Process: DNA replication (GO:0006260);	K03111|c122147.graph_c0	DNA replication (ko03030);; Mismatch repair (ko03430);; Homologous recombination (ko03440)	[L]	Replication, recombination and repair
c122151.graph_c0	132.6	135.002	147.893	320.266	372.696	254.979	0.0327862	1.18997	up	Molecular Function: cysteine-type endopeptidase inhibitor activity (GO:0004869);	--	--	--	--
c122153.graph_c0	313.8	296.964	270.637	221.661	233.882	139.472	0.0677451	-0.566871	normal	--	K15730|c122153.graph_c0	Arachidonic acid metabolism (ko00590)	--	--
c122154.graph_c0	20	19.243	18.9375	32.691	29.5127	28.8111	0.00820552	0.645566	normal	Molecular Function: unfolded protein binding (GO:0051082);	--	--	[O]	Posttranslational modification, protein turnover, chaperones
c122161.graph_c0	312.3	442.589	384.262	124.252	132.285	106.339	0.0173453	-1.65041	down	Molecular Function: heterocyclic compound binding (GO:1901363);	--	--	--	--
c122163.graph_c0	133.9	143.521	156.21	336.611	304.921	252.49	0.0191037	1.04385	up	Molecular Function: protein dimerization activity (GO:0046983);	--	--	--	--
c122167.graph_c0	492.2	507.033	339.573	72.691	66.3383	82.2427	0.0193947	-2.59705	down	Molecular Function: heme binding (GO:0020037);	K05280|c122167.graph_c0	Flavonoid biosynthesis (ko00941);; Flavone and flavonol biosynthesis (ko00944)	[QV]	--
c122185.graph_c1	157.8	154.044	154.206	123.455	134.766	179.677	0.639812	-0.0898899	normal	--	--	--	--	--
c122189.graph_c0	537.9	363.111	414.822	66.1794	72.2147	63.1226	0.0187073	-2.70701	down	Molecular Function: carbohydrate binding (GO:0030246);	K01187|c122189.graph_c0	Galactose metabolism (ko00052);; Starch and sucrose metabolism (ko00500)	[G]	Carbohydrate transport and metabolism
c122194.graph_c0	215.7	198.644	175.548	287.442	292.515	250.264	0.0110263	0.493045	normal	Biological Process: intracellular transport (GO:0046907);	--	--	--	--
c122198.graph_c1	376.5	378.846	362.418	127.176	116.223	114.59	4.82676e-06	-1.64263	down	Cellular Component: eukaryotic 48S preinitiation complex (GO:0033290);	--	--	--	--
c122202.graph_c0	268.7	259.981	270.737	179.535	183.736	226.953	0.0388698	-0.437686	normal	Molecular Function: glutamate-1-semialdehyde 2,1-aminomutase activity (GO:0042286);	K01845|c122202.graph_c0	Porphyrin and chlorophyll metabolism (ko00860)	[H]	Coenzyme transport and metabolism
c122206.graph_c1	109.8	104.133	122.343	70.4319	65.2936	83.0285	0.00651367	-0.620333	normal	Biological Process: translation (GO:0006412);	K02906|c122206.graph_c1	Ribosome (ko03010)	[J]	Translation, ribosomal structure and biogenesis
c122221.graph_c0	109.2	112.05	120.238	123.056	125.625	121.269	0.0886089	0.115493	normal	Biological Process: methionyl-tRNA aminoacylation (GO:0006431);	K01874|c122221.graph_c0	Selenocompound metabolism (ko00450);; Aminoacyl-tRNA biosynthesis (ko00970)	[J]	Translation, ribosomal structure and biogenesis
c122240.graph_c0	224.1	251.362	213.724	256.478	246.418	175.617	0.906986	-0.0225145	normal	Molecular Function: oxidoreductase activity, acting on paired donors, with oxidation of a pair of donors resulting in the reduction of molecular oxygen to two molecules of water (GO:0016717);	K10256|c122240.graph_c0	Biosynthesis of unsaturated fatty acids (ko01040);; Fatty acid metabolism (ko01212)	[I]	Lipid transport and metabolism
c122267.graph_c0	423.1	413.223	375.244	124.518	113.219	110.53	0.00129011	-1.79861	down	Biological Process: translation (GO:0006412);	K02888|c122267.graph_c0	Ribosome (ko03010)	[J]	Translation, ribosomal structure and biogenesis
c122269.graph_c0	105.9	107.841	116.731	179.535	182.169	204.821	0.00445273	0.77761	normal	Cellular Component: proteasome core complex, alpha-subunit complex (GO:0019773);	K02730|c122269.graph_c0	Proteasome (ko03050)	[O]	Posttranslational modification, protein turnover, chaperones
c122278.graph_c0	46.6	49.0095	50.9009	88.3721	89.844	145.889	0.0882235	1.14546	normal	Biological Process: protein catabolic process (GO:0030163);	K03064|c122278.graph_c0	Proteasome (ko03050)	[O]	Posttranslational modification, protein turnover, chaperones
c122289.graph_c0	188.4	182.608	171.74	257.94	256.343	195.785	0.105194	0.387673	normal	Biological Process: fructose 1,6-bisphosphate metabolic process (GO:0030388);	K01623|c122289.graph_c0	Glycolysis / Gluconeogenesis (ko00010);; Pentose phosphate pathway (ko00030);; Fructose and mannose metabolism (ko00051);; Carbon fixation in photosynthetic organisms (ko00710);; Carbon metabolism (ko01200);; Biosynthesis of amino acids (ko01230)	[G]	Carbohydrate transport and metabolism
c122291.graph_c0	238.4	232.92	242.18	218.738	207.111	227.084	0.0551775	-0.127979	normal	Molecular Function: phosphotransferase activity, for other substituted phosphate groups (GO:0016780);	K00993|c122291.graph_c0	Phosphonate and phosphinate metabolism (ko00440);; Glycerophospholipid metabolism (ko00564);; Ether lipid metabolism (ko00565)	--	--
c122319.graph_c0	204.5	200.047	194.586	216.744	221.476	295.838	0.220016	0.293019	normal	Cellular Component: intracellular membrane-bounded organelle (GO:0043231);	K00611|c122319.graph_c0	Arginine biosynthesis (ko00220);; Biosynthesis of amino acids (ko01230)	[E]	Amino acid transport and metabolism
c122321.graph_c0	252.7	247.553	248.292	234.95	240.411	221.06	0.0852034	-0.104129	normal	Cellular Component: cytoplasm (GO:0005737);	K03035|c122321.graph_c0	Proteasome (ko03050)	--	--
c122336.graph_c0	163.5	161.561	152.903	181.794	213.902	219.488	0.0512863	0.364117	normal	Molecular Function: omega-amidase activity (GO:0050152);	K13566|c122336.graph_c0	Alanine, aspartate and glutamate metabolism (ko00250)	[R]	General function prediction only
c122346.graph_c0	98.5	101.026	97.5935	100.731	110.738	87.874	0.921558	0.0107569	normal	Molecular Function: acid phosphatase activity (GO:0003993);	K20728|c122346.graph_c0	MAPK signaling pathway - plant (ko04016)	[R]	General function prediction only
c122348.graph_c0	326.4	340.36	318.832	145.382	97.4181	151.258	0.00342993	-1.32258	down	Biological Process: reductive pentose-phosphate cycle (GO:0019253);	K01601|c122348.graph_c0	Glyoxylate and dicarboxylate metabolism (ko00630);; Carbon fixation in photosynthetic organisms (ko00710);; Carbon metabolism (ko01200)	[G]	Carbohydrate transport and metabolism
c122374.graph_c0	253.7	293.456	233.563	180.332	159.969	215.036	0.0348292	-0.491438	normal	Biological Process: regulation of response to water deprivation (GO:2000070);	--	--	--	--
c122382.graph_c1	122.7	125.18	139.376	373.953	235.449	157.676	0.182486	0.986085	normal	Cellular Component: inner mitochondrial membrane protein complex (GO:0098800);	--	--	--	--
c122385.graph_c0	59.5	58.7312	55.51	48.6379	36.8256	303.434	0.496272	1.16245	normal	Biological Process: regulation of RNA biosynthetic process (GO:2001141);	K13463|c122385.graph_c0	Plant hormone signal transduction (ko04075)	--	--
c122386.graph_c0	206.9	198.744	205.006	213.156	211.943	331.983	0.344871	0.310103	normal	Biological Process: regulation of protein catabolic process (GO:0042176);	K03033|c122386.graph_c0	Proteasome (ko03050)	--	--
c122387.graph_c0	275.2	298.266	296.287	264.718	249.422	109.351	0.236958	-0.480239	normal	Biological Process: regulation of transcription, DNA-templated (GO:0006355);	K20557|c122387.graph_c0	MAPK signaling pathway - plant (ko04016)	--	--
c122398.graph_c0	115.6	117.462	127.653	112.957	111.783	78.183	0.227559	-0.251913	normal	Molecular Function: oxidoreductase activity (GO:0016491);	K11517|c122398.graph_c0	Glyoxylate and dicarboxylate metabolism (ko00630);; Carbon metabolism (ko01200);; Peroxisome (ko04146)	[CIR]	--
c122411.graph_c0	215.7	232.219	237.17	246.645	252.425	257.074	0.0495574	0.142369	normal	Cellular Component: integral component of membrane (GO:0016021);	--	--	--	--
c122412.graph_c0	313.6	333.645	334.162	154.684	151.481	152.961	0.00126768	-1.09596	down	Biological Process: terpenoid biosynthetic process (GO:0016114);	K01662|c122412.graph_c0	Thiamine metabolism (ko00730);; Terpenoid backbone biosynthesis (ko00900)	[HI]	--
c122419.graph_c0	104.7	109.745	116.832	254.219	250.205	279.73	0.00137412	1.2431	up	Molecular Function: glutathione transferase activity (GO:0004364);	K00799|c122419.graph_c0	Glutathione metabolism (ko00480)	[O]	Posttranslational modification, protein turnover, chaperones
c122422.graph_c0	122.1	125.079	128.054	187.774	181.386	277.242	0.0994754	0.784642	normal	Biological Process: Rab protein signal transduction (GO:0032482);	K07897|c122422.graph_c0	Endocytosis (ko04144);; Phagosome (ko04145)	[R]	General function prediction only
c122434.graph_c1	178.2	185.414	172.442	265.116	248.508	183.998	0.158655	0.380062	normal	Molecular Function: RNA binding (GO:0003723);	--	--	--	--
c122436.graph_c0	146.3	144.022	149.496	291.96	322.942	296.493	0.00307047	1.05117	up	Molecular Function: voltage-gated anion channel activity (GO:0008308);	--	--	--	--
c122487.graph_c0	130.1	121.371	137.473	313.09	304.399	335.519	0.000406736	1.29293	up	Molecular Function: metal ion binding (GO:0046872);	K00430|c122487.graph_c0	Phenylpropanoid biosynthesis (ko00940)	--	--
c122499.graph_c0	95.1	92.9076	100.399	216.478	252.164	208.75	0.00900345	1.23189	up	Molecular Function: alcohol dehydrogenase (NADP+) activity (GO:0008106);	K00002|c122499.graph_c0	Glycolysis / Gluconeogenesis (ko00010);; Pentose and glucuronate interconversions (ko00040);; Glycerolipid metabolism (ko00561)	[Q]	Secondary metabolites biosynthesis, transport and catabolism
c122515.graph_c0	187.7	197.642	198.794	289.435	282.983	180.593	0.250651	0.366368	normal	Cellular Component: membrane (GO:0016020);	--	--	[O]	Posttranslational modification, protein turnover, chaperones
c122527.graph_c0	193.9	210.069	225.347	371.96	346.709	157.414	0.348035	0.477282	normal	Cellular Component: mitochondrion (GO:0005739);	--	--	--	--
c122545.graph_c0	123.9	111.249	96.2909	140.731	129.804	242.668	0.230371	0.630784	normal	Biological Process: glutathione biosynthetic process (GO:0006750);	K01919|c122545.graph_c0	Cysteine and methionine metabolism (ko00270);; Glutathione metabolism (ko00480)	[H]	Coenzyme transport and metabolism
c122546.graph_c0	236.3	224.903	260.316	171.429	177.337	160.557	0.0101582	-0.502457	normal	Biological Process: translation (GO:0006412);	K02867|c122546.graph_c0	Ribosome (ko03010)	[J]	Translation, ribosomal structure and biogenesis
c122556.graph_c0	219.1	222.397	235.066	242.392	230.748	205.476	0.958165	0.00437018	normal	Cellular Component: COPI-coated vesicle membrane (GO:0030663);	--	--	--	--
c122556.graph_c1	169.6	163.465	165.027	288.771	265.223	316.006	0.0126886	0.804601	normal	Cellular Component: COPI-coated vesicle membrane (GO:0030663);	--	--	--	--
c122559.graph_c0	292.8	257.074	274.444	203.189	215.6	224.072	0.0124188	-0.358695	normal	Molecular Function: gamma-glutamyl-peptidase activity (GO:0034722);	K01307|c122559.graph_c0	Folate biosynthesis (ko00790)	--	--
c122566.graph_c0	92.5	93.2083	92.4833	187.907	185.564	148.77	0.0233868	0.908639	normal	Biological Process: cell redox homeostasis (GO:0045454);	K09580|c122566.graph_c0	Protein processing in endoplasmic reticulum (ko04141)	[O]	Posttranslational modification, protein turnover, chaperones
c122566.graph_c1	221.2	220.593	223.042	236.146	249.944	183.344	0.946687	0.00994483	normal	Biological Process: cell redox homeostasis (GO:0045454);	K09580|c122566.graph_c1	Protein processing in endoplasmic reticulum (ko04141)	[O]	Posttranslational modification, protein turnover, chaperones
c122592.graph_c0	42.5	43.5974	48.8969	296.08	342.008	441.334	0.0178688	2.99929	up	Cellular Component: cell periphery (GO:0071944);	--	--	--	--
c122599.graph_c0	16.6	15.3343	16.132	14.485	16.454	22.918	0.528727	0.16411	normal	Molecular Function: RNA binding (GO:0003723);	K14325|c122599.graph_c0	RNA transport (ko03013);; mRNA surveillance pathway (ko03015)	[J]	Translation, ribosomal structure and biogenesis
c122621.graph_c0	310.7	308.89	282.46	143.654	150.437	194.344	0.00391878	-0.88504	normal	Molecular Function: ferric iron binding (GO:0008199);	--	--	[P]	Inorganic ion transport and metabolism
c122622.graph_c0	343.4	375.439	410.814	102.99	106.037	106.994	0.00497877	-1.83779	down	Biological Process: organonitrogen compound metabolic process (GO:1901564);	--	--	[E]	Amino acid transport and metabolism
c122623.graph_c0	64.5	68.7536	72.5438	198.804	211.16	165.402	0.0104105	1.48325	up	Cellular Component: cytoplasm (GO:0005737);	--	--	[O]	Posttranslational modification, protein turnover, chaperones
c122632.graph_c0	164.4	162.162	188.273	352.159	368.387	199.714	0.125099	0.837929	normal	Biological Process: vacuolar transport (GO:0007034);	K12198|c122632.graph_c0	Endocytosis (ko04144)	--	--
c122642.graph_c0	112.5	109.044	112.323	109.767	111.783	111.054	0.761827	-0.00546524	normal	Molecular Function: NADP binding (GO:0050661);	K00033|c122642.graph_c0	Pentose phosphate pathway (ko00030);; Glutathione metabolism (ko00480);; Carbon metabolism (ko01200)	[G]	Carbohydrate transport and metabolism
c122651.graph_c0	397.1	382.354	343.681	128.771	137.508	129.781	0.00345894	-1.50374	down	Cellular Component: chloroplast stroma (GO:0009570);	K02945|c122651.graph_c0	Ribosome (ko03010)	[J]	Translation, ribosomal structure and biogenesis
c122662.graph_c0	177.9	173.688	209.315	482.392	360.813	245.419	0.120201	0.956681	normal	Biological Process: regulation of RNA biosynthetic process (GO:2001141);	--	--	--	--
c122667.graph_c0	153.2	150.937	160.218	248.904	263.394	213.595	0.0242903	0.64453	normal	Molecular Function: metal ion binding (GO:0046872);	K00430|c122667.graph_c0	Phenylpropanoid biosynthesis (ko00940)	--	--
c122700.graph_c1	217.9	240.838	244.184	266.312	287.292	194.999	0.646362	0.0908362	normal	Biological Process: DNA-templated transcriptional preinitiation complex assembly (GO:0070897);	K03124|c122700.graph_c1	Basal transcription factors (ko03022)	[K]	Transcription
c122705.graph_c0	155.2	170.882	164.526	131.429	142.21	119.304	0.0195827	-0.320253	normal	--	--	--	--	--
c122711.graph_c0	328	341.463	336.667	161.993	180.341	125.459	0.00563664	-1.10487	down	Molecular Function: sequence-specific DNA binding (GO:0043565);	K14431|c122711.graph_c0	Plant hormone signal transduction (ko04075)	--	--
c122717.graph_c1	233.3	242.843	253.903	212.89	194.314	179.677	0.0196114	-0.31492	normal	Molecular Function: L-malate dehydrogenase activity (GO:0030060);	K00025|c122717.graph_c1	Citrate cycle (TCA cycle) (ko00020);; Cysteine and methionine metabolism (ko00270);; Pyruvate metabolism (ko00620);; Glyoxylate and dicarboxylate metabolism (ko00630);; Carbon fixation in photosynthetic organisms (ko00710);; Carbon metabolism (ko01200)	[C]	Energy production and conversion
c122744.graph_c0	71.5	70.9585	74.5478	250.498	146.258	165.926	0.0689513	1.37458	normal	Molecular Function: protein dimerization activity (GO:0046983);	--	--	--	--
c122746.graph_c0	188.6	183.911	190.478	221.13	263.525	233.501	0.0513855	0.351191	normal	Molecular Function: translation initiation factor activity (GO:0003743);	K03262|c122746.graph_c0	RNA transport (ko03013)	--	--
c122752.graph_c0	140.6	139.211	145.689	245.316	250.989	293.088	0.0139	0.891583	normal	Molecular Function: phosphotransferase activity, alcohol group as acceptor (GO:0016773);	K00847|c122752.graph_c0	Fructose and mannose metabolism (ko00051);; Starch and sucrose metabolism (ko00500);; Amino sugar and nucleotide sugar metabolism (ko00520)	[G]	Carbohydrate transport and metabolism
c122768.graph_c0	267.7	248.956	249.595	240.664	246.288	261.788	0.543962	-0.0333515	normal	Cellular Component: chloroplast (GO:0009507);	K02160|c122768.graph_c0	Fatty acid biosynthesis (ko00061);; Pyruvate metabolism (ko00620);; Propanoate metabolism (ko00640);; Carbon metabolism (ko01200);; Fatty acid metabolism (ko01212)	[C]	Energy production and conversion
c122787.graph_c0	222.5	237.03	262.621	275.349	264.047	178.105	0.965813	-0.0093173	normal	Molecular Function: nucleotidase activity (GO:0008252);	K03787|c122787.graph_c0	Purine metabolism (ko00230);; Pyrimidine metabolism (ko00240);; Nicotinate and nicotinamide metabolism (ko00760)	[L]	Replication, recombination and repair
c122792.graph_c1	16.4	17.5392	20.1399	43.0565	44.5302	31.1684	0.0297641	1.13485	up	Biological Process: cellular response to oxygen-containing compound (GO:1901701);	--	--	--	--
c122797.graph_c1	251.5	283.133	327.249	238.671	222.782	140.52	0.0886383	-0.517791	normal	Cellular Component: dynein complex (GO:0030286);	--	--	--	--
c122801.graph_c0	375.8	388.268	368.23	154.286	157.88	68.7539	0.0108696	-1.57169	down	Cellular Component: integral component of membrane (GO:0016021);	--	--	[G]	Carbohydrate transport and metabolism
c122807.graph_c0	299.8	281.629	280.556	177.409	188.96	199.321	0.000373819	-0.607654	normal	Cellular Component: cytosolic large ribosomal subunit (GO:0022625);	K02932|c122807.graph_c0	Ribosome (ko03010)	[J]	Translation, ribosomal structure and biogenesis
c122809.graph_c0	92.6	95.0123	101.702	341.528	350.496	205.869	0.0488537	1.63391	up	--	--	--	[R]	General function prediction only
c122821.graph_c0	290.7	289.347	296.989	187.907	186.087	169.2	0.000904171	-0.691168	normal	Molecular Function: zinc ion binding (GO:0008270);	--	--	--	--
c122851.graph_c0	317.3	405.205	245.587	165.581	105.384	226.298	0.0577154	-0.961133	normal	Biological Process: fructose 1,6-bisphosphate metabolic process (GO:0030388);	K01623|c122851.graph_c0	Glycolysis / Gluconeogenesis (ko00010);; Pentose phosphate pathway (ko00030);; Fructose and mannose metabolism (ko00051);; Carbon fixation in photosynthetic organisms (ko00710);; Carbon metabolism (ko01200);; Biosynthesis of amino acids (ko01230)	[G]	Carbohydrate transport and metabolism
c122852.graph_c0	283.9	286.24	272.54	99.402	97.9404	113.542	1.37082e-05	-1.43861	down	Biological Process: cellular component organization or biogenesis (GO:0071840);	--	--	[R]	General function prediction only
c122872.graph_c0	147.3	135.503	140.979	106.047	112.044	96.5173	0.00385488	-0.429769	normal	--	--	--	--	--
c122911.graph_c0	328.9	341.964	310.816	179.269	169.633	167.89	0.00114678	-0.925669	normal	--	K09503|c122911.graph_c0	Protein processing in endoplasmic reticulum (ko04141)	[O]	Posttranslational modification, protein turnover, chaperones
c122917.graph_c0	197.3	185.515	217.531	240.664	244.851	302.648	0.0703997	0.392701	normal	Cellular Component: integral component of membrane (GO:0016021);	--	--	--	--
c122920.graph_c0	209.4	225.604	236.87	198.14	208.025	281.563	0.862861	0.0336489	normal	--	K13070|c122920.graph_c0	Diterpenoid biosynthesis (ko00904)	[IQR]	--
c122935.graph_c0	214.9	206.161	219.736	239.734	244.068	265.193	0.027076	0.225091	normal	Molecular Function: ATP binding (GO:0005524);	K00939|c122935.graph_c0	Purine metabolism (ko00230);; Thiamine metabolism (ko00730)	[F]	Nucleotide transport and metabolism
c122943.graph_c0	265.2	283.133	303.401	144.718	152.656	134.234	0.0017167	-0.980682	normal	Cellular Component: integral component of membrane (GO:0016021);	K14003|c122943.graph_c0	Protein processing in endoplasmic reticulum (ko04141)	--	--
c122946.graph_c0	423.9	405.506	337.669	120.399	96.2428	135.805	0.00355561	-1.72742	down	Cellular Component: cell part (GO:0044464);	--	--	--	--
c122948.graph_c1	119	126.382	129.457	130.233	104.731	103.982	0.298729	-0.145218	normal	Cellular Component: chloroplast (GO:0009507);	K02641|c122948.graph_c1	Photosynthesis (ko00195)	[P]	Inorganic ion transport and metabolism
c122951.graph_c1	257.5	254.869	247.491	204.917	191.702	236.251	0.0785128	-0.263824	normal	Molecular Function: kinase activity (GO:0016301);	--	--	[T]	Signal transduction mechanisms
c122954.graph_c1	152.5	166.372	155.408	146.844	149	130.174	0.0994881	-0.154825	normal	Biological Process: regulation of biological quality (GO:0065008);	--	--	[T]	Signal transduction mechanisms
c122971.graph_c1	197.4	190.626	199.095	253.953	275.67	270.17	0.00363086	0.44597	normal	Molecular Function: ceramide 1-phosphate transporter activity (GO:1902388);	--	--	--	--
c122975.graph_c0	136.4	135.703	136.17	167.973	157.88	218.703	0.137153	0.415546	normal	Molecular Function: unfolded protein binding (GO:0051082);	--	--	[O]	Posttranslational modification, protein turnover, chaperones
c122981.graph_c1	169.4	171.884	172.742	173.023	184.65	199.845	0.2012	0.117176	normal	Molecular Function: ATP binding (GO:0005524);	K03283|c122981.graph_c1	Spliceosome (ko03040);; Protein processing in endoplasmic reticulum (ko04141);; Endocytosis (ko04144)	[O]	Posttranslational modification, protein turnover, chaperones
c122987.graph_c0	198.1	194.635	198.594	245.05	240.672	216.869	0.048925	0.248726	normal	Molecular Function: pyridoxal phosphate binding (GO:0030170);	K01733|c122987.graph_c0	Glycine, serine and threonine metabolism (ko00260);; Vitamin B6 metabolism (ko00750);; Biosynthesis of amino acids (ko01230)	[E]	Amino acid transport and metabolism
c122996.graph_c0	228.6	261.083	297.991	213.688	245.373	211.238	0.182482	-0.232794	normal	Biological Process: pectin catabolic process (GO:0045490);	K01051|c122996.graph_c0	Pentose and glucuronate interconversions (ko00040)	[GI]	--
c123010.graph_c0	282	320.316	260.516	232.292	230.748	148.77	0.0736951	-0.495996	normal	Cellular Component: cell part (GO:0044464);	--	--	--	--
c123016.graph_c0	171.4	184.412	194.886	400.532	387.975	153.485	0.245388	0.774451	normal	Cellular Component: integral component of membrane (GO:0016021);	--	--	--	--
c123024.graph_c0	159.8	168.176	178.754	286.91	328.296	383.581	0.0243894	0.97896	normal	Molecular Function: proton-transporting ATPase activity, rotational mechanism (GO:0046961);	K02151|c123024.graph_c0	Oxidative phosphorylation (ko00190);; Phagosome (ko04145)	--	--
c123028.graph_c0	132.9	120.469	141.08	259.801	272.666	329.888	0.0134587	1.12844	up	Biological Process: regulation of cell cycle (GO:0051726);	K03097|c123028.graph_c0	Ribosome biogenesis in eukaryotes (ko03008);; Circadian rhythm - plant (ko04712)	[M]	Cell wall/membrane/envelope biogenesis
c123036.graph_c0	217.4	198.443	204.706	154.153	173.289	157.937	0.00511003	-0.354432	normal	Biological Process: carbohydrate metabolic process (GO:0005975);	K01193|c123036.graph_c0	Galactose metabolism (ko00052);; Starch and sucrose metabolism (ko00500)	[G]	Carbohydrate transport and metabolism
c123045.graph_c0	29.5	28.8645	24.5487	34.2857	33.1692	45.3121	0.109549	0.443671	normal	Molecular Function: unfolded protein binding (GO:0051082);	--	--	--	--
c123050.graph_c0	183.5	167.775	182.662	236.146	234.143	362.758	0.141908	0.641729	normal	Molecular Function: UDP-glucose 4,6-dehydratase activity (GO:0050377);	K12450|c123050.graph_c0	Amino sugar and nucleotide sugar metabolism (ko00520)	[M]	Cell wall/membrane/envelope biogenesis
c123061.graph_c0	238.6	219.39	223.844	212.359	199.015	311.291	0.739306	0.0839066	normal	Molecular Function: metal ion binding (GO:0046872);	K04125|c123061.graph_c0	Diterpenoid biosynthesis (ko00904)	[Q]	Secondary metabolites biosynthesis, transport and catabolism
c123077.graph_c2	190.2	192.831	198.794	308.04	290.295	235.466	0.0596401	0.519118	normal	Molecular Function: ATP binding (GO:0005524);	K14500|c123077.graph_c2	Plant hormone signal transduction (ko04075)	--	--
c123078.graph_c0	447.7	435.072	384.262	85.0498	81.3559	92.9814	0.00260613	-2.28828	down	Molecular Function: hydroxyisourate hydrolase activity (GO:0033971);	K13484|c123078.graph_c0	Purine metabolism (ko00230)	[F]	Nucleotide transport and metabolism
c123087.graph_c0	70.7	71.9608	74.9486	207.309	185.434	157.676	0.0157727	1.33879	up	Biological Process: proton transmembrane transport (GO:1902600);	K02152|c123087.graph_c0	Oxidative phosphorylation (ko00190);; Phagosome (ko04145)	--	--
c123093.graph_c0	254.1	213.076	219.535	232.824	230.748	174.962	0.525776	-0.104941	normal	Biological Process: response to oxygen-containing compound (GO:1901700);	--	--	--	--
c123095.graph_c0	226.6	263.89	261.218	288.505	249.552	161.735	0.696638	-0.103244	normal	Biological Process: translation (GO:0006412);	K02926|c123095.graph_c0	Ribosome (ko03010)	[J]	Translation, ribosomal structure and biogenesis
c123106.graph_c0	163.3	139.111	179.857	277.608	301.657	394.32	0.0336221	1.01347	up	Molecular Function: RNA binding (GO:0003723);	K09564|c123106.graph_c0	Spliceosome (ko03040)	[J]	Translation, ribosomal structure and biogenesis
c123110.graph_c0	260.1	272.81	228.954	191.229	186.217	246.204	0.127819	-0.288794	normal	Molecular Function: ATP binding (GO:0005524);	K13436|c123110.graph_c0	Plant-pathogen interaction (ko04626)	[M]	Cell wall/membrane/envelope biogenesis
c123115.graph_c0	237	262.687	263.422	272.691	261.044	150.604	0.572336	-0.157179	normal	Biological Process: glutamyl-tRNA aminoacylation (GO:0006424);	K01885|c123115.graph_c0	Porphyrin and chlorophyll metabolism (ko00860);; Aminoacyl-tRNA biosynthesis (ko00970)	[J]	Translation, ribosomal structure and biogenesis
c123119.graph_c1	241.4	230.214	229.254	230.299	238.322	252.621	0.432692	0.0413389	normal	Biological Process: vacuolar transport (GO:0007034);	K12195|c123119.graph_c1	Endocytosis (ko04144)	--	--
c123121.graph_c0	44.9	41.0918	43.0854	51.9601	50.6678	77.0043	0.186407	0.476812	normal	Molecular Function: metal ion binding (GO:0046872);	K01759|c123121.graph_c0	Pyruvate metabolism (ko00620)	[Q]	Secondary metabolites biosynthesis, transport and catabolism
c123130.graph_c1	279.9	278.121	255.106	203.588	211.682	198.142	0.00545091	-0.406625	normal	Molecular Function: transmembrane transporter activity (GO:0022857);	--	--	--	--
c123133.graph_c0	265.1	280.527	289.474	173.156	178.774	171.164	0.00234532	-0.674879	normal	Biological Process: regulation of cellular response to heat (GO:1900034);	--	--	--	--
c123150.graph_c0	152.8	158.053	151.601	208.372	208.809	202.595	4.90671e-05	0.422437	normal	Biological Process: starch biosynthetic process (GO:0019252);	K00975|c123150.graph_c0	Starch and sucrose metabolism (ko00500);; Amino sugar and nucleotide sugar metabolism (ko00520)	[G]	Carbohydrate transport and metabolism
c123153.graph_c0	190.1	186.016	190.678	210.897	284.811	314.434	0.118572	0.515351	normal	--	--	--	--	--
c123176.graph_c0	197.4	191.528	197.492	207.841	217.036	199.059	0.124621	0.0894634	normal	Cellular Component: proteasome core complex, alpha-subunit complex (GO:0019773);	K02725|c123176.graph_c0	Proteasome (ko03050)	[O]	Posttranslational modification, protein turnover, chaperones
c123182.graph_c0	302.1	326.83	293.582	211.96	190.135	140.389	0.0141718	-0.765988	normal	Molecular Function: resveratrol 3,5-O-dimethyltransferase activity (GO:0102303);	K16040|c123182.graph_c0	Stilbenoid, diarylheptanoid and gingerol biosynthesis (ko00945)	[H]	Coenzyme transport and metabolism
c123220.graph_c0	187	188.521	197.091	204.12	231.792	291.909	0.182323	0.346026	normal	Molecular Function: transaminase activity (GO:0008483);	--	--	[EH]	--
c123224.graph_c0	31.8	33.8757	29.9594	28.8372	29.121	27.3706	0.0749301	-0.164508	normal	Cellular Component: host cell nucleus (GO:0042025);	--	--	--	--
c123228.graph_c0	186.5	171.383	191.379	192.691	179.427	332.507	0.401215	0.35936	normal	Molecular Function: RNA binding (GO:0003723);	--	--	--	--
c123230.graph_c0	171.9	169.278	201.7	277.475	252.556	321.244	0.0199136	0.648997	normal	Biological Process: proteolysis involved in cellular protein catabolic process (GO:0051603);	K02736|c123230.graph_c0	Proteasome (ko03050)	[O]	Posttranslational modification, protein turnover, chaperones
c123233.graph_c0	130.8	146.527	171.841	276.545	247.332	579.104	0.174742	1.29608	normal	Biological Process: organonitrogen compound metabolic process (GO:1901564);	--	--	[R]	General function prediction only
c123236.graph_c0	306	304.881	328.05	162.126	165.454	119.959	0.00218837	-1.06901	down	Molecular Function: hydrolase activity (GO:0016787);	K14493|c123236.graph_c0	Plant hormone signal transduction (ko04075)	[I]	Lipid transport and metabolism
c123240.graph_c0	226.7	239.235	230.457	194.419	185.564	133.972	0.0789506	-0.438257	normal	Biological Process: lysine biosynthetic process via diaminopimelate (GO:0009089);	K01778|c123240.graph_c0	Lysine biosynthesis (ko00300);; Biosynthesis of amino acids (ko01230)	[E]	Amino acid transport and metabolism
c123241.graph_c0	199.6	194.234	196.69	290.233	296.302	332.114	0.0130344	0.637518	normal	Cellular Component: host cell nucleus (GO:0042025);	--	--	[M]	Cell wall/membrane/envelope biogenesis
c123244.graph_c0	419.5	453.714	406.205	79.6013	84.7511	76.8734	0.00130972	-2.40703	down	Biological Process: regulation of reactive oxygen species metabolic process (GO:2000377);	--	--	--	--
c123250.graph_c1	155.7	155.548	166.23	285.98	300.481	271.349	0.00140682	0.845226	normal	Molecular Function: scopolin beta-glucosidase activity (GO:0102483);	K01188|c123250.graph_c1	Cyanoamino acid metabolism (ko00460);; Starch and sucrose metabolism (ko00500);; Phenylpropanoid biosynthesis (ko00940)	[G]	Carbohydrate transport and metabolism
c123254.graph_c0	269.7	237.631	222.641	195.216	209.07	296.1	0.79512	-0.0596915	normal	Molecular Function: molecular function regulator (GO:0098772);	K13420|c123254.graph_c0	MAPK signaling pathway - plant (ko04016);; Plant-pathogen interaction (ko04626)	--	--
c123262.graph_c1	448.7	442.088	402.999	86.9103	81.3559	73.4684	0.000849922	-2.4201	down	Biological Process: protein-chromophore linkage (GO:0018298);	K08912|c123262.graph_c1	Photosynthesis - antenna proteins (ko00196)	--	--
c123281.graph_c0	175.5	194.434	210.618	299.136	296.172	186.749	0.205301	0.429848	normal	--	--	--	--	--
c123285.graph_c0	190.8	177.998	169.736	263.787	307.925	214.119	0.0865758	0.545181	normal	Molecular Function: L-3-cyanoalanine synthase activity (GO:0050017);	K13034|c123285.graph_c0	Cysteine and methionine metabolism (ko00270);; Cyanoamino acid metabolism (ko00460);; Sulfur metabolism (ko00920);; Carbon metabolism (ko01200);; Biosynthesis of amino acids (ko01230)	[E]	Amino acid transport and metabolism
c123314.graph_c0	212.5	225.604	246.99	243.721	227.483	218.441	0.909599	0.0095519	normal	Molecular Function: metal ion binding (GO:0046872);	--	--	[T]	Signal transduction mechanisms
c123316.graph_c0	88.4	86.6937	90.6798	324.252	332.083	432.953	0.0157903	2.03512	up	Molecular Function: oxidoreductase activity (GO:0016491);	K00083|c123316.graph_c0	Phenylpropanoid biosynthesis (ko00940)	[G]	Carbohydrate transport and metabolism
c123318.graph_c0	107.3	110.848	117.333	176.08	190.527	232.061	0.0314782	0.835526	normal	Cellular Component: ribosome (GO:0005840);	K02947|c123318.graph_c0	Ribosome (ko03010)	--	--
c123319.graph_c0	340	351.986	375.244	135.415	158.402	194.344	0.001609	-1.12844	down	Biological Process: cysteinyl-tRNA aminoacylation (GO:0006423);	K01883|c123319.graph_c0	Aminoacyl-tRNA biosynthesis (ko00970)	[J]	Translation, ribosomal structure and biogenesis
c123320.graph_c0	220.4	245.348	239.475	175.947	164.409	134.627	0.0100426	-0.570204	normal	Biological Process: GDP-mannose biosynthetic process (GO:0009298);	K01809|c123320.graph_c0	Fructose and mannose metabolism (ko00051);; Amino sugar and nucleotide sugar metabolism (ko00520)	[G]	Carbohydrate transport and metabolism
c123327.graph_c1	96.3	103.13	114.928	483.056	493.228	250.264	0.0611994	1.96412	normal	Biological Process: protein localization to endoplasmic reticulum exit site (GO:0070973);	--	--	--	--
c123340.graph_c1	155.8	163.666	166.23	379.535	370.345	186.225	0.139544	0.946619	normal	Molecular Function: RNA binding (GO:0003723);	--	--	--	--
c123357.graph_c0	349.5	302.777	276.047	161.86	194.053	194.344	0.0140769	-0.754522	normal	Molecular Function: ATP binding (GO:0005524);	--	--	[M]	Cell wall/membrane/envelope biogenesis
c123358.graph_c0	175.2	173.087	178.654	242.791	220.301	229.703	0.0101309	0.394787	normal	--	K03097|c123358.graph_c0	Ribosome biogenesis in eukaryotes (ko03008);; Circadian rhythm - plant (ko04712)	--	--
c123359.graph_c0	138	133.899	130.459	171.827	197.448	182.689	0.015416	0.456095	normal	Molecular Function: carbohydrate binding (GO:0030246);	K01785|c123359.graph_c0	Glycolysis / Gluconeogenesis (ko00010);; Galactose metabolism (ko00052)	[G]	Carbohydrate transport and metabolism
c123373.graph_c0	259.6	262.186	252.1	181.262	191.571	220.274	0.0290653	-0.383825	normal	--	K16903|c123373.graph_c0	Tryptophan metabolism (ko00380)	--	--
c123381.graph_c0	121	135.904	96.4913	64.186	50.5373	74.778	0.0223467	-0.899074	normal	Biological Process: oxidation-reduction process (GO:0055114);	K02641|c123381.graph_c0	Photosynthesis (ko00195)	[P]	Inorganic ion transport and metabolism
c123385.graph_c1	281.3	236.929	258.813	168.372	181.647	286.016	0.334346	-0.288887	normal	Molecular Function: purine-rich negative regulatory element binding (GO:0032422);	--	--	--	--
c123388.graph_c1	49.1	45.6019	37.5745	51.2957	50.5373	27.5015	0.916293	-0.0324485	normal	Molecular Function: metal ion binding (GO:0046872);	--	--	--	--
c123400.graph_c0	124.3	119.968	129.156	324.518	326.729	313.518	1.01064e-05	1.36936	up	Biological Process: S-adenosylmethionine cycle (GO:0033353);	K01251|c123400.graph_c0	Cysteine and methionine metabolism (ko00270)	[H]	Coenzyme transport and metabolism
c123402.graph_c0	215.4	243.143	252.3	268.97	237.669	159.116	0.698541	-0.0945407	normal	--	--	--	--	--
c123405.graph_c0	274.4	396.085	171.64	273.754	97.9404	248.169	0.433596	-0.442085	normal	Molecular Function: scopolin beta-glucosidase activity (GO:0102483);	K01188|c123405.graph_c0	Cyanoamino acid metabolism (ko00460);; Starch and sucrose metabolism (ko00500);; Phenylpropanoid biosynthesis (ko00940)	[G]	Carbohydrate transport and metabolism
c123411.graph_c1	260.5	265.393	301.297	201.86	196.142	152.961	0.0109543	-0.586263	normal	Biological Process: positive regulation of protein localization to kinetochore (GO:1905342);	--	--	--	--
c123412.graph_c0	239.6	229.613	250.096	157.608	164.932	253.276	0.257779	-0.321004	normal	Molecular Function: UDP-glycosyltransferase activity (GO:0008194);	K23452|c123412.graph_c0	Zeatin biosynthesis (ko00908)	--	--
c123423.graph_c0	184.3	200.348	215.327	285.714	313.409	162.652	0.364372	0.344465	normal	--	--	--	--	--
c123438.graph_c0	364.2	432.867	354.803	124.651	112.697	89.0526	0.0030471	-1.81926	down	Cellular Component: mitochondrion (GO:0005739);	--	--	[J]	Translation, ribosomal structure and biogenesis
c123451.graph_c0	138.4	134.701	138.675	206.512	214.816	216.869	0.000455044	0.632142	normal	Molecular Function: NAD binding (GO:0051287);	K00122|c123451.graph_c0	Glyoxylate and dicarboxylate metabolism (ko00630);; Carbon metabolism (ko01200)	[CHR]	--
c123452.graph_c0	172.6	178.699	192.582	286.777	316.152	292.564	0.000847027	0.719391	normal	Molecular Function: metal ion binding (GO:0046872);	--	--	--	--
c123461.graph_c2	218.4	205.96	204.405	197.475	223.957	224.072	0.612875	0.0379048	normal	Molecular Function: tryptophan synthase activity (GO:0004834);	K01695|c123461.graph_c2	Glycine, serine and threonine metabolism (ko00260);; Phenylalanine, tyrosine and tryptophan biosynthesis (ko00400);; Biosynthesis of amino acids (ko01230)	[E]	Amino acid transport and metabolism
c123462.graph_c0	296.2	271.306	288.472	144.319	155.66	154.925	0.000571914	-0.912011	normal	Molecular Function: phosphoprotein phosphatase activity (GO:0004721);	K04382|c123462.graph_c0	mRNA surveillance pathway (ko03015);; Autophagy - other (ko04136)	--	--
c123464.graph_c0	220.9	220.894	229.755	290.233	325.815	197.225	0.342894	0.276247	normal	Molecular Function: peroxiredoxin activity (GO:0051920);	--	--	[O]	Posttranslational modification, protein turnover, chaperones
c123469.graph_c1	133.5	127.786	122.944	161.993	179.166	201.154	0.0357863	0.497159	normal	Biological Process: protein N-linked glycosylation via asparagine (GO:0018279);	K12670|c123469.graph_c1	N-Glycan biosynthesis (ko00510);; Various types of N-glycan biosynthesis (ko00513);; Protein processing in endoplasmic reticulum (ko04141)	--	--
c123470.graph_c0	144	139.712	142.182	228.97	228.005	231.537	9.71657e-07	0.692988	normal	Molecular Function: GTP binding (GO:0005525);	K03242|c123470.graph_c0	RNA transport (ko03013)	[J]	Translation, ribosomal structure and biogenesis
c123489.graph_c1	204.4	124.979	161.019	311.229	277.89	295.969	0.0174186	0.851866	normal	Biological Process: positive regulation of reactive oxygen species metabolic process (GO:2000379);	--	--	[O]	Posttranslational modification, protein turnover, chaperones
c123500.graph_c0	317.3	262.286	278.853	162.525	167.674	221.191	0.0152097	-0.638643	normal	Biological Process: CTP salvage (GO:0044211);	K00876|c123500.graph_c0	Pyrimidine metabolism (ko00240)	[F]	Nucleotide transport and metabolism
c123511.graph_c0	225.9	226.807	228.453	263.522	234.535	220.536	0.428222	0.0771807	normal	--	--	--	[T]	Signal transduction mechanisms
c123524.graph_c0	293.5	313.601	317.229	215.415	213.771	157.545	0.017113	-0.655708	normal	Molecular Function: protein binding (GO:0005515);	--	--	--	--
c123536.graph_c0	268.7	242.943	230.958	167.841	169.633	299.636	0.508386	-0.221046	normal	Molecular Function: metal ion binding (GO:0046872);	--	--	--	--
c123541.graph_c1	259.6	309.792	308.912	148.704	152.134	215.429	0.0133574	-0.766603	normal	Molecular Function: hydrolase activity, acting on carbon-nitrogen (but not peptide) bonds, in linear amides (GO:0016811);	K01455|c123541.graph_c1	Cyanoamino acid metabolism (ko00460);; Glyoxylate and dicarboxylate metabolism (ko00630);; Nitrogen metabolism (ko00910);; Carbon metabolism (ko01200)	[C]	Energy production and conversion
c123543.graph_c0	195.5	200.749	204.105	210.498	207.895	193.297	0.570439	0.0269887	normal	--	K00161|c123543.graph_c0	Glycolysis / Gluconeogenesis (ko00010);; Citrate cycle (TCA cycle) (ko00020);; Pyruvate metabolism (ko00620);; Carbon metabolism (ko01200)	--	--
c123552.graph_c0	475.2	423.045	370.034	105.515	103.947	92.7195	0.00791455	-2.06938	down	Molecular Function: 4-coumarate-CoA ligase activity (GO:0016207);	K01904|c123552.graph_c0	Ubiquinone and other terpenoid-quinone biosynthesis (ko00130);; Phenylpropanoid biosynthesis (ko00940)	[IQ]	--
c123593.graph_c0	194.6	190.927	194.886	117.076	121.577	144.449	0.0145892	-0.599352	normal	Molecular Function: aspartic-type endopeptidase activity (GO:0004190);	--	--	--	--
c123605.graph_c0	167.4	166.572	170.839	77.3422	85.5346	73.5994	0.000472367	-1.09405	down	Molecular Function: hydrolase activity (GO:0016787);	K15889|c123605.graph_c0	Terpenoid backbone biosynthesis (ko00900)	[I]	Lipid transport and metabolism
c123606.graph_c1	97.7	98.7206	102.904	226.179	241.717	338.924	0.0405972	1.43054	up	Cellular Component: integral component of membrane (GO:0016021);	--	--	--	--
c123634.graph_c1	161.6	160.358	171.74	190.033	193.139	172.081	0.0686301	0.169514	normal	Molecular Function: RNA binding (GO:0003723);	--	--	--	--
c123638.graph_c0	136.2	139.612	142.583	324.651	349.19	292.564	0.00737362	1.20776	up	Cellular Component: cytosolic small ribosomal subunit (GO:0022627);	K02984|c123638.graph_c0	Ribosome (ko03010)	[J]	Translation, ribosomal structure and biogenesis
c123641.graph_c2	163.2	159.857	180.257	252.757	361.465	241.228	0.0882779	0.765225	normal	--	--	--	--	--
c123644.graph_c0	323.7	341.764	343.281	136.744	122.621	115.506	1.83475e-05	-1.42809	down	Molecular Function: peptidase activity (GO:0008233);	--	--	--	--
c123652.graph_c0	265.7	273.812	261.919	245.183	240.281	182.82	0.15327	-0.262119	normal	Molecular Function: translation initiation factor activity (GO:0003743);	K03238|c123652.graph_c0	RNA transport (ko03013)	[R]	General function prediction only
c123662.graph_c0	168.1	161.16	166.029	285.05	252.817	384.236	0.0689355	0.896656	normal	Biological Process: arginyl-tRNA aminoacylation (GO:0006420);	K01887|c123662.graph_c0	Aminoacyl-tRNA biosynthesis (ko00970)	[J]	Translation, ribosomal structure and biogenesis
c123670.graph_c0	228	238.032	200.898	208.505	193.4	313.91	0.714692	0.102051	normal	Molecular Function: catalytic activity (GO:0003824);	K05396|c123670.graph_c0	Cysteine and methionine metabolism (ko00270)	[E]	Amino acid transport and metabolism
c123693.graph_c0	155.2	147.029	145.288	123.721	127.714	111.578	0.012231	-0.30192	normal	Molecular Function: peptidyl-prolyl cis-trans isomerase activity (GO:0003755);	--	--	--	--
c123705.graph_c0	242.9	304.18	291.979	293.555	251.511	130.96	0.385491	-0.311694	normal	Biological Process: heme oxidation (GO:0006788);	K21480|c123705.graph_c0	Porphyrin and chlorophyll metabolism (ko00860)	--	--
c123720.graph_c0	118.9	115.458	120.94	280	283.635	355.163	0.0162265	1.37072	up	Biological Process: oxidation-reduction process (GO:0055114);	--	--	[QR]	--
c123728.graph_c0	226.1	223.8	241.078	238.14	258.693	233.37	0.247486	0.079658	normal	Molecular Function: S-methyl-5-thioribose-1-phosphate isomerase activity (GO:0046523);	K08963|c123728.graph_c0	Cysteine and methionine metabolism (ko00270)	[E]	Amino acid transport and metabolism
c123751.graph_c3	96	99.9233	104.407	211.429	194.053	203.773	0.00043898	1.0205	up	--	--	--	[Q]	Secondary metabolites biosynthesis, transport and catabolism
c123752.graph_c0	208	210.871	220.637	259.668	256.604	255.502	0.00403956	0.271215	normal	Molecular Function: UDP-glycosyltransferase activity (GO:0008194);	K22845|c123752.graph_c0	Flavonoid biosynthesis (ko00941)	--	--
c123760.graph_c0	46	46.4037	47.4942	118.007	100.422	109.744	0.00617138	1.23008	up	Cellular Component: cytoskeleton (GO:0005856);	--	--	[Z]	Cytoskeleton
c123761.graph_c0	295.1	316.006	302.199	206.645	203.586	136.46	0.0267415	-0.740374	normal	--	--	--	--	--
c123773.graph_c0	5.1	5.11142	5.11013	6.9103	5.87643	7.59566	0.0776494	0.411761	normal	Biological Process: microtubule-based process (GO:0007017);	K07375|c123773.graph_c0	Phagosome (ko04145)	--	--
c123773.graph_c2	239.6	235.827	207.411	314.02	283.766	245.419	0.0966709	0.304339	normal	Biological Process: microtubule-based process (GO:0007017);	K07375|c123773.graph_c2	Phagosome (ko04145)	--	--
c123781.graph_c0	118.1	120.67	119.437	381.262	361.596	325.042	0.00474457	1.57591	up	Biological Process: mitochondrial transmembrane transport (GO:1990542);	--	--	--	--
c123783.graph_c3	285.1	270.705	281.859	165.581	183.997	187.534	0.000594949	-0.641145	normal	Molecular Function: glutathione hydrolase activity (GO:0036374);	K18592|c123783.graph_c3	Taurine and hypotaurine metabolism (ko00430);; Cyanoamino acid metabolism (ko00460);; Glutathione metabolism (ko00480);; Arachidonic acid metabolism (ko00590)	[E]	Amino acid transport and metabolism
c123795.graph_c0	366.4	355.294	348.992	134.751	134.897	129.65	0.000147044	-1.423	down	Biological Process: regulation of response to water deprivation (GO:2000070);	--	--	--	--
c123796.graph_c1	203.9	207.263	197.492	201.462	221.868	291.647	0.32345	0.232273	normal	Molecular Function: ATP binding (GO:0005524);	K14498|c123796.graph_c1	MAPK signaling pathway - plant (ko04016);; Plant hormone signal transduction (ko04075)	[T]	Signal transduction mechanisms
c123805.graph_c0	174.8	170.18	182.963	213.422	195.75	194.737	0.0321336	0.19395	normal	Molecular Function: metal ion binding (GO:0046872);	K00430|c123805.graph_c0	Phenylpropanoid biosynthesis (ko00940)	--	--
c123829.graph_c0	261.5	290.75	260.015	243.987	253.339	183.998	0.171616	-0.253609	normal	Cellular Component: ribonucleoprotein complex (GO:1990904);	K12857|c123829.graph_c0	Spliceosome (ko03040)	--	--
c123831.graph_c0	69.2	65.4462	66.6321	130.764	135.288	198.142	0.0560522	1.20554	normal	Molecular Function: pyridoxal phosphate binding (GO:0030170);	K00818|c123831.graph_c0	Arginine biosynthesis (ko00220);; 2-Oxocarboxylic acid metabolism (ko01210);; Biosynthesis of amino acids (ko01230)	[E]	Amino acid transport and metabolism
c123833.graph_c0	230.2	235.326	218.734	329.701	289.773	183.606	0.459882	0.231	normal	Biological Process: carbohydrate metabolic process (GO:0005975);	K01179|c123833.graph_c0	Starch and sucrose metabolism (ko00500)	--	--
c123835.graph_c0	286.3	315.705	283.863	139.934	138.292	211.107	0.0190095	-0.856277	normal	Molecular Function: GDP-D-glucose phosphorylase activity (GO:0080048);	K14190|c123835.graph_c0	Ascorbate and aldarate metabolism (ko00053)	--	--
c123837.graph_c0	131.6	129.59	135.469	222.326	216.905	221.977	3.61392e-06	0.737207	normal	Cellular Component: chloroplast (GO:0009507);	K01626|c123837.graph_c0	Phenylalanine, tyrosine and tryptophan biosynthesis (ko00400);; Biosynthesis of amino acids (ko01230)	[E]	Amino acid transport and metabolism
c123849.graph_c0	205.7	214.479	223.243	176.478	185.695	360.925	0.701743	0.168427	normal	Biological Process: pentose-phosphate shunt, non-oxidative branch (GO:0009052);	K01807|c123849.graph_c0	Pentose phosphate pathway (ko00030);; Carbon fixation in photosynthetic organisms (ko00710);; Carbon metabolism (ko01200);; Biosynthesis of amino acids (ko01230)	[G]	Carbohydrate transport and metabolism
c123858.graph_c0	201.5	182.909	200.397	224.452	265.876	291.516	0.0673715	0.418922	normal	Biological Process: nitrogen compound metabolic process (GO:0006807);	K01431|c123858.graph_c0	Pyrimidine metabolism (ko00240);; beta-Alanine metabolism (ko00410);; Pantothenate and CoA biosynthesis (ko00770)	[R]	General function prediction only
c123859.graph_c0	183.3	181.806	197.091	315.083	316.674	254.848	0.0281317	0.657215	normal	Molecular Function: serine-type carboxypeptidase activity (GO:0004185);	--	--	[E]	Amino acid transport and metabolism
c123864.graph_c0	160.5	172.886	175.147	132.89	136.855	107.518	0.0248379	-0.43077	normal	Biological Process: RNA surveillance (GO:0071025);	K06965|c123864.graph_c0	mRNA surveillance pathway (ko03015)	[J]	Translation, ribosomal structure and biogenesis
c123880.graph_c0	58.5	57.9294	60.9208	252.89	252.556	257.205	4.88963e-07	2.10442	up	Molecular Function: N-acylphosphatidylethanolamine-specific phospholipase D activity (GO:0070290);	K01115|c123880.graph_c0	Glycerophospholipid metabolism (ko00564);; Ether lipid metabolism (ko00565);; Endocytosis (ko04144)	--	--
c123903.graph_c0	185.2	181.405	197.692	236.811	267.312	232.846	0.0201853	0.385149	normal	--	--	--	--	--
c123908.graph_c0	165.4	165.77	177.752	365.316	344.489	218.703	0.0914337	0.867467	normal	Biological Process: coenzyme A biosynthetic process (GO:0015937);	K09680|c123908.graph_c0	Pantothenate and CoA biosynthesis (ko00770)	--	--
c123915.graph_c0	128.8	125.981	129.356	362.392	363.947	323.34	0.00340161	1.45025	up	Cellular Component: integral component of membrane (GO:0016021);	--	--	--	--
c123935.graph_c1	214.8	212.074	222.742	213.289	196.142	292.302	0.617534	0.111337	normal	Molecular Function: GTP binding (GO:0005525);	--	--	--	--
c123945.graph_c0	226.9	252.965	239.575	78.804	78.6135	71.373	0.000885905	-1.65285	down	Molecular Function: phosphotransferase activity, alcohol group as acceptor (GO:0016773);	K22935|c123945.graph_c0	Pentose and glucuronate interconversions (ko00040)	[G]	Carbohydrate transport and metabolism
c123952.graph_c0	90.2	92.9076	93.9863	192.558	183.867	207.964	0.00392608	1.07655	up	Molecular Function: S-(hydroxymethyl)glutathione dehydrogenase activity (GO:0051903);	K00121|c123952.graph_c0	Glycolysis / Gluconeogenesis (ko00010);; Fatty acid degradation (ko00071);; Tyrosine metabolism (ko00350);; Carbon metabolism (ko01200)	[R]	General function prediction only
c123957.graph_c0	302.7	271.306	273.041	186.578	176.815	199.583	0.00268797	-0.58937	normal	Cellular Component: proteasome complex (GO:0000502);	K06700|c123957.graph_c0	Proteasome (ko03050)	--	--
c123959.graph_c0	177	179.401	180.959	236.944	264.57	198.535	0.104804	0.381566	normal	Molecular Function: isomerase activity (GO:0016853);	--	--	[G]	Carbohydrate transport and metabolism
c123959.graph_c1	185.7	190.425	174.546	245.98	248.899	257.991	0.000485274	0.451209	normal	Molecular Function: protein tyrosine/serine/threonine phosphatase activity (GO:0008138);	--	--	--	--
c123960.graph_c0	320.1	324.325	332.76	159.734	160.1	142.091	6.62401e-05	-1.08097	down	Cellular Component: integral component of membrane (GO:0016021);	--	--	--	--
c123961.graph_c0	355.3	344.069	325.145	114.684	111.13	109.613	0.00111564	-1.61087	down	Biological Process: cell redox homeostasis (GO:0045454);	K00384|c123961.graph_c0	Selenocompound metabolism (ko00450)	[O]	Posttranslational modification, protein turnover, chaperones
c123970.graph_c0	237.8	230.716	257.911	232.824	206.589	268.206	0.771701	-0.0378458	normal	Molecular Function: phosphoprotein phosphatase activity (GO:0004721);	K04382|c123970.graph_c0	mRNA surveillance pathway (ko03015);; Autophagy - other (ko04136)	[T]	Signal transduction mechanisms
c123983.graph_c0	304.4	283.233	266.929	162.259	175.379	248.038	0.0624552	-0.545084	normal	Biological Process: tRNA aminoacylation for protein translation (GO:0006418);	K01866|c123983.graph_c0	Aminoacyl-tRNA biosynthesis (ko00970)	[J]	Translation, ribosomal structure and biogenesis
c123987.graph_c0	203.5	215.381	197.792	280.797	304.138	250.526	0.0320498	0.438066	normal	Biological Process: deadenylation-independent decapping of nuclear-transcribed mRNA (GO:0031087);	K12611|c123987.graph_c0	RNA degradation (ko03018)	--	--
c123988.graph_c0	129.8	147.931	148.795	140.731	151.873	136.722	0.909562	0.00944082	normal	Molecular Function: cysteine desulfurase activity (GO:0031071);	K11717|c123988.graph_c0	Selenocompound metabolism (ko00450)	[E]	Amino acid transport and metabolism
c123989.graph_c0	178.7	178.9	191.88	206.246	225.394	280.385	0.13013	0.373859	normal	Molecular Function: oxidoreductase activity, acting on the aldehyde or oxo group of donors, NAD or NADP as acceptor (GO:0016620);	K00128|c123989.graph_c0	Glycolysis / Gluconeogenesis (ko00010);; Ascorbate and aldarate metabolism (ko00053);; Fatty acid degradation (ko00071);; Valine, leucine and isoleucine degradation (ko00280);; Lysine degradation (ko00310);; Arginine and proline metabolism (ko00330);; Histidine metabolism (ko00340);; Tryptophan metabolism (ko00380);; beta-Alanine metabolism (ko00410);; Glycerolipid metabolism (ko00561);; Pyruvate…	[C]	Energy production and conversion
c123992.graph_c0	85.5	89.2995	84.8682	138.87	122.883	104.637	0.0666769	0.496712	normal	Molecular Function: flavin adenine dinucleotide binding (GO:0050660);	K00382|c123992.graph_c0	Glycolysis / Gluconeogenesis (ko00010);; Citrate cycle (TCA cycle) (ko00020);; Glycine, serine and threonine metabolism (ko00260);; Valine, leucine and isoleucine degradation (ko00280);; Lysine degradation (ko00310);; Tryptophan metabolism (ko00380);; Pyruvate metabolism (ko00620);; Glyoxylate and dicarboxylate metabolism (ko00630);; Propanoate metabolism (ko00640);; Carbon metabolism (ko01200)	[C]	Energy production and conversion
c124001.graph_c0	391.4	356.396	372.038	130.897	87.8852	181.51	0.00654845	-1.48416	down	Cellular Component: integral component of membrane (GO:0016021);	--	--	--	--
c124024.graph_c0	152.3	143.521	152.903	292.093	346.056	335.912	0.00727475	1.11818	up	Molecular Function: pyridoxal phosphate binding (GO:0030170);	K01739|c124024.graph_c0	Cysteine and methionine metabolism (ko00270);; Selenocompound metabolism (ko00450);; Sulfur metabolism (ko00920);; Biosynthesis of amino acids (ko01230)	[E]	Amino acid transport and metabolism
c124027.graph_c0	263.6	253.466	262.22	222.99	234.796	228.918	0.00273735	-0.182466	normal	Molecular Function: transferase activity (GO:0016740);	K10576|c124027.graph_c0	Ubiquitin mediated proteolysis (ko04120)	--	--
c124034.graph_c0	108.3	110.647	126.15	285.316	289.642	360.925	0.0118925	1.43933	up	Biological Process: glycosyl compound biosynthetic process (GO:1901659);	K01704|c124034.graph_c0	Valine, leucine and isoleucine biosynthesis (ko00290);; C5-Branched dibasic acid metabolism (ko00660);; 2-Oxocarboxylic acid metabolism (ko01210);; Biosynthesis of amino acids (ko01230)	[E]	Amino acid transport and metabolism
c124047.graph_c0	296.9	363.713	353.3	209.169	185.042	94.8148	0.0192517	-1.05195	down	--	--	--	[S]	Function unknown
c124049.graph_c0	192.5	196.74	216.73	108.837	108.649	70.9802	0.00413532	-1.07084	down	Molecular Function: flavin adenine dinucleotide binding (GO:0050660);	K00253|c124049.graph_c0	Valine, leucine and isoleucine degradation (ko00280)	[I]	Lipid transport and metabolism
c124051.graph_c0	98.7	95.1125	92.1827	113.887	110.738	193.951	0.24566	0.5495	normal	Molecular Function: GTP binding (GO:0005525);	K07937|c124051.graph_c0	Endocytosis (ko04144)	[R]	General function prediction only
c124062.graph_c0	156.1	157.853	165.127	102.857	120.14	94.8148	0.0110591	-0.592092	normal	Cellular Component: integral component of membrane (GO:0016021);	K01001|c124062.graph_c0	N-Glycan biosynthesis (ko00510)	--	--
c124071.graph_c0	98	104.534	101.902	148.439	153.179	132.269	0.0147159	0.511181	normal	Biological Process: protein deubiquitination (GO:0016579);	--	--	--	--
c124093.graph_c0	80.5	89.7004	86.3712	33.7542	33.0386	25.1443	0.000141643	-1.48064	down	Biological Process: translation (GO:0006412);	K02895|c124093.graph_c0	Ribosome (ko03010)	[J]	Translation, ribosomal structure and biogenesis
c124096.graph_c0	138.3	138.209	163.424	314.02	289.904	284.575	0.00027579	1.01409	up	Molecular Function: [acyl-carrier-protein] S-malonyltransferase activity (GO:0004314);	K00645|c124096.graph_c0	Fatty acid biosynthesis (ko00061);; Fatty acid metabolism (ko01212)	[I]	Lipid transport and metabolism
c124101.graph_c0	291	300.772	286.067	212.757	200.321	180.855	0.0033889	-0.563655	normal	Molecular Function: unfolded protein binding (GO:0051082);	--	--	[O]	Posttranslational modification, protein turnover, chaperones
c124131.graph_c0	268.3	271.306	324.744	173.953	200.451	164.878	0.0122291	-0.680573	normal	Biological Process: lipid metabolic process (GO:0006629);	K12382|c124131.graph_c0	Sphingolipid metabolism (ko00600)	--	--
c124134.graph_c0	273.1	268.299	273.743	155.349	152.526	198.011	0.0186513	-0.68824	normal	Molecular Function: hydrolase activity (GO:0016787);	--	--	[R]	General function prediction only
c124140.graph_c0	121	126.382	124.647	167.973	165.193	220.012	0.07608	0.572328	normal	Cellular Component: integral component of membrane (GO:0016021);	--	--	[CR]	--
c124143.graph_c1	533.1	381.953	422.738	72.8239	80.1806	67.4443	0.0139126	-2.60134	down	Cellular Component: anchored component of plasma membrane (GO:0046658);	K19891|c124143.graph_c1	Starch and sucrose metabolism (ko00500)	--	--
c124159.graph_c0	303.1	266.195	292.279	166.512	180.341	212.024	0.00494528	-0.624446	normal	Cellular Component: integral component of membrane (GO:0016021);	--	--	--	--
c124165.graph_c0	131	128.387	139.677	237.209	239.889	265.717	0.00270379	0.896384	normal	Molecular Function: inositol 2-dehydrogenase activity (GO:0050112);	--	--	[R]	General function prediction only
c124188.graph_c0	174.7	180.704	181.66	242.924	262.219	260.872	0.00318333	0.512278	normal	Biological Process: glycolytic process (GO:0006096);	K01623|c124188.graph_c0	Glycolysis / Gluconeogenesis (ko00010);; Pentose phosphate pathway (ko00030);; Fructose and mannose metabolism (ko00051);; Carbon fixation in photosynthetic organisms (ko00710);; Carbon metabolism (ko01200);; Biosynthesis of amino acids (ko01230)	[G]	Carbohydrate transport and metabolism
c124191.graph_c0	205.8	202.252	209.215	308.439	309.1	243.323	0.064033	0.479888	normal	Cellular Component: cell periphery (GO:0071944);	--	--	--	--
c124196.graph_c0	235.1	250.259	269.635	174.352	173.942	280.123	0.35515	-0.264742	normal	Molecular Function: amino acid binding (GO:0016597);	K00609|c124196.graph_c0	Pyrimidine metabolism (ko00240);; Alanine, aspartate and glutamate metabolism (ko00250)	[F]	Nucleotide transport and metabolism
c124202.graph_c0	247.9	236.428	242.681	234.02	217.82	221.715	0.046206	-0.11018	normal	Cellular Component: integral component of membrane (GO:0016021);	--	--	--	--
c124211.graph_c0	281.3	274.313	304.704	177.94	193.4	203.773	0.00154907	-0.581022	normal	Molecular Function: glucose-6-phosphate 1-epimerase activity (GO:0047938);	K01792|c124211.graph_c0	Glycolysis / Gluconeogenesis (ko00010)	[G]	Carbohydrate transport and metabolism
c124218.graph_c0	190.8	191.127	187.772	329.435	316.543	240.573	0.0623011	0.638004	normal	Cellular Component: cytosolic small ribosomal subunit (GO:0022627);	K02971|c124218.graph_c0	Ribosome (ko03010)	--	--
c124235.graph_c0	173	183.61	189.476	78.1395	77.0465	64.6941	7.99604e-05	-1.31241	down	--	--	--	--	--
c124239.graph_c0	172.5	178.399	184.967	296.744	330.516	287.064	0.00727308	0.770835	normal	Molecular Function: proteasome-activating ATPase activity (GO:0036402);	K03063|c124239.graph_c0	Proteasome (ko03050)	[O]	Posttranslational modification, protein turnover, chaperones
c124240.graph_c0	361.1	329.336	308.612	188.04	182.692	163.7	0.00322552	-0.90255	normal	Molecular Function: RNA binding (GO:0003723);	K03679|c124240.graph_c0	RNA degradation (ko03018)	[J]	Translation, ribosomal structure and biogenesis
c124247.graph_c0	132.6	144.924	128.855	242.924	205.544	157.414	0.110043	0.576209	normal	Biological Process: pectin catabolic process (GO:0045490);	K01051|c124247.graph_c0	Pentose and glucuronate interconversions (ko00040)	[GI]	--
c124251.graph_c0	182.5	182.408	175.748	212.093	201.757	185.308	0.120383	0.148226	normal	Molecular Function: aspartic-type endopeptidase activity (GO:0004190);	--	--	--	--
c124253.graph_c0	190.2	202.653	209.115	193.754	247.855	285.623	0.255234	0.27273	normal	--	--	--	[IQR]	--
c124260.graph_c0	230.2	228.31	237.872	259.003	247.724	203.511	0.812012	0.0284257	normal	Molecular Function: RNA binding (GO:0003723);	K14411|c124260.graph_c0	mRNA surveillance pathway (ko03015)	[J]	Translation, ribosomal structure and biogenesis
c124262.graph_c1	207	218.588	230.657	303.389	265.614	240.835	0.0922908	0.303397	normal	Biological Process: proteolysis involved in cellular protein catabolic process (GO:0051603);	K02737|c124262.graph_c1	Proteasome (ko03050)	[O]	Posttranslational modification, protein turnover, chaperones
c124265.graph_c0	19	19.1428	19.5387	27.907	32.1245	30.9065	0.0115176	0.656773	normal	Biological Process: sexual reproduction (GO:0019953);	--	--	--	--
c124268.graph_c1	109	106.738	108.716	247.442	233.49	241.097	0.000672893	1.15404	up	Molecular Function: metal ion binding (GO:0046872);	K05278|c124268.graph_c1	Flavonoid biosynthesis (ko00941)	[Q]	Secondary metabolites biosynthesis, transport and catabolism
c124277.graph_c0	198.7	202.152	205.808	308.704	317.458	247.514	0.054862	0.52621	normal	Biological Process: pectin catabolic process (GO:0045490);	K01051|c124277.graph_c0	Pentose and glucuronate interconversions (ko00040)	[GI]	--
c124277.graph_c1	183	190.526	204.105	291.163	385.232	231.799	0.129903	0.652854	normal	Biological Process: pectin catabolic process (GO:0045490);	K01051|c124277.graph_c1	Pentose and glucuronate interconversions (ko00040)	[GI]	--
c124298.graph_c0	249.2	288.144	291.979	227.774	206.72	134.496	0.07289	-0.543532	normal	Cellular Component: integral component of membrane (GO:0016021);	--	--	--	--
c124303.graph_c0	146	156.951	172.542	266.578	260.26	162.259	0.164018	0.535285	normal	Cellular Component: integral component of membrane (GO:0016021);	K01513|c124303.graph_c0	Purine metabolism (ko00230);; Pyrimidine metabolism (ko00240);; Starch and sucrose metabolism (ko00500);; Riboflavin metabolism (ko00740);; Nicotinate and nicotinamide metabolism (ko00760);; Pantothenate and CoA biosynthesis (ko00770)	[R]	General function prediction only
c124308.graph_c0	126.2	120.67	142.883	120.532	132.938	118.65	0.510721	-0.0667961	normal	Cellular Component: integral component of membrane (GO:0016021);	--	--	--	--
c124317.graph_c0	109	97.3174	95.7899	88.7708	95.5899	68.4919	0.170985	-0.256765	normal	Cellular Component: integral component of membrane (GO:0016021);	--	--	--	--
c124328.graph_c0	168.1	168.176	153.404	260.864	284.288	249.871	0.00333278	0.699158	normal	Molecular Function: metal ion binding (GO:0046872);	K01759|c124328.graph_c0	Pyruvate metabolism (ko00620)	[Q]	Secondary metabolites biosynthesis, transport and catabolism
c124340.graph_c0	116.6	123.175	120.038	332.492	312.887	368.914	0.00513048	1.49515	up	Cellular Component: eukaryotic translation initiation factor 3 complex, eIF3m (GO:0071541);	--	--	--	--
c124368.graph_c0	194	167.775	172.542	181.262	217.297	174.045	0.468994	0.0998447	normal	--	--	--	--	--
c124375.graph_c0	194.5	180.403	192.682	216.346	245.635	385.414	0.214977	0.578197	normal	Molecular Function: aspartic-type endopeptidase activity (GO:0004190);	--	--	--	--
c124394.graph_c0	61	61.2368	59.1172	201.196	228.919	195.785	0.00462031	1.78712	up	Molecular Function: potassium ion binding (GO:0030955);	K00873|c124394.graph_c0	Glycolysis / Gluconeogenesis (ko00010);; Purine metabolism (ko00230);; Pyruvate metabolism (ko00620);; Carbon metabolism (ko01200);; Biosynthesis of amino acids (ko01230)	[T]	Signal transduction mechanisms
c124403.graph_c0	265.9	266.095	267.831	236.412	242.892	178.891	0.145906	-0.28117	normal	--	K03257|c124403.graph_c0	RNA transport (ko03013)	--	--
c124427.graph_c0	226.1	208.165	221.639	249.302	251.642	257.467	0.0126754	0.209494	normal	Molecular Function: heme binding (GO:0020037);	K00434|c124427.graph_c0	Ascorbate and aldarate metabolism (ko00053);; Glutathione metabolism (ko00480)	[P]	Inorganic ion transport and metabolism
c124431.graph_c0	220	123.877	119.136	257.542	129.151	348.746	0.294725	0.667551	normal	--	--	--	--	--
c124435.graph_c0	270.9	274.313	289.774	219.668	226.438	173.784	0.0374974	-0.429743	normal	Molecular Function: translation initiation factor activity (GO:0003743);	--	--	--	--
c124439.graph_c0	199.4	190.526	200.598	212.625	216.252	286.671	0.224385	0.277054	normal	Molecular Function: ATP binding (GO:0005524);	K20536|c124439.graph_c0	MAPK signaling pathway - plant (ko04016);; Plant-pathogen interaction (ko04626)	[T]	Signal transduction mechanisms
c124442.graph_c0	302.2	334.147	307.51	93.1561	104.078	93.7672	0.000722143	-1.69754	down	Cellular Component: integral component of membrane (GO:0016021);	--	--	[O]	Posttranslational modification, protein turnover, chaperones
c124456.graph_c0	268.7	270.605	242.681	209.967	217.036	223.941	0.0252407	-0.264609	normal	Molecular Function: ubiquitin protein ligase activity (GO:0061630);	K10599|c124456.graph_c0	Spliceosome (ko03040);; Ubiquitin mediated proteolysis (ko04120)	--	--
c124483.graph_c1	143.5	142.118	144.386	154.02	158.533	156.759	0.00317356	0.126197	normal	Biological Process: positive regulation of ubiquitin-dependent protein catabolic process (GO:2000060);	K09562|c124483.graph_c1	Protein processing in endoplasmic reticulum (ko04141)	--	--
c124484.graph_c0	122.6	128.587	132.763	187.774	180.472	191.856	0.000207692	0.544768	normal	Biological Process: organic hydroxy compound biosynthetic process (GO:1901617);	K12451|c124484.graph_c0	Amino sugar and nucleotide sugar metabolism (ko00520)	[M]	Cell wall/membrane/envelope biogenesis
c124487.graph_c0	164.7	177.897	175.949	176.08	160.622	243.192	0.505636	0.161317	normal	Molecular Function: NAD binding (GO:0051287);	K10046|c124487.graph_c0	Ascorbate and aldarate metabolism (ko00053);; Amino sugar and nucleotide sugar metabolism (ko00520)	[M]	Cell wall/membrane/envelope biogenesis
c124497.graph_c1	120.5	118.765	120.439	271.495	182.692	281.563	0.0574032	1.0324	normal	Molecular Function: rRNA binding (GO:0019843);	K02940|c124497.graph_c1	Ribosome (ko03010)	[J]	Translation, ribosomal structure and biogenesis
c124502.graph_c0	117.6	116.661	132.863	181.927	157.358	754.066	0.340159	1.57442	normal	Molecular Function: spermine oxidase (propane-1,3-diamine-forming) activity (GO:0052900);	K13366|c124502.graph_c0	Arginine and proline metabolism (ko00330);; beta-Alanine metabolism (ko00410)	[E]	Amino acid transport and metabolism
c124522.graph_c1	377.5	380.651	337.97	152.027	157.619	125.328	0.000346554	-1.33341	down	--	K00611|c124522.graph_c1	Arginine biosynthesis (ko00220);; Biosynthesis of amino acids (ko01230)	[T]	Signal transduction mechanisms
c124523.graph_c0	174.6	155.948	168.033	194.153	225.785	295.052	0.132258	0.520094	normal	Cellular Component: intracellular membrane-bounded organelle (GO:0043231);	K11826|c124523.graph_c0	Endocytosis (ko04144)	--	--
c124526.graph_c0	123.3	121.672	114.828	317.608	356.634	330.935	0.00187933	1.48218	up	Molecular Function: zinc ion binding (GO:0008270);	--	--	--	--
c124527.graph_c1	289.4	325.527	314.223	215.947	213.249	112.887	0.0518631	-0.777398	normal	--	--	--	[KT]	--
c124528.graph_c0	234	226.306	239.274	219.668	227.875	219.096	0.085306	-0.0695853	normal	Molecular Function: beta-ketoacyl-acyl-carrier-protein synthase III activity (GO:0033818);	K00648|c124528.graph_c0	Fatty acid biosynthesis (ko00061);; Fatty acid metabolism (ko01212)	[I]	Lipid transport and metabolism
c124537.graph_c0	225.9	217.887	226.048	281.595	277.628	196.047	0.414566	0.173186	normal	Cellular Component: mitochondrion (GO:0005739);	K03955|c124537.graph_c0	Oxidative phosphorylation (ko00190)	[IQ]	--
c124537.graph_c1	142.8	145.224	145.589	137.674	138.422	100.184	0.268917	-0.204598	normal	Cellular Component: ribonucleoprotein complex (GO:1990904);	K12616|c124537.graph_c1	RNA degradation (ko03018)	--	--
c124539.graph_c0	124.2	133.899	139.577	348.173	428.979	249.871	0.0548785	1.3688	normal	Molecular Function: protein heterodimerization activity (GO:0046982);	--	--	--	--
c124545.graph_c1	141.5	142.318	143.184	300.598	314.193	450.37	0.046988	1.31876	up	Biological Process: intracellular protein transport (GO:0006886);	--	--	--	--
c124551.graph_c0	249.1	240.437	241.579	258.073	246.026	233.763	0.787437	0.0132514	normal	Molecular Function: proton-transporting ATPase activity, rotational mechanism (GO:0046961);	K02144|c124551.graph_c0	Oxidative phosphorylation (ko00190);; Phagosome (ko04145)	--	--
c124552.graph_c0	270.4	288.946	296.688	245.98	229.311	166.581	0.0864047	-0.415382	normal	Biological Process: removal of superoxide radicals (GO:0019430);	K00384|c124552.graph_c0	Selenocompound metabolism (ko00450)	[O]	Posttranslational modification, protein turnover, chaperones
c124574.graph_c1	132.7	132.396	139.577	333.023	323.203	301.076	0.00159929	1.24222	up	Molecular Function: NAD binding (GO:0051287);	K00029|c124574.graph_c1	Pyruvate metabolism (ko00620);; Carbon fixation in photosynthetic organisms (ko00710);; Carbon metabolism (ko01200)	[C]	Energy production and conversion
c124576.graph_c0	210	207.063	223.643	352.292	328.688	160.164	0.384476	0.392691	normal	Molecular Function: 6-phosphogluconolactonase activity (GO:0017057);	K01057|c124576.graph_c0	Pentose phosphate pathway (ko00030);; Carbon metabolism (ko01200)	[G]	Carbohydrate transport and metabolism
c124585.graph_c0	187.4	200.548	201.199	302.06	303.615	233.37	0.064462	0.510121	normal	Biological Process: protein catabolic process (GO:0030163);	K03066|c124585.graph_c0	Proteasome (ko03050)	[O]	Posttranslational modification, protein turnover, chaperones
c124595.graph_c0	232	257.275	259.013	166.777	164.671	210.452	0.0248017	-0.465567	normal	Molecular Function: GTP binding (GO:0005525);	K07904|c124595.graph_c0	Endocytosis (ko04144)	[R]	General function prediction only
c124600.graph_c0	162.6	161.26	179.556	287.043	291.732	289.028	0.00150685	0.785616	normal	Cellular Component: integral component of membrane (GO:0016021);	K09481|c124600.graph_c0	Protein export (ko03060);; Protein processing in endoplasmic reticulum (ko04141);; Phagosome (ko04145)	--	--
c124601.graph_c0	178.9	183.109	175.548	280.664	289.773	274.361	0.000308071	0.652189	normal	Cellular Component: integral component of membrane (GO:0016021);	K12666|c124601.graph_c0	N-Glycan biosynthesis (ko00510);; Various types of N-glycan biosynthesis (ko00513);; Protein processing in endoplasmic reticulum (ko04141)	--	--
c124604.graph_c1	93.5	96.215	97.5935	123.056	113.089	160.426	0.126318	0.464978	normal	Cellular Component: integral component of membrane (GO:0016021);	--	--	[G]	Carbohydrate transport and metabolism
c124610.graph_c0	219.5	200.448	200.097	239.734	247.202	250.526	0.0127526	0.250196	normal	Cellular Component: proteasome complex (GO:0000502);	K03036|c124610.graph_c0	Proteasome (ko03050)	--	--
c124614.graph_c0	164.7	176.795	176.45	234.153	226.177	168.152	0.215388	0.279073	normal	Molecular Function: metal ion binding (GO:0046872);	K03260|c124614.graph_c0	RNA transport (ko03013)	--	--
c124618.graph_c0	185.5	184.111	200.698	295.149	292.777	277.111	0.000229697	0.601017	normal	Cellular Component: intracellular membrane-bounded organelle (GO:0043231);	K00161|c124618.graph_c0	Glycolysis / Gluconeogenesis (ko00010);; Citrate cycle (TCA cycle) (ko00020);; Pyruvate metabolism (ko00620);; Carbon metabolism (ko01200)	[C]	Energy production and conversion
c124624.graph_c0	39.8	36.0806	35.3701	19.5349	21.5469	25.4062	0.00294881	-0.74265	normal	--	--	--	--	--
c124635.graph_c0	147.7	165.871	156.911	115.349	122.752	70.4563	0.0691025	-0.608601	normal	Molecular Function: unfolded protein binding (GO:0051082);	K09517|c124635.graph_c0	Protein processing in endoplasmic reticulum (ko04141)	[O]	Posttranslational modification, protein turnover, chaperones
c124641.graph_c0	81.1	80.3796	86.3712	258.339	275.278	207.964	0.0141418	1.58113	up	Molecular Function: 2-hydroxyisoflavanone dehydratase activity (GO:0033987);	--	--	[I]	Lipid transport and metabolism
c124642.graph_c0	221.9	215.882	194.486	211.561	218.995	330.149	0.380751	0.266802	normal	Cellular Component: integral component of membrane (GO:0016021);	K12486|c124642.graph_c0	Endocytosis (ko04144)	--	--
c124649.graph_c0	211.4	213.978	220.537	273.887	289.512	203.511	0.266104	0.247713	normal	Molecular Function: cysteine-type peptidase activity (GO:0008234);	--	--	[O]	Posttranslational modification, protein turnover, chaperones
c124667.graph_c0	250	279.224	251.298	236.545	243.676	182.034	0.169477	-0.237053	normal	Molecular Function: ligase activity (GO:0016874);	--	--	[J]	Translation, ribosomal structure and biogenesis
c124669.graph_c0	140.4	137.507	143.885	167.176	168.066	161.735	0.000772112	0.236646	normal	Molecular Function: transferase activity, transferring acyl groups, acyl groups converted into alkyl on transfer (GO:0046912);	K01647|c124669.graph_c0	Citrate cycle (TCA cycle) (ko00020);; Glyoxylate and dicarboxylate metabolism (ko00630);; Carbon metabolism (ko01200);; 2-Oxocarboxylic acid metabolism (ko01210);; Biosynthesis of amino acids (ko01230)	[C]	Energy production and conversion
c124674.graph_c0	149.2	144.523	142.683	257.94	255.037	309.458	0.0173998	0.914231	normal	Molecular Function: raffinose alpha-galactosidase activity (GO:0052692);	K07407|c124674.graph_c0	Galactose metabolism (ko00052);; Glycerolipid metabolism (ko00561);; Sphingolipid metabolism (ko00600);; Glycosphingolipid biosynthesis - globo and isoglobo series (ko00603)	[G]	Carbohydrate transport and metabolism
c124675.graph_c0	254.8	276.618	343.381	164.651	177.729	169.986	0.0429193	-0.771776	normal	Cellular Component: integral component of membrane (GO:0016021);	--	--	--	--
c124681.graph_c0	197.3	193.432	200.898	284.12	300.351	255.895	0.0212676	0.506321	normal	Molecular Function: nitronate monooxygenase activity (GO:0018580);	--	--	[R]	General function prediction only
c124687.graph_c0	185.1	185.314	169.135	91.9601	91.8028	114.852	0.00162923	-0.85347	normal	Molecular Function: serine-type carboxypeptidase activity (GO:0004185);	--	--	[E]	Amino acid transport and metabolism
c124692.graph_c2	174	174.39	190.878	274.95	281.546	286.147	0.0003736	0.643919	normal	Molecular Function: amylopectin maltohydrolase activity (GO:0102229);	K01177|c124692.graph_c2	Starch and sucrose metabolism (ko00500)	[G]	Carbohydrate transport and metabolism
c124712.graph_c0	161.2	161.862	163.624	200.133	201.496	243.061	0.0643127	0.405615	normal	Molecular Function: NAD binding (GO:0051287);	K00012|c124712.graph_c0	Pentose and glucuronate interconversions (ko00040);; Ascorbate and aldarate metabolism (ko00053);; Amino sugar and nucleotide sugar metabolism (ko00520)	[M]	Cell wall/membrane/envelope biogenesis
c124721.graph_c1	223.3	236.829	226.549	276.545	325.423	196.571	0.425616	0.217728	normal	Cellular Component: integral component of membrane (GO:0016021);	--	--	--	--
c124731.graph_c1	106.7	116.661	117.934	131.827	138.945	174.307	0.110348	0.383046	normal	Biological Process: gene silencing by RNA (GO:0031047);	K03283|c124731.graph_c1	Spliceosome (ko03040);; Protein processing in endoplasmic reticulum (ko04141);; Endocytosis (ko04144)	--	--
c124734.graph_c0	183.9	172.786	190.878	235.88	249.291	375.854	0.142008	0.653028	normal	Biological Process: tricarboxylic acid cycle (GO:0006099);	K00030|c124734.graph_c0	Citrate cycle (TCA cycle) (ko00020);; Carbon metabolism (ko01200);; 2-Oxocarboxylic acid metabolism (ko01210);; Biosynthesis of amino acids (ko01230)	[CE]	--
c124736.graph_c1	158.7	154.044	143.985	254.884	250.336	285.623	0.00452125	0.79205	normal	Molecular Function: peptidase activity (GO:0008233);	K03061|c124736.graph_c1	Proteasome (ko03050)	[O]	Posttranslational modification, protein turnover, chaperones
c124746.graph_c1	292.6	305.883	295.887	172.625	170.678	139.079	0.00277584	-0.890698	normal	Biological Process: glutamine biosynthetic process (GO:0006542);	K01915|c124746.graph_c1	Arginine biosynthesis (ko00220);; Alanine, aspartate and glutamate metabolism (ko00250);; Glyoxylate and dicarboxylate metabolism (ko00630);; Nitrogen metabolism (ko00910);; Biosynthesis of amino acids (ko01230)	[E]	Amino acid transport and metabolism
c124749.graph_c0	75.5	71.7603	70.7402	103.256	101.597	89.8384	0.0177185	0.434871	normal	Molecular Function: GTP binding (GO:0005525);	K02358|c124749.graph_c0	Plant-pathogen interaction (ko04626)	[J]	Translation, ribosomal structure and biogenesis
c124755.graph_c3	296.6	309.091	297.79	161.462	168.719	154.925	1.5778e-05	-0.897195	normal	Biological Process: RNA processing (GO:0006396);	--	--	--	--
c124760.graph_c1	134.3	130.492	129.256	152.027	131.501	222.632	0.308294	0.361221	normal	Biological Process: SCF complex assembly (GO:0010265);	--	--	--	--
c124779.graph_c0	109.5	114.656	113.325	205.05	198.493	214.512	0.00103024	0.872928	normal	Molecular Function: misfolded protein binding (GO:0051787);	K03283|c124779.graph_c0	Spliceosome (ko03040);; Protein processing in endoplasmic reticulum (ko04141);; Endocytosis (ko04144)	[O]	Posttranslational modification, protein turnover, chaperones
c124803.graph_c0	103.2	105.135	92.5835	343.787	271.23	361.318	0.0133224	1.698	up	Biological Process: organonitrogen compound metabolic process (GO:1901564);	K00224|c124803.graph_c0	alpha-Linolenic acid metabolism (ko00592)	[CR]	--
c124811.graph_c0	236.4	219.19	228.353	249.435	251.119	258.514	0.0198017	0.150356	normal	Molecular Function: potassium ion binding (GO:0030955);	K00873|c124811.graph_c0	Glycolysis / Gluconeogenesis (ko00010);; Purine metabolism (ko00230);; Pyruvate metabolism (ko00620);; Carbon metabolism (ko01200);; Biosynthesis of amino acids (ko01230)	[T]	Signal transduction mechanisms
c124816.graph_c0	220.2	219.992	222.241	279.734	255.559	168.283	0.724599	0.086935	normal	Biological Process: regulation of ARF protein signal transduction (GO:0032012);	K18442|c124816.graph_c0	Endocytosis (ko04144)	[R]	General function prediction only
c124816.graph_c1	198.4	229.813	227.752	315.482	293.43	169.986	0.462889	0.247814	normal	Biological Process: regulation of ARF protein signal transduction (GO:0032012);	K18442|c124816.graph_c1	Endocytosis (ko04144)	--	--
c124816.graph_c2	249.9	232.92	238.272	170.631	175.248	232.061	0.129567	-0.319265	normal	Biological Process: regulation of ARF protein signal transduction (GO:0032012);	K18442|c124816.graph_c2	Endocytosis (ko04144)	--	--
c124818.graph_c0	209.8	194.334	205.307	256.478	258.563	309.196	0.0454132	0.435572	normal	Molecular Function: metal ion binding (GO:0046872);	K00850|c124818.graph_c0	Glycolysis / Gluconeogenesis (ko00010);; Pentose phosphate pathway (ko00030);; Fructose and mannose metabolism (ko00051);; Galactose metabolism (ko00052);; Carbon metabolism (ko01200);; Biosynthesis of amino acids (ko01230);; RNA degradation (ko03018)	[G]	Carbohydrate transport and metabolism
c124819.graph_c0	97.4	93.0078	96.5915	245.183	266.79	341.15	0.0227117	1.57171	up	Biological Process: reproductive system development (GO:0061458);	--	--	--	--
c124829.graph_c0	268.1	297.364	291.578	201.728	192.094	122.316	0.0334801	-0.73161	normal	Molecular Function: metal ion binding (GO:0046872);	--	--	[T]	Signal transduction mechanisms
c124843.graph_c1	275.3	283.233	286.769	180.864	181.516	193.166	6.17497e-05	-0.60556	normal	Molecular Function: ATPase activity (GO:0016887);	--	--	[P]	Inorganic ion transport and metabolism
c124848.graph_c0	105.4	103.531	114.126	100.199	106.69	97.9579	0.223784	-0.0837061	normal	Molecular Function: aspartic-type endopeptidase activity (GO:0004190);	--	--	--	--
c124861.graph_c0	217.3	208.566	234.365	262.326	265.353	179.677	0.636974	0.0994655	normal	Molecular Function: protein binding (GO:0005515);	--	--	--	--
c124880.graph_c0	307.4	292.353	295.386	184.053	209.201	168.807	0.00534506	-0.671385	normal	Cellular Component: integral component of membrane (GO:0016021);	--	--	[O]	Posttranslational modification, protein turnover, chaperones
c124885.graph_c0	293.4	288.344	295.285	183.522	213.902	142.091	0.0314901	-0.700963	normal	Biological Process: organic substance biosynthetic process (GO:1901576);	K01934|c124885.graph_c0	One carbon pool by folate (ko00670)	[H]	Coenzyme transport and metabolism
c124905.graph_c1	136	137.908	143.484	278.804	286.117	312.339	0.00310832	1.0716	up	Molecular Function: manganese ion binding (GO:0030145);	K15633|c124905.graph_c1	Glycolysis / Gluconeogenesis (ko00010);; Glycine, serine and threonine metabolism (ko00260);; Carbon metabolism (ko01200);; Biosynthesis of amino acids (ko01230)	[G]	Carbohydrate transport and metabolism
c124906.graph_c0	266.7	237.431	269.935	181.262	182.953	186.487	0.0170174	-0.491185	normal	Biological Process: protein initiator methionine removal (GO:0070084);	--	--	[J]	Translation, ribosomal structure and biogenesis
c124919.graph_c0	188.7	188.321	179.857	243.987	273.189	252.752	0.00883832	0.467363	normal	Molecular Function: nutrient reservoir activity (GO:0045735);	--	--	--	--
c124929.graph_c0	239.2	247.453	244.585	258.206	275.67	203.773	0.930606	0.0125938	normal	Molecular Function: carboxylic ester hydrolase activity (GO:0052689);	K00121|c124929.graph_c0	Glycolysis / Gluconeogenesis (ko00010);; Fatty acid degradation (ko00071);; Tyrosine metabolism (ko00350);; Carbon metabolism (ko01200)	[V]	Defense mechanisms
c124939.graph_c0	109.9	98.4199	97.7939	85.7143	79.6582	106.077	0.287638	-0.173382	normal	Biological Process: glutamate catabolic process (GO:0006538);	K00261|c124939.graph_c0	Arginine biosynthesis (ko00220);; Alanine, aspartate and glutamate metabolism (ko00250);; Nitrogen metabolism (ko00910);; Carbon metabolism (ko01200)	[E]	Amino acid transport and metabolism
c124939.graph_c1	336.8	308.389	323.04	204.12	185.826	185.57	0.000336997	-0.750495	normal	Molecular Function: oxidoreductase activity, acting on the CH-NH2 group of donors, NAD or NADP as acceptor (GO:0016639);	K00261|c124939.graph_c1	Arginine biosynthesis (ko00220);; Alanine, aspartate and glutamate metabolism (ko00250);; Nitrogen metabolism (ko00910);; Carbon metabolism (ko01200)	--	--
c124941.graph_c0	247.5	259.58	231.86	179.269	192.486	296.886	0.596062	-0.144226	normal	Biological Process: DNA replication (GO:0006260);	K10755|c124941.graph_c0	DNA replication (ko03030);; Nucleotide excision repair (ko03420);; Mismatch repair (ko03430)	[L]	Replication, recombination and repair
c124953.graph_c0	83.5	79.3774	79.9585	78.2724	78.7441	100.577	0.574406	0.0851151	normal	Molecular Function: serine-type endopeptidase activity (GO:0004252);	--	--	[O]	Posttranslational modification, protein turnover, chaperones
c124964.graph_c0	179.1	180.102	182.261	194.286	192.616	116.161	0.668673	-0.106125	normal	Cellular Component: integral component of membrane (GO:0016021);	--	--	--	--
c124965.graph_c0	223.8	210.47	219.736	204.917	283.766	181.772	0.875926	0.0358371	normal	Cellular Component: large ribosomal subunit (GO:0015934);	K02874|c124965.graph_c0	Ribosome (ko03010)	[J]	Translation, ribosomal structure and biogenesis
c124968.graph_c0	429.5	397.288	398.59	87.1761	91.1499	105.423	0.000111555	-2.11054	down	Molecular Function: oxidoreductase activity (GO:0016491);	--	--	[O]	Posttranslational modification, protein turnover, chaperones
c124975.graph_c0	301.3	325.427	292.279	155.349	166.368	159.116	0.00222742	-0.934539	normal	Biological Process: plant organ morphogenesis (GO:1905392);	--	--	--	--
c124981.graph_c0	11.2	11.8264	12.0238	17.2757	14.8869	24.3585	0.127159	0.689367	normal	Molecular Function: RNA binding (GO:0003723);	--	--	[J]	Translation, ribosomal structure and biogenesis
c124991.graph_c0	241.8	228.511	245.186	247.043	276.584	282.48	0.0930496	0.172026	normal	--	--	--	--	--
c125034.graph_c0	213.8	227.508	215.527	247.442	250.597	267.289	0.0112646	0.220545	normal	Biological Process: ubiquitin-dependent protein catabolic process (GO:0006511);	--	--	--	--
c125035.graph_c2	267.9	272.308	273.743	215.947	206.458	201.94	0.00131543	-0.382598	normal	Molecular Function: diphosphate-fructose-6-phosphate 1-phosphotransferase activity (GO:0047334);	K00895|c125035.graph_c2	Glycolysis / Gluconeogenesis (ko00010);; Pentose phosphate pathway (ko00030);; Fructose and mannose metabolism (ko00051)	[G]	Carbohydrate transport and metabolism
c125042.graph_c1	176.5	168.677	182.662	327.309	317.327	247.383	0.0373927	0.756976	normal	Biological Process: isopentenyl diphosphate biosynthetic process, mevalonate pathway (GO:0019287);	K01597|c125042.graph_c1	Terpenoid backbone biosynthesis (ko00900)	[I]	Lipid transport and metabolism
c125052.graph_c0	174.5	177.096	188.073	280.399	287.031	280.254	0.0001845	0.651452	normal	Molecular Function: thiol-dependent ubiquitinyl hydrolase activity (GO:0036459);	--	--	--	--
c125055.graph_c0	147.3	131.995	167.733	385.914	418.14	170.379	0.150004	1.1242	normal	Molecular Function: metal ion binding (GO:0046872);	--	--	[T]	Signal transduction mechanisms
c125064.graph_c0	212.4	227.809	226.349	283.721	276.714	216.869	0.21991	0.22175	normal	Molecular Function: sucrose-phosphate synthase activity (GO:0046524);	K00696|c125064.graph_c0	Starch and sucrose metabolism (ko00500)	[HR]	--
c125066.graph_c0	220.5	218.488	219.134	241.063	222.521	266.634	0.200749	0.14997	normal	Biological Process: glutamine metabolic process (GO:0006541);	K01956|c125066.graph_c0	Pyrimidine metabolism (ko00240);; Alanine, aspartate and glutamate metabolism (ko00250)	[EF]	--
c125071.graph_c0	102.3	103.03	100.599	202.525	177.729	153.747	0.0323514	0.803642	normal	Biological Process: tricarboxylic acid cycle (GO:0006099);	K01900|c125071.graph_c0	Citrate cycle (TCA cycle) (ko00020);; Propanoate metabolism (ko00640);; Carbon metabolism (ko01200)	[C]	Energy production and conversion
c125073.graph_c0	123.4	115.658	108.014	121.595	131.24	195.654	0.281391	0.369834	normal	Cellular Component: R2TP complex (GO:0097255);	--	--	--	--
c125076.graph_c0	251.1	263.088	239.876	208.106	202.018	192.904	0.00527721	-0.32246	normal	Molecular Function: oxidoreductase activity (GO:0016491);	K00231|c125076.graph_c0	Porphyrin and chlorophyll metabolism (ko00860)	[H]	Coenzyme transport and metabolism
c125078.graph_c1	96.2	87.8964	106.01	419.934	360.682	391.831	0.00169089	2.01487	up	Molecular Function: peptidase activity (GO:0008233);	--	--	[O]	Posttranslational modification, protein turnover, chaperones
c125095.graph_c0	199.2	203.555	217.13	201.462	205.675	277.635	0.475862	0.143621	normal	Molecular Function: sucrose synthase activity (GO:0016157);	K00695|c125095.graph_c0	Starch and sucrose metabolism (ko00500)	[M]	Cell wall/membrane/envelope biogenesis
c125095.graph_c1	118.5	110.046	109.918	109.9	109.302	133.448	0.621581	0.0592347	normal	Molecular Function: sucrose synthase activity (GO:0016157);	K00695|c125095.graph_c1	Starch and sucrose metabolism (ko00500)	[M]	Cell wall/membrane/envelope biogenesis
c125108.graph_c0	217.8	228.911	237.07	327.575	298.261	165.14	0.549513	0.210099	normal	Cellular Component: integral component of membrane (GO:0016021);	--	--	--	--
c125116.graph_c0	497.3	424.849	310.916	80.2658	79.6582	123.102	0.0221349	-2.12324	down	Molecular Function: 6-phosphogluconolactonase activity (GO:0017057);	K01057|c125116.graph_c0	Pentose phosphate pathway (ko00030);; Carbon metabolism (ko01200)	[G]	Carbohydrate transport and metabolism
c125127.graph_c1	147.1	154.946	170.738	407.442	407.04	159.771	0.179125	1.04311	normal	Molecular Function: protein heterodimerization activity (GO:0046982);	--	--	--	--
c125136.graph_c0	186.8	187.519	189.075	304.053	322.55	229.31	0.0757687	0.603322	normal	Molecular Function: thiosulfate sulfurtransferase activity (GO:0004792);	K01011|c125136.graph_c0	Cysteine and methionine metabolism (ko00270);; Sulfur metabolism (ko00920);; Sulfur relay system (ko04122)	[P]	Inorganic ion transport and metabolism
c125137.graph_c0	221.9	211.172	219.335	197.741	203.324	221.715	0.308136	-0.0670489	normal	Biological Process: aspartyl-tRNA aminoacylation (GO:0006422);	K22503|c125137.graph_c0	Aminoacyl-tRNA biosynthesis (ko00970)	[J]	Translation, ribosomal structure and biogenesis
c125152.graph_c0	349.7	354.793	347.589	132.625	150.959	164.878	0.00137919	-1.23019	down	--	--	--	--	--
c125156.graph_c0	258.9	265.092	286.368	213.023	218.211	187.01	0.00778413	-0.390384	normal	Biological Process: DNA repair (GO:0006281);	--	--	--	--
c125179.graph_c0	185.1	169.98	197.091	361.462	378.964	275.67	0.0338201	0.879851	normal	Biological Process: pectin catabolic process (GO:0045490);	K01051|c125179.graph_c0	Pentose and glucuronate interconversions (ko00040)	[GI]	--
c125181.graph_c0	213.1	204.557	215.327	208.638	199.407	314.958	0.503621	0.191832	normal	--	--	--	[R]	General function prediction only
c125193.graph_c0	295.2	319.414	319.133	179.535	211.421	107.518	0.0350091	-0.905514	normal	Molecular Function: GTP binding (GO:0005525);	K07904|c125193.graph_c0	Endocytosis (ko04144)	--	--
c125217.graph_c0	188.2	213.878	223.243	138.87	128.498	85.6477	0.013698	-0.824862	normal	Molecular Function: aspartic-type endopeptidase activity (GO:0004190);	--	--	--	--
c125227.graph_c0	242.4	244.146	263.823	215.415	234.796	245.811	0.186497	-0.108465	normal	Cellular Component: clathrin complex (GO:0071439);	K04646|c125227.graph_c0	Endocytosis (ko04144)	--	--
c125233.graph_c0	90.1	91.304	97.1927	200.664	204.238	314.041	0.0581958	1.3677	normal	Molecular Function: NAD binding (GO:0051287);	K00134|c125233.graph_c0	Glycolysis / Gluconeogenesis (ko00010);; Carbon fixation in photosynthetic organisms (ko00710);; Carbon metabolism (ko01200);; Biosynthesis of amino acids (ko01230)	[G]	Carbohydrate transport and metabolism
c125246.graph_c0	304.7	286.34	220.036	235.216	250.075	209.797	0.270866	-0.222642	normal	--	--	--	--	--
c125247.graph_c2	198.8	215.582	188.975	291.03	295.78	246.335	0.0235696	0.465558	normal	Biological Process: actin filament depolymerization (GO:0030042);	--	--	--	--
c125248.graph_c0	298.3	294.257	285.065	166.645	163.626	190.415	0.00141298	-0.753188	normal	Molecular Function: serine-type endopeptidase activity (GO:0004252);	--	--	[O]	Posttranslational modification, protein turnover, chaperones
c125279.graph_c0	160.7	181.305	204.405	304.053	318.502	275.146	0.00284588	0.716252	normal	Cellular Component: integral component of membrane (GO:0016021);	--	--	--	--
c125287.graph_c0	98.2	96.0145	93.0845	135.814	136.855	143.401	0.000319407	0.534274	normal	Molecular Function: catalytic activity (GO:0003824);	K08726|c125287.graph_c0	Arachidonic acid metabolism (ko00590);; Peroxisome (ko04146)	[HR]	--
c125290.graph_c0	339.2	351.986	365.625	158.937	172.506	134.234	0.000283696	-1.18232	down	Molecular Function: UDP-glycosyltransferase activity (GO:0008194);	K23260|c125290.graph_c0	Phenylpropanoid biosynthesis (ko00940)	--	--
c125294.graph_c0	173	160.459	158.214	118.405	115.961	164.878	0.18561	-0.300422	normal	Cellular Component: endopeptidase complex (GO:1905369);	K03039|c125294.graph_c0	Proteasome (ko03050)	--	--
c125311.graph_c1	202.7	195.336	219.235	258.472	293.56	227.608	0.0908297	0.336904	normal	Molecular Function: zinc ion binding (GO:0008270);	K01674|c125311.graph_c1	Nitrogen metabolism (ko00910)	[P]	Inorganic ion transport and metabolism
c125314.graph_c0	265.2	271.507	246.789	207.841	207.634	269.253	0.244947	-0.194396	normal	Molecular Function: 4-hydroxy-3-methylbut-2-en-1-yl diphosphate reductase activity (GO:0051745);	K03527|c125314.graph_c0	Terpenoid backbone biosynthesis (ko00900)	[I]	Lipid transport and metabolism
c125327.graph_c0	294	322.32	352.198	170.631	172.375	120.221	0.00216512	-1.06406	down	Biological Process: mRNA cis splicing, via spliceosome (GO:0045292);	K12890|c125327.graph_c0	Spliceosome (ko03040)	--	--
c125332.graph_c0	239.7	235.626	253.803	197.076	205.153	196.309	0.00599691	-0.284734	normal	Molecular Function: fatty-acyl-CoA binding (GO:0000062);	--	--	--	--
c125332.graph_c1	13.6	14.332	14.0278	17.8073	16.9763	10.7387	0.648259	0.117566	normal	Molecular Function: fatty-acyl-CoA binding (GO:0000062);	--	--	--	--
c125334.graph_c0	239	231.116	217.13	217.807	221.737	237.43	0.716034	-0.0217271	normal	Molecular Function: proteasome-activating ATPase activity (GO:0036402);	K03062|c125334.graph_c0	Proteasome (ko03050)	[O]	Posttranslational modification, protein turnover, chaperones
c125335.graph_c0	287.6	290.148	287.57	157.874	184.65	184.129	0.00571362	-0.716377	normal	--	K14565|c125335.graph_c0	Ribosome biogenesis in eukaryotes (ko03008)	[J]	Translation, ribosomal structure and biogenesis
c125343.graph_c4	223.5	232.52	242.681	248.372	250.075	215.429	0.714947	0.0309978	normal	Molecular Function: unfolded protein binding (GO:0051082);	--	--	[O]	Posttranslational modification, protein turnover, chaperones
c125346.graph_c1	120.9	115.358	123.244	227.641	251.511	338.924	0.0450409	1.18623	up	Biological Process: glycolytic process (GO:0006096);	K00927|c125346.graph_c1	Glycolysis / Gluconeogenesis (ko00010);; Carbon fixation in photosynthetic organisms (ko00710);; Carbon metabolism (ko01200);; Biosynthesis of amino acids (ko01230)	[G]	Carbohydrate transport and metabolism
c125357.graph_c0	348.2	323.924	352.298	151.894	148.869	113.28	0.000328914	-1.30696	down	--	--	--	--	--
c125369.graph_c0	340.5	337.254	449.792	93.8206	120.01	119.435	0.0150824	-1.75844	down	Biological Process: regulation of reactive oxygen species metabolic process (GO:2000377);	--	--	--	--
c125373.graph_c1	235.6	227.408	232.561	276.279	266.92	192.773	0.661346	0.0814571	normal	Molecular Function: ATP binding (GO:0005524);	K01938|c125373.graph_c1	One carbon pool by folate (ko00670);; Carbon metabolism (ko01200)	[F]	Nucleotide transport and metabolism
c125375.graph_c0	327.6	375.639	415.223	132.89	125.625	133.71	0.0101867	-1.51176	down	--	--	--	--	--
c125378.graph_c0	110.5	115.358	120.238	136.744	108.649	90.1003	0.820699	-0.0448899	normal	Biological Process: regulation of stomatal closure (GO:0090333);	--	--	--	--
c125390.graph_c0	299.7	332.042	322.539	240.797	240.15	133.841	0.0772167	-0.634325	normal	Molecular Function: RNA binding (GO:0003723);	--	--	--	--
c125392.graph_c0	82.6	78.3751	84.5677	231.761	211.943	325.697	0.0377592	1.64776	up	Biological Process: microtubule-based process (GO:0007017);	K07375|c125392.graph_c0	Phagosome (ko04145)	--	--
c125402.graph_c0	148	144.623	154.607	283.721	315.107	330.935	0.00561372	1.05585	up	Molecular Function: kinase activity (GO:0016301);	--	--	--	--
c125413.graph_c0	155.3	159.356	172.642	217.94	215.73	222.501	0.00396324	0.429266	normal	Molecular Function: protein dimerization activity (GO:0046983);	--	--	[H]	Coenzyme transport and metabolism
c125416.graph_c0	178.5	182.909	196.79	314.817	308.708	267.551	0.0100394	0.67477	normal	Molecular Function: xanthoxin dehydrogenase activity (GO:0010301);	K13070|c125416.graph_c0	Diterpenoid biosynthesis (ko00904)	[IQR]	--
c125419.graph_c1	155.1	158.053	164.125	263.654	274.233	424.309	0.0890258	1.0115	normal	Molecular Function: zinc ion binding (GO:0008270);	--	--	--	--
c125423.graph_c0	323.8	336.752	326.447	145.249	152.004	158.199	5.45387e-06	-1.11575	down	Molecular Function: hydrolase activity (GO:0016787);	K01438|c125423.graph_c0	Arginine biosynthesis (ko00220);; 2-Oxocarboxylic acid metabolism (ko01210);; Biosynthesis of amino acids (ko01230)	[E]	Amino acid transport and metabolism
c125433.graph_c0	88.4	94.3107	100.9	171.429	183.867	80.8021	0.257208	0.620739	normal	Molecular Function: dioxygenase activity (GO:0051213);	--	--	[Q]	Secondary metabolites biosynthesis, transport and catabolism
c125441.graph_c0	203.5	207.764	218.333	251.163	245.765	228.787	0.0219144	0.204973	normal	Cellular Component: integral component of membrane (GO:0016021);	--	--	--	--
c125446.graph_c0	178.4	205.96	202	262.857	279.196	265.717	0.00395536	0.462156	normal	Molecular Function: peptidase activity (GO:0008233);	--	--	[O]	Posttranslational modification, protein turnover, chaperones
c125460.graph_c0	54.4	51.7156	56.1112	174.485	171.983	267.42	0.0406588	1.91996	up	Cellular Component: R2TP complex (GO:0097255);	--	--	[K]	Transcription
c125469.graph_c2	19.2	19.3432	21.0417	46.2458	53.149	37.5854	0.0274071	1.20095	up	Molecular Function: catalytic activity (GO:0003824);	K09753|c125469.graph_c2	Phenylpropanoid biosynthesis (ko00940)	[M]	Cell wall/membrane/envelope biogenesis
c125477.graph_c0	183.9	184.512	194.686	307.907	327.643	224.203	0.0875207	0.610536	normal	Biological Process: translation (GO:0006412);	K02955|c125477.graph_c0	Ribosome (ko03010)	[J]	Translation, ribosomal structure and biogenesis
c125487.graph_c1	327.7	326.73	307.61	180.199	205.805	142.746	0.00913694	-0.863508	normal	Biological Process: vesicle-mediated transport (GO:0016192);	K08493|c125487.graph_c1	SNARE interactions in vesicular transport (ko04130)	--	--
c125489.graph_c0	90.7	90.8029	94.8881	212.625	231.531	294.921	0.0247673	1.41901	up	Molecular Function: thiamine pyrophosphate binding (GO:0030976);	K01568|c125489.graph_c0	Glycolysis / Gluconeogenesis (ko00010)	[GHR]	--
c125517.graph_c0	348.3	361.007	313.522	164.518	163.234	141.567	0.00135726	-1.12392	down	Biological Process: glycine catabolic process (GO:0006546);	K00281|c125517.graph_c0	Glycine, serine and threonine metabolism (ko00260);; Glyoxylate and dicarboxylate metabolism (ko00630);; Carbon metabolism (ko01200)	[E]	Amino acid transport and metabolism
c125520.graph_c1	58.8	60.7357	58.516	59.5349	49.2314	58.1461	0.3691	-0.0932053	normal	Cellular Component: COPI vesicle coat (GO:0030126);	--	--	--	--
c125525.graph_c2	254.8	249.558	271.538	199.601	198.101	250.526	0.118768	-0.259362	normal	Cellular Component: integral component of membrane (GO:0016021);	--	--	--	--
c125528.graph_c0	231.5	255.972	240.477	247.973	189.351	133.055	0.251436	-0.351913	normal	Cellular Component: integral component of membrane (GO:0016021);	--	--	--	--
c125542.graph_c0	46.2	46.103	42.7848	29.6345	29.2515	29.8588	0.00442071	-0.606161	normal	Biological Process: cytoskeleton organization (GO:0007010);	--	--	--	--
c125546.graph_c2	52.4	54.0207	54.8087	239.734	230.225	384.629	0.0436603	2.40611	up	Molecular Function: hydrolase activity (GO:0016787);	--	--	--	--
c125549.graph_c0	336.3	301.875	285.566	162.924	163.495	179.022	0.00616995	-0.869946	normal	Molecular Function: (R)-3-amino-2-methylpropionate-pyruvate transaminase activity (GO:0047305);	K00827|c125549.graph_c0	Alanine, aspartate and glutamate metabolism (ko00250);; Glycine, serine and threonine metabolism (ko00260);; Cysteine and methionine metabolism (ko00270);; Valine, leucine and isoleucine degradation (ko00280)	[E]	Amino acid transport and metabolism
c125557.graph_c0	221.9	237.13	206.309	253.821	224.479	224.989	0.391239	0.0800281	normal	Molecular Function: transferase activity (GO:0016740);	K13789|c125557.graph_c0	Terpenoid backbone biosynthesis (ko00900)	[H]	Coenzyme transport and metabolism
c125562.graph_c0	185.7	190.526	183.865	290.233	300.351	290.207	6.16443e-05	0.653139	normal	Molecular Function: peptidyl-prolyl cis-trans isomerase activity (GO:0003755);	--	--	[O]	Posttranslational modification, protein turnover, chaperones
c125574.graph_c0	116.6	119.868	122.343	176.611	188.176	149.818	0.042116	0.520245	normal	Biological Process: translation (GO:0006412);	K02930|c125574.graph_c0	Ribosome (ko03010)	[J]	Translation, ribosomal structure and biogenesis
c125580.graph_c0	95.9	99.0213	103.004	281.063	282.068	301.076	0.000465824	1.53643	up	Biological Process: UDP-glucose metabolic process (GO:0006011);	K00963|c125580.graph_c0	Pentose and glucuronate interconversions (ko00040);; Galactose metabolism (ko00052);; Starch and sucrose metabolism (ko00500);; Amino sugar and nucleotide sugar metabolism (ko00520)	[G]	Carbohydrate transport and metabolism
c125582.graph_c0	249.2	257.576	244.284	186.711	185.826	152.044	0.0144715	-0.517763	normal	Biological Process: glycolytic process (GO:0006096);	K01689|c125582.graph_c0	Glycolysis / Gluconeogenesis (ko00010);; Carbon metabolism (ko01200);; Biosynthesis of amino acids (ko01230);; RNA degradation (ko03018)	[G]	Carbohydrate transport and metabolism
c125588.graph_c0	126.5	126.282	131.06	260.199	258.432	248.562	0.000135197	0.999077	normal	Molecular Function: metal ion binding (GO:0046872);	--	--	[E]	Amino acid transport and metabolism
c125592.graph_c0	134.2	134.901	132.262	181.262	194.706	221.453	0.0306718	0.573838	normal	Molecular Function: misfolded protein binding (GO:0051787);	K04043|c125592.graph_c0	RNA degradation (ko03018)	[O]	Posttranslational modification, protein turnover, chaperones
c125596.graph_c0	80.2	82.8852	93.3851	198.538	309.884	187.796	0.0626922	1.44075	normal	Molecular Function: nutrient reservoir activity (GO:0045735);	--	--	--	--
c125597.graph_c0	129	132.095	126.851	248.638	243.284	292.957	0.013231	1.01661	up	Molecular Function: flavin adenine dinucleotide binding (GO:0050660);	K08232|c125597.graph_c0	Ascorbate and aldarate metabolism (ko00053)	[I]	Lipid transport and metabolism
c125601.graph_c0	330.4	356.096	291.378	232.558	227.483	167.236	0.0146437	-0.640546	normal	Molecular Function: metal ion binding (GO:0046872);	--	--	--	--
c125619.graph_c0	241.9	253.867	246.388	300.066	258.824	174.7	0.945488	-0.0167467	normal	Molecular Function: potassium ion binding (GO:0030955);	K00873|c125619.graph_c0	Glycolysis / Gluconeogenesis (ko00010);; Purine metabolism (ko00230);; Pyruvate metabolism (ko00620);; Carbon metabolism (ko01200);; Biosynthesis of amino acids (ko01230)	[T]	Signal transduction mechanisms
c125624.graph_c0	264.3	246.751	237.471	157.608	159.969	261.658	0.238205	-0.369897	normal	--	--	--	--	--
c125628.graph_c1	276.4	274.413	265.426	221.262	203.194	219.227	0.00237412	-0.342642	normal	Molecular Function: pyridoxal phosphate binding (GO:0030170);	K10206|c125628.graph_c1	Lysine biosynthesis (ko00300);; Biosynthesis of amino acids (ko01230)	[E]	Amino acid transport and metabolism
c125636.graph_c0	150.3	152.24	149.296	145.781	139.859	156.497	0.576854	-0.0313077	normal	Molecular Function: zinc ion binding (GO:0008270);	K01254|c125636.graph_c0	Arachidonic acid metabolism (ko00590)	[E]	Amino acid transport and metabolism
c125642.graph_c0	147.4	141.616	145.589	191.894	191.702	232.846	0.0454422	0.504261	normal	Molecular Function: isocitrate lyase activity (GO:0004451);	--	--	[G]	Carbohydrate transport and metabolism
c125682.graph_c0	165.8	158.654	175.648	371.163	383.796	211.893	0.105436	0.95107	normal	Cellular Component: nucleus (GO:0005634);	--	--	--	--
c125683.graph_c0	293	284.536	270.136	181.13	186.087	180.855	0.00282436	-0.62914	normal	Cellular Component: respiratory chain (GO:0070469);	K03942|c125683.graph_c0	Oxidative phosphorylation (ko00190)	[C]	Energy production and conversion
c125691.graph_c1	346.2	345.472	288.271	141.13	133.591	165.533	0.0038034	-1.15436	down	Molecular Function: protochlorophyllide reductase activity (GO:0016630);	K00218|c125691.graph_c1	Porphyrin and chlorophyll metabolism (ko00860)	[IQR]	--
c125692.graph_c0	121.7	126.984	121.24	74.5515	79.9194	80.5402	7.09388e-05	-0.6545	normal	Cellular Component: U4/U6 x U5 tri-snRNP complex (GO:0046540);	K12844|c125692.graph_c0	Spliceosome (ko03040)	[J]	Translation, ribosomal structure and biogenesis
c125693.graph_c0	157.9	147.83	143.885	184.718	164.279	253.931	0.197899	0.423292	normal	Molecular Function: cytochrome-b5 reductase activity, acting on NAD(P)H (GO:0004128);	K00326|c125693.graph_c0	Amino sugar and nucleotide sugar metabolism (ko00520)	[C]	Energy production and conversion
c125694.graph_c0	99.4	98.8208	99.2969	245.714	307.272	435.834	0.0543055	1.73273	normal	Molecular Function: metal ion binding (GO:0046872);	K00789|c125694.graph_c0	Cysteine and methionine metabolism (ko00270);; Biosynthesis of amino acids (ko01230)	[H]	Coenzyme transport and metabolism
c125695.graph_c0	315.2	233.321	265.526	183.389	170.808	198.797	0.0551245	-0.55785	normal	Biological Process: biosynthetic process (GO:0009058);	K00966|c125695.graph_c0	Fructose and mannose metabolism (ko00051);; Amino sugar and nucleotide sugar metabolism (ko00520)	[JM]	--
c125709.graph_c0	170.8	174.49	175.247	147.907	152.656	175.093	0.213861	-0.130081	normal	Cellular Component: integral component of membrane (GO:0016021);	--	--	--	--
c125718.graph_c0	9.1	8.41881	8.71728	20.598	16.3234	20.9536	0.0179156	1.14139	up	Biological Process: microtubule-based process (GO:0007017);	K07374|c125718.graph_c0	Phagosome (ko04145)	--	--
c125719.graph_c0	124.8	126.683	111.22	168.771	143.907	155.449	0.0199731	0.368109	normal	Molecular Function: glyceraldehyde-3-phosphate dehydrogenase (NAD+) (non-phosphorylating) activity (GO:0043878);	K00128|c125719.graph_c0	Glycolysis / Gluconeogenesis (ko00010);; Ascorbate and aldarate metabolism (ko00053);; Fatty acid degradation (ko00071);; Valine, leucine and isoleucine degradation (ko00280);; Lysine degradation (ko00310);; Arginine and proline metabolism (ko00330);; Histidine metabolism (ko00340);; Tryptophan metabolism (ko00380);; beta-Alanine metabolism (ko00410);; Glycerolipid metabolism (ko00561);; Pyruvate…	[C]	Energy production and conversion
c125722.graph_c1	220.1	306.084	268.132	234.153	251.119	186.225	0.268192	-0.242332	normal	Cellular Component: cytosol (GO:0005829);	K00430|c125722.graph_c1	Phenylpropanoid biosynthesis (ko00940)	--	--
c125730.graph_c0	89.7	90.9031	97.6937	273.621	265.876	238.74	0.00268577	1.48358	up	Molecular Function: oxidoreductase activity (GO:0016491);	--	--	[Q]	Secondary metabolites biosynthesis, transport and catabolism
c125753.graph_c0	92.5	94.9121	94.1867	66.1794	63.4654	54.6102	0.0091552	-0.611937	normal	--	--	--	--	--
c125756.graph_c0	131.5	117.062	129.757	262.591	295.519	418.678	0.0510991	1.36844	normal	Molecular Function: dodecenoyl-CoA delta-isomerase activity (GO:0004165);	K07517|c125756.graph_c0	Fatty acid degradation (ko00071)	[I]	Lipid transport and metabolism
c125757.graph_c0	253.2	252.464	276.648	207.442	209.331	208.226	0.0217482	-0.323891	normal	Cellular Component: integral component of membrane (GO:0016021);	--	--	[DPM]	--
c125764.graph_c0	86.9	85.5912	88.5756	305.648	470.767	400.606	0.0236565	2.17265	up	Cellular Component: apoplast (GO:0048046);	--	--	--	--
c125765.graph_c0	256.8	249.457	226.048	226.312	203.977	261.265	0.525834	-0.0826034	normal	Molecular Function: N-carbamoylputrescine amidase activity (GO:0050126);	K12251|c125765.graph_c0	Arginine and proline metabolism (ko00330)	[R]	General function prediction only
c125775.graph_c0	98.4	97.3174	100.8	176.08	160.1	170.771	0.00318168	0.773731	normal	Biological Process: nucleosome assembly (GO:0006334);	--	--	--	--
c125783.graph_c0	266.4	248.555	272.24	162.126	169.763	226.691	0.0519068	-0.494955	normal	Biological Process: regulation of reproductive process (GO:2000241);	K13463|c125783.graph_c0	Plant hormone signal transduction (ko04075)	--	--
c125802.graph_c0	369.3	337.654	380.454	113.223	121.446	136.853	0.000429097	-1.54938	down	Molecular Function: carbohydrate binding (GO:0030246);	K01785|c125802.graph_c0	Glycolysis / Gluconeogenesis (ko00010);; Galactose metabolism (ko00052)	[G]	Carbohydrate transport and metabolism
c125812.graph_c0	162.4	165.971	165.228	104.718	106.298	95.4696	0.00132782	-0.68752	normal	Molecular Function: ATPase activity (GO:0016887);	--	--	--	--
c125812.graph_c1	207.5	206.662	184.365	225.648	199.537	281.825	0.271741	0.240315	normal	Molecular Function: ATPase activity (GO:0016887);	K08712|c125812.graph_c1	ABC transporters (ko02010)	[T]	Signal transduction mechanisms
c125814.graph_c0	311.5	304.681	304.504	155.88	183.214	189.63	0.00453232	-0.800192	normal	Molecular Function: glutathione transferase activity (GO:0004364);	K00799|c125814.graph_c0	Glutathione metabolism (ko00480)	[O]	Posttranslational modification, protein turnover, chaperones
c125822.graph_c1	202.3	194.635	198.794	302.591	296.172	261.003	0.0185194	0.529288	normal	Molecular Function: potassium ion binding (GO:0030955);	K00873|c125822.graph_c1	Glycolysis / Gluconeogenesis (ko00010);; Purine metabolism (ko00230);; Pyruvate metabolism (ko00620);; Carbon metabolism (ko01200);; Biosynthesis of amino acids (ko01230)	[G]	Carbohydrate transport and metabolism
c125823.graph_c0	191.7	182.508	189.977	184.452	176.815	196.571	0.763554	-0.0163219	normal	Biological Process: cell wall organization (GO:0071555);	--	--	--	--
c125829.graph_c0	116.4	105.536	102.303	98.4718	98.2016	119.042	0.747192	-0.0384297	normal	Molecular Function: myristoyl-CoA hydrolase activity (GO:0102991);	K01068|c125829.graph_c0	Fatty acid elongation (ko00062);; Biosynthesis of unsaturated fatty acids (ko01040)	[I]	Lipid transport and metabolism
c125830.graph_c0	236.9	216.283	211.519	183.389	183.736	286.802	0.927429	-0.02358	normal	Molecular Function: ubiquitin protein ligase binding (GO:0031625);	K03869|c125830.graph_c0	Ubiquitin mediated proteolysis (ko04120)	--	--
c125831.graph_c0	175.2	176.595	185.167	165.183	180.863	128.733	0.310383	-0.177562	normal	Molecular Function: serine-type endopeptidase activity (GO:0004252);	--	--	[O]	Posttranslational modification, protein turnover, chaperones
c125831.graph_c1	271.8	293.255	302.099	153.887	164.932	156.235	0.00190651	-0.868198	normal	Biological Process: generation of catalytic spliceosome for second transesterification step (GO:0000350);	K12870|c125831.graph_c1	Spliceosome (ko03040)	--	--
c125850.graph_c0	263.8	290.349	275.747	256.611	255.298	160.819	0.236612	-0.302906	normal	Biological Process: protein initiator methionine removal (GO:0070084);	--	--	[J]	Translation, ribosomal structure and biogenesis
c125855.graph_c0	289.2	274.012	279.053	171.296	173.159	223.81	0.0273696	-0.567712	normal	Molecular Function: ATP binding (GO:0005524);	K12815|c125855.graph_c0	Spliceosome (ko03040)	[J]	Translation, ribosomal structure and biogenesis
c125864.graph_c1	212.4	222.397	220.637	283.322	289.512	200.237	0.305726	0.238151	normal	Molecular Function: metal ion binding (GO:0046872);	K00412|c125864.graph_c1	Oxidative phosphorylation (ko00190)	[C]	Energy production and conversion
c125879.graph_c2	127.3	123.777	117.433	113.887	114.786	177.843	0.61144	0.141613	normal	Cellular Component: small ribosomal subunit (GO:0015935);	K02981|c125879.graph_c2	Ribosome (ko03010)	[J]	Translation, ribosomal structure and biogenesis
c125883.graph_c0	166.9	165.069	158.414	259.934	247.593	310.636	0.0279802	0.73848	normal	Molecular Function: DNA polymerase processivity factor activity (GO:0030337);	K04802|c125883.graph_c0	DNA replication (ko03030);; Base excision repair (ko03410);; Nucleotide excision repair (ko03420);; Mismatch repair (ko03430)	--	--
c125905.graph_c0	241.8	246.651	252.501	154.02	146.649	179.153	0.00780763	-0.626879	normal	Molecular Function: geranylgeranyl reductase activity (GO:0045550);	K10960|c125905.graph_c0	Porphyrin and chlorophyll metabolism (ko00860);; Terpenoid backbone biosynthesis (ko00900)	[C]	Energy production and conversion
c125916.graph_c0	70.3	80.8807	83.5657	285.183	314.193	359.223	0.00637771	2.02982	up	Cellular Component: integral component of membrane (GO:0016021);	K13496|c125916.graph_c0	Zeatin biosynthesis (ko00908)	--	--
c125922.graph_c0	241.7	234.825	233.964	247.575	240.019	237.037	0.305177	0.0284356	normal	Molecular Function: U1 snRNA binding (GO:0030619);	K11091|c125922.graph_c0	Spliceosome (ko03040)	--	--
c125927.graph_c0	158.2	150.937	169.736	213.555	223.565	247.776	0.00887637	0.516239	normal	Cellular Component: integral component of membrane (GO:0016021);	--	--	--	--
c125940.graph_c0	184.7	181.105	191.279	164.784	166.76	173.391	0.0122195	-0.141798	normal	Cellular Component: cytoplasm (GO:0005737);	K00765|c125940.graph_c0	Histidine metabolism (ko00340);; Biosynthesis of amino acids (ko01230)	[E]	Amino acid transport and metabolism
c125941.graph_c0	255.8	232.319	243.082	228.173	228.789	234.025	0.180283	-0.0816103	normal	--	--	--	--	--
c125943.graph_c0	399	349.18	362.919	133.156	131.893	139.996	0.00320753	-1.45583	down	Molecular Function: carbohydrate binding (GO:0030246);	K01187|c125943.graph_c0	Galactose metabolism (ko00052);; Starch and sucrose metabolism (ko00500)	[G]	Carbohydrate transport and metabolism
c125947.graph_c0	234.5	245.649	270.035	250.233	235.71	202.726	0.312115	-0.123436	normal	Molecular Function: pyridoxal phosphate binding (GO:0030170);	K00837|c125947.graph_c0	Cysteine and methionine metabolism (ko00270);; Tryptophan metabolism (ko00380)	[E]	Amino acid transport and metabolism
c125954.graph_c0	54	54.1209	55.3096	87.0432	95.851	309.72	0.270751	1.59178	normal	Biological Process: glycolytic process (GO:0006096);	K01689|c125954.graph_c0	Glycolysis / Gluconeogenesis (ko00010);; Carbon metabolism (ko01200);; Biosynthesis of amino acids (ko01230);; RNA degradation (ko03018)	[G]	Carbohydrate transport and metabolism
c125965.graph_c0	257.8	263.489	265.526	224.319	246.026	224.465	0.0406179	-0.179406	normal	Biological Process: pectin catabolic process (GO:0045490);	K01051|c125965.graph_c0	Pentose and glucuronate interconversions (ko00040)	[GI]	--
c125967.graph_c0	131.2	126.382	136.27	272.824	297.478	424.964	0.0506227	1.33743	normal	Molecular Function: heme binding (GO:0020037);	K00487|c125967.graph_c0	Ubiquinone and other terpenoid-quinone biosynthesis (ko00130);; Phenylpropanoid biosynthesis (ko00940);; Flavonoid biosynthesis (ko00941);; Stilbenoid, diarylheptanoid and gingerol biosynthesis (ko00945)	[QV]	--
c125974.graph_c0	283.8	278.021	286.067	201.595	216.514	192.511	0.00399968	-0.473602	normal	--	--	--	[R]	General function prediction only
c125979.graph_c0	263.9	225.303	207.511	204.518	202.018	202.464	0.220832	-0.194125	normal	Biological Process: defense response to other organism (GO:0098542);	K13459|c125979.graph_c0	Plant-pathogen interaction (ko04626)	--	--
c125984.graph_c0	187.3	188.421	220.437	297.674	322.42	239.525	0.0529038	0.528004	normal	Molecular Function: RNA binding (GO:0003723);	--	--	[J]	Translation, ribosomal structure and biogenesis
c125985.graph_c0	184.9	175.191	183.564	210.631	211.029	239.132	0.0430067	0.281505	normal	Biological Process: galactose metabolic process (GO:0006012);	--	--	[G]	Carbohydrate transport and metabolism
c125990.graph_c0	111.2	120.569	131.16	156.279	166.76	135.281	0.0539224	0.336667	normal	Molecular Function: metal ion binding (GO:0046872);	K12492|c125990.graph_c0	Endocytosis (ko04144)	--	--
c125994.graph_c0	235.9	226.506	237.872	251.561	245.896	225.12	0.464366	0.0452242	normal	Molecular Function: iron-sulfur cluster binding (GO:0051536);	K03934|c125994.graph_c0	Oxidative phosphorylation (ko00190)	[C]	Energy production and conversion
c125994.graph_c1	183.1	188.822	199.295	275.747	339.004	236.513	0.0853842	0.57557	normal	Molecular Function: tropine dehydrogenase activity (GO:0050356);	K08081|c125994.graph_c1	Tropane, piperidine and pyridine alkaloid biosynthesis (ko00960)	[IQR]	--
c125996.graph_c0	235.7	249.658	291.678	251.561	105.384	251.05	0.368708	-0.353922	normal	Cellular Component: integral component of membrane (GO:0016021);	--	--	--	--
c126010.graph_c0	330	313.601	303.702	160.664	138.814	140.913	8.80248e-05	-1.10504	down	Molecular Function: metal ion binding (GO:0046872);	K00454|c126010.graph_c0	Linoleic acid metabolism (ko00591);; alpha-Linolenic acid metabolism (ko00592)	--	--
c126011.graph_c0	294.6	287.643	289.674	226.977	231.27	261.003	0.0373242	-0.277699	normal	--	--	--	--	--
c126013.graph_c0	135.4	151.138	146.09	218.339	146.649	134.496	0.485292	0.207314	normal	--	--	--	[R]	General function prediction only
c126023.graph_c1	104.8	103.531	112.824	259.801	297.869	289.945	0.00279028	1.40014	up	Molecular Function: oxidoreductase activity (GO:0016491);	K00059|c126023.graph_c1	Fatty acid biosynthesis (ko00061);; Biotin metabolism (ko00780);; Fatty acid metabolism (ko01212)	[IQR]	--
c126031.graph_c0	205.2	234.624	282.159	246.645	259.216	237.561	0.784393	0.0422136	normal	Molecular Function: DNA-3-methylguanine glycosylase activity (GO:0052822);	K01247|c126031.graph_c0	Base excision repair (ko03410)	[L]	Replication, recombination and repair
c126039.graph_c0	184.2	181.105	177.151	174.086	169.633	160.033	0.0706135	-0.106792	normal	Cellular Component: integral component of membrane (GO:0016021);	K07151|c126039.graph_c0	N-Glycan biosynthesis (ko00510);; Various types of N-glycan biosynthesis (ko00513);; Protein processing in endoplasmic reticulum (ko04141)	[O]	Posttranslational modification, protein turnover, chaperones
c126041.graph_c0	217.9	243.344	237.27	289.568	281.024	201.416	0.478379	0.144326	normal	Biological Process: iron-sulfur cluster assembly (GO:0016226);	--	--	[O]	Posttranslational modification, protein turnover, chaperones
c126043.graph_c0	182.6	188.321	198.193	259.402	269.793	265.586	0.000374501	0.481841	normal	--	--	--	[S]	Function unknown
c126051.graph_c0	47.4	49.8113	52.0031	86.5116	81.3559	84.3381	7.43387e-05	0.757213	normal	Molecular Function: UDP-glycosyltransferase activity (GO:0008194);	--	--	--	--
c126060.graph_c0	182.1	169.98	179.556	249.435	254.645	247.514	0.000290936	0.499516	normal	Molecular Function: chaperone binding (GO:0051087);	--	--	[O]	Posttranslational modification, protein turnover, chaperones
c126063.graph_c0	159.4	160.459	163.224	226.977	223.043	224.727	2.41982e-06	0.482077	normal	Molecular Function: metal ion binding (GO:0046872);	K00413|c126063.graph_c0	Oxidative phosphorylation (ko00190)	[C]	Energy production and conversion
c126066.graph_c0	137.9	126.783	121.741	76.2791	80.05	118.911	0.0999942	-0.489494	normal	Cellular Component: integral component of membrane (GO:0016021);	--	--	--	--
c126067.graph_c0	76.4	82.9854	84.2671	72.0266	73.1289	69.6706	0.0430692	-0.181656	normal	--	K10615|c126067.graph_c0	Ubiquitin mediated proteolysis (ko04120)	[DZ]	--
c126073.graph_c0	415.7	349.08	579.85	76.412	91.5417	64.6941	0.0311911	-2.53099	down	Molecular Function: N-acylphosphatidylethanolamine-specific phospholipase D activity (GO:0070290);	K01115|c126073.graph_c0	Glycerophospholipid metabolism (ko00564);; Ether lipid metabolism (ko00565);; Endocytosis (ko04144)	[I]	Lipid transport and metabolism
c126086.graph_c0	218.2	219.891	239.174	228.439	213.38	242.537	0.837642	0.0150245	normal	Molecular Function: sinapate 1-glucosyltransferase activity (GO:0050284);	--	--	--	--
c126099.graph_c0	219	207.363	211.72	208.239	198.884	167.236	0.224146	-0.151791	normal	Biological Process: tricarboxylic acid cycle (GO:0006099);	K01899|c126099.graph_c0	Citrate cycle (TCA cycle) (ko00020);; Propanoate metabolism (ko00640);; Carbon metabolism (ko01200)	[C]	Energy production and conversion
c126106.graph_c0	349.6	321.017	333.461	185.249	189.351	179.153	0.00117235	-0.858556	normal	--	--	--	--	--
c126121.graph_c1	133	126.683	126.952	283.455	264.047	306.97	0.00524963	1.14406	up	Molecular Function: ATP binding (GO:0005524);	K03257|c126121.graph_c1	RNA transport (ko03013)	[L]	Replication, recombination and repair
c126136.graph_c0	152.1	154.044	164.827	209.302	230.225	269.384	0.040272	0.589968	normal	Molecular Function: metal ion binding (GO:0046872);	K00789|c126136.graph_c0	Cysteine and methionine metabolism (ko00270);; Biosynthesis of amino acids (ko01230)	[H]	Coenzyme transport and metabolism
c126148.graph_c0	302.6	326.73	317.229	214.086	216.514	110.006	0.0561676	-0.808114	normal	--	--	--	--	--
c126168.graph_c1	231.6	208.366	218.834	187.11	189.743	285.361	0.975403	0.00745852	normal	Biological Process: acetyl-CoA biosynthetic process from acetate (GO:0019427);	K01895|c126168.graph_c1	Glycolysis / Gluconeogenesis (ko00010);; Pyruvate metabolism (ko00620);; Glyoxylate and dicarboxylate metabolism (ko00630);; Propanoate metabolism (ko00640);; Carbon metabolism (ko01200)	[I]	Lipid transport and metabolism
c126171.graph_c0	240.5	232.018	206.91	208.505	225.524	246.597	0.979965	0.00254091	normal	--	--	--	--	--
c126172.graph_c0	165.4	166.572	169.636	222.724	203.324	177.974	0.11755	0.268041	normal	Molecular Function: ligase activity (GO:0016874);	K22133|c126172.graph_c0	Glyoxylate and dicarboxylate metabolism (ko00630)	[IQ]	--
c126180.graph_c0	80.4	81.2816	89.9784	184.983	165.193	167.236	0.0012577	1.03984	up	Biological Process: carbohydrate metabolic process (GO:0005975);	K01188|c126180.graph_c0	Cyanoamino acid metabolism (ko00460);; Starch and sucrose metabolism (ko00500);; Phenylpropanoid biosynthesis (ko00940)	[G]	Carbohydrate transport and metabolism
c126181.graph_c0	147.8	147.429	151.901	377.94	354.675	257.598	0.0388544	1.14704	up	Biological Process: 'de novo' IMP biosynthetic process (GO:0006189);	K01933|c126181.graph_c0	Purine metabolism (ko00230)	[F]	Nucleotide transport and metabolism
c126184.graph_c0	211.4	210.971	241.178	262.458	290.687	182.558	0.541057	0.14892	normal	Biological Process: mitochondrial translational elongation (GO:0070125);	--	--	[J]	Translation, ribosomal structure and biogenesis
c126187.graph_c0	196.3	202.352	227.952	209.302	214.163	337.745	0.398375	0.280741	normal	Cellular Component: eukaryotic 48S preinitiation complex (GO:0033290);	K03254|c126187.graph_c0	RNA transport (ko03013)	--	--
c126207.graph_c0	81	83.0856	85.8702	173.953	156.313	126.769	0.0363379	0.870632	normal	Molecular Function: unfolded protein binding (GO:0051082);	K09487|c126207.graph_c0	Protein processing in endoplasmic reticulum (ko04141);; Plant-pathogen interaction (ko04626)	[O]	Posttranslational modification, protein turnover, chaperones
c126216.graph_c0	220	232.52	225.748	243.588	247.463	240.835	0.0215828	0.109765	normal	Biological Process: protein folding (GO:0006457);	--	--	[O]	Posttranslational modification, protein turnover, chaperones
c126220.graph_c0	403.2	381.853	343.281	121.595	138.553	153.616	0.00117681	-1.44732	down	Biological Process: nucleoside metabolic process (GO:0009116);	K00759|c126220.graph_c0	Purine metabolism (ko00230)	[F]	Nucleotide transport and metabolism
c126227.graph_c0	224.1	248.255	248.593	268.704	259.999	212.548	0.749627	0.0400681	normal	Biological Process: cell differentiation (GO:0030154);	--	--	--	--
c126230.graph_c0	189.7	202.252	218.433	283.455	235.71	168.807	0.521555	0.172631	normal	Molecular Function: phosphotransferase activity, alcohol group as acceptor (GO:0016773);	K00847|c126230.graph_c0	Fructose and mannose metabolism (ko00051);; Starch and sucrose metabolism (ko00500);; Amino sugar and nucleotide sugar metabolism (ko00520)	[G]	Carbohydrate transport and metabolism
c126235.graph_c0	77.3	75.0677	77.7541	95.9468	102.25	69.5396	0.337143	0.218414	normal	Molecular Function: isomerase activity (GO:0016853);	--	--	--	--
c126257.graph_c2	124.9	137.307	144.687	179.801	235.449	281.825	0.0766422	0.776662	normal	Biological Process: translation (GO:0006412);	K02960|c126257.graph_c2	Ribosome (ko03010)	[J]	Translation, ribosomal structure and biogenesis
c126264.graph_c0	193.4	201.049	209.916	275.083	276.976	240.442	0.0219792	0.390991	normal	Molecular Function: metal ion binding (GO:0046872);	--	--	--	--
c126280.graph_c0	73.5	82.3841	79.0567	175.548	149.914	149.949	0.00701268	1.01688	up	Biological Process: protein refolding (GO:0042026);	K04077|c126280.graph_c0	RNA degradation (ko03018)	[O]	Posttranslational modification, protein turnover, chaperones
c126282.graph_c0	259.2	248.455	280.456	222.857	221.084	200.63	0.0177358	-0.290058	normal	Biological Process: DNA replication (GO:0006260);	K10807|c126282.graph_c0	Purine metabolism (ko00230);; Pyrimidine metabolism (ko00240);; Glutathione metabolism (ko00480)	[F]	Nucleotide transport and metabolism
c126284.graph_c0	227.4	227.007	228.152	203.056	238.713	249.871	0.850113	0.0190687	normal	Biological Process: organelle localization by membrane tethering (GO:0140056);	K08500|c126284.graph_c0	SNARE interactions in vesicular transport (ko04130)	--	--
c126289.graph_c0	329.8	305.282	301.798	145.249	152.787	203.773	0.00658253	-0.900725	normal	Molecular Function: scopolin beta-glucosidase activity (GO:0102483);	K01188|c126289.graph_c0	Cyanoamino acid metabolism (ko00460);; Starch and sucrose metabolism (ko00500);; Phenylpropanoid biosynthesis (ko00940)	[G]	Carbohydrate transport and metabolism
c126295.graph_c0	295.4	320.115	315.425	237.342	183.214	133.579	0.0452301	-0.748452	normal	Cellular Component: oxoglutarate dehydrogenase complex (GO:0045252);	K00658|c126295.graph_c0	Citrate cycle (TCA cycle) (ko00020);; Lysine degradation (ko00310);; Tryptophan metabolism (ko00380);; Carbon metabolism (ko01200)	[C]	Energy production and conversion
c126323.graph_c0	311.4	315.405	324.243	173.821	192.616	158.068	0.00195183	-0.858561	normal	Cellular Component: integral component of membrane (GO:0016021);	K19893|c126323.graph_c0	Starch and sucrose metabolism (ko00500)	--	--
c126360.graph_c0	174	162.663	176.75	235.349	244.329	291.778	0.0328279	0.587461	normal	Cellular Component: integral component of membrane (GO:0016021);	K10601|c126360.graph_c0	Ubiquitin mediated proteolysis (ko04120);; Protein processing in endoplasmic reticulum (ko04141)	--	--
c126367.graph_c0	396.4	382.154	374.543	108.837	106.037	107.518	0.000445965	-1.83863	down	Molecular Function: violaxanthin de-epoxidase activity (GO:0046422);	K09839|c126367.graph_c0	Carotenoid biosynthesis (ko00906)	--	--
c126385.graph_c0	174.4	173.187	182.762	279.203	323.073	344.555	0.0167695	0.836163	normal	Molecular Function: ferric iron binding (GO:0008199);	--	--	[P]	Inorganic ion transport and metabolism
c126388.graph_c1	155.1	160.759	155.308	281.462	287.814	293.088	4.17711e-05	0.872058	normal	Biological Process: CTP biosynthetic process (GO:0006241);	K00940|c126388.graph_c1	Purine metabolism (ko00230);; Pyrimidine metabolism (ko00240);; MAPK signaling pathway - plant (ko04016)	[F]	Nucleotide transport and metabolism
c126389.graph_c0	309.4	293.656	313.421	208.239	199.015	202.726	0.000916304	-0.587338	normal	Molecular Function: oxidoreductase activity (GO:0016491);	--	--	[C]	Energy production and conversion
c126393.graph_c0	150.6	150.937	156.109	287.973	246.679	250.526	0.0130221	0.778787	normal	Cellular Component: chloroplast membrane (GO:0031969);	--	--	[C]	Energy production and conversion
c126396.graph_c0	437.8	425.451	389.773	68.0399	61.1148	126.638	0.000381396	-2.29237	down	Molecular Function: aspartic-type endopeptidase activity (GO:0004190);	--	--	--	--
c126401.graph_c0	122.9	116.36	115.729	164.917	166.107	150.211	0.00638144	0.438965	normal	Biological Process: citrate metabolic process (GO:0006101);	K01647|c126401.graph_c0	Citrate cycle (TCA cycle) (ko00020);; Glyoxylate and dicarboxylate metabolism (ko00630);; Carbon metabolism (ko01200);; 2-Oxocarboxylic acid metabolism (ko01210);; Biosynthesis of amino acids (ko01230)	[C]	Energy production and conversion
c126412.graph_c0	256.8	247.453	257.41	193.355	200.974	231.144	0.0501195	-0.284205	normal	Cellular Component: integral component of membrane (GO:0016021);	--	--	--	--
c126419.graph_c0	21.5	21.6484	22.7451	31.495	30.8186	25.4062	0.0582818	0.412767	normal	Molecular Function: NAD binding (GO:0051287);	K00134|c126419.graph_c0	Glycolysis / Gluconeogenesis (ko00010);; Carbon fixation in photosynthetic organisms (ko00710);; Carbon metabolism (ko01200);; Biosynthesis of amino acids (ko01230)	[G]	Carbohydrate transport and metabolism
c126426.graph_c0	163	159.757	173.243	108.04	100.291	92.9814	0.000411412	-0.719082	normal	Molecular Function: kinase activity (GO:0016301);	--	--	--	--
c126445.graph_c0	127.2	136.605	151.3	375.282	378.311	236.906	0.0514799	1.25468	normal	Molecular Function: cysteine-type peptidase activity (GO:0008234);	K01373|c126445.graph_c0	Plant-pathogen interaction (ko04626)	[O]	Posttranslational modification, protein turnover, chaperones
c126448.graph_c0	194.7	194.134	187.973	231.761	228.528	322.947	0.155594	0.441358	normal	Biological Process: threonyl-tRNA aminoacylation (GO:0006435);	K01868|c126448.graph_c0	Aminoacyl-tRNA biosynthesis (ko00970)	[J]	Translation, ribosomal structure and biogenesis
c126452.graph_c0	136	131.694	137.873	192.824	211.551	223.417	0.0115513	0.630345	normal	Biological Process: translation (GO:0006412);	--	--	--	--
c126464.graph_c0	220.5	216.885	223.543	219.003	232.576	275.146	0.32373	0.136918	normal	Biological Process: organic substance catabolic process (GO:1901575);	--	--	[I]	Lipid transport and metabolism
c126473.graph_c1	331.2	334.848	376.546	153.09	153.571	95.3387	0.00126514	-1.37491	down	Molecular Function: D-threo-aldose 1-dehydrogenase activity (GO:0047834);	K17744|c126473.graph_c1	Ascorbate and aldarate metabolism (ko00053)	[R]	General function prediction only
c126474.graph_c0	239	239.836	224.345	235.083	207.111	259.693	0.98056	-0.00265547	normal	Biological Process: gene silencing by RNA (GO:0031047);	--	--	--	--
c126487.graph_c2	225.4	220.493	198.794	228.571	254.906	217	0.257439	0.119741	normal	Molecular Function: RNA binding (GO:0003723);	K13126|c126487.graph_c2	RNA transport (ko03013);; mRNA surveillance pathway (ko03015);; RNA degradation (ko03018)	[J]	Translation, ribosomal structure and biogenesis
c126497.graph_c0	169.5	178.298	203.002	301.661	291.993	261.134	0.00345591	0.634036	normal	Biological Process: proteasome-mediated ubiquitin-dependent protein catabolic process (GO:0043161);	K10839|c126497.graph_c0	Nucleotide excision repair (ko03420);; Protein processing in endoplasmic reticulum (ko04141)	--	--
c126505.graph_c0	466.8	469.449	354.403	78.5382	76.0018	96.5173	0.0101096	-2.36201	down	Biological Process: protein-chromophore linkage (GO:0018298);	K08907|c126505.graph_c0	Photosynthesis - antenna proteins (ko00196)	--	--
c126509.graph_c0	240.9	238.032	244.685	239.203	245.765	254.193	0.361101	0.0306618	normal	Biological Process: glycolytic process (GO:0006096);	K00844|c126509.graph_c0	Glycolysis / Gluconeogenesis (ko00010);; Fructose and mannose metabolism (ko00051);; Galactose metabolism (ko00052);; Starch and sucrose metabolism (ko00500);; Amino sugar and nucleotide sugar metabolism (ko00520);; Carbon metabolism (ko01200)	[G]	Carbohydrate transport and metabolism
c126511.graph_c0	297.5	309.391	309.213	168.638	146.78	168.938	0.000373531	-0.919444	normal	Cellular Component: cell periphery (GO:0071944);	--	--	--	--
c126513.graph_c0	315.1	280.527	289.975	169.037	177.729	177.712	0.00455445	-0.755775	normal	Molecular Function: raffinose alpha-galactosidase activity (GO:0052692);	K07407|c126513.graph_c0	Galactose metabolism (ko00052);; Glycerolipid metabolism (ko00561);; Sphingolipid metabolism (ko00600);; Glycosphingolipid biosynthesis - globo and isoglobo series (ko00603)	[G]	Carbohydrate transport and metabolism
c126520.graph_c0	87.1	87.4955	89.277	81.8605	77.9606	79.2306	0.00677273	-0.142518	normal	Cellular Component: integral component of membrane (GO:0016021);	--	--	[G]	Carbohydrate transport and metabolism
c126536.graph_c0	168.6	148.131	154.707	297.01	284.288	296.231	0.00012073	0.89638	normal	Biological Process: chorismate metabolic process (GO:0046417);	K01850|c126536.graph_c0	Phenylalanine, tyrosine and tryptophan biosynthesis (ko00400);; Biosynthesis of amino acids (ko01230)	--	--
c126539.graph_c0	144.5	137.607	143.585	209.701	218.342	233.239	0.00428889	0.635455	normal	Biological Process: gene silencing by RNA (GO:0031047);	--	--	--	--
c126544.graph_c0	194.8	183.911	192.181	275.216	287.423	289.421	0.000124296	0.577736	normal	Biological Process: pentose-phosphate shunt (GO:0006098);	K00616|c126544.graph_c0	Pentose phosphate pathway (ko00030);; Carbon metabolism (ko01200);; Biosynthesis of amino acids (ko01230)	[G]	Carbohydrate transport and metabolism
c126545.graph_c0	251.6	248.255	275.045	240.664	214.947	220.012	0.0457002	-0.197791	normal	Biological Process: cytidine to uridine editing (GO:0016554);	K00655|c126545.graph_c0	Glycerolipid metabolism (ko00561);; Glycerophospholipid metabolism (ko00564)	--	--
c126546.graph_c0	151.6	147.63	147.993	173.821	172.245	168.283	0.000587495	0.201751	normal	Molecular Function: RNA binding (GO:0003723);	--	--	--	--
c126552.graph_c0	296.6	301.173	316.628	169.037	187.393	152.437	0.000931891	-0.84554	normal	Cellular Component: outer membrane (GO:0019867);	--	--	[M]	Cell wall/membrane/envelope biogenesis
c126562.graph_c0	188.3	189.924	191.279	254.086	216.252	258.384	0.057554	0.355664	normal	Molecular Function: NADP binding (GO:0050661);	K00033|c126562.graph_c0	Pentose phosphate pathway (ko00030);; Glutathione metabolism (ko00480);; Carbon metabolism (ko01200)	[G]	Carbohydrate transport and metabolism
c126567.graph_c0	162.1	166.372	167.532	118.007	126.8	104.506	0.0129218	-0.505832	normal	Molecular Function: catalytic activity (GO:0003824);	K01897|c126567.graph_c0	Fatty acid biosynthesis (ko00061);; Fatty acid degradation (ko00071);; Fatty acid metabolism (ko01212);; Peroxisome (ko04146)	[I]	Lipid transport and metabolism
c126569.graph_c0	122.2	118.966	123.144	323.455	107.604	307.755	0.214191	1.02005	normal	Biological Process: protein folding (GO:0006457);	--	--	[O]	Posttranslational modification, protein turnover, chaperones
c126587.graph_c0	72.8	79.3774	75.0488	326.91	336.523	582.902	0.0557051	2.45549	normal	Molecular Function: metal ion binding (GO:0046872);	K01476|c126587.graph_c0	Arginine biosynthesis (ko00220);; Arginine and proline metabolism (ko00330);; Biosynthesis of amino acids (ko01230)	[E]	Amino acid transport and metabolism
c126593.graph_c0	178.3	182.909	182.863	199.203	209.984	192.118	0.0569085	0.144301	normal	Biological Process: protein refolding (GO:0042026);	--	--	[O]	Posttranslational modification, protein turnover, chaperones
c126597.graph_c0	260.3	255.972	257.01	195.083	199.798	209.143	0.00279901	-0.356387	normal	Molecular Function: transmembrane transporter activity (GO:0022857);	--	--	[G]	Carbohydrate transport and metabolism
c126605.graph_c0	171.5	177.096	179.456	228.837	236.232	209.143	0.0197076	0.352524	normal	Molecular Function: intramolecular transferase activity, phosphotransferases (GO:0016868);	--	--	[G]	Carbohydrate transport and metabolism
c126616.graph_c0	172.9	180.203	174.746	182.591	185.564	100.446	0.552611	-0.171763	normal	Biological Process: chorismate biosynthetic process (GO:0009423);	K00800|c126616.graph_c0	Phenylalanine, tyrosine and tryptophan biosynthesis (ko00400);; Biosynthesis of amino acids (ko01230)	[E]	Amino acid transport and metabolism
c126619.graph_c0	253.5	213.377	230.557	222.326	212.204	292.957	0.745162	0.0608646	normal	Biological Process: vesicle docking (GO:0048278);	K08488|c126619.graph_c0	SNARE interactions in vesicular transport (ko04130);; Phagosome (ko04145)	--	--
c126632.graph_c0	102.9	105.937	114.828	144.585	148.478	112.102	0.132753	0.324007	normal	Molecular Function: proton-transporting ATPase activity, rotational mechanism (GO:0046961);	K02148|c126632.graph_c0	Oxidative phosphorylation (ko00190);; Phagosome (ko04145)	--	--
c126641.graph_c0	272.9	293.055	297.79	78.6711	76.5241	72.6826	0.000785979	-1.92234	down	Biological Process: organic substance catabolic process (GO:1901575);	--	--	--	--
c126644.graph_c0	34.6	37.7844	40.1797	57.2757	63.4654	32.2161	0.292869	0.442382	normal	Biological Process: protein K69-linked ufmylation (GO:1990592);	--	--	--	--
c126650.graph_c1	158.4	154.946	155.508	161.728	166.629	198.797	0.235859	0.169083	normal	--	K14026|c126650.graph_c1	Protein processing in endoplasmic reticulum (ko04141)	--	--
c126658.graph_c0	244.8	223.7	183.063	274.419	230.617	340.495	0.171622	0.375953	normal	Biological Process: translational elongation (GO:0006414);	K13679|c126658.graph_c0	Starch and sucrose metabolism (ko00500)	[G]	Carbohydrate transport and metabolism
c126697.graph_c0	323.1	314.703	340.675	142.857	146.519	158.199	0.000155452	-1.12841	down	Molecular Function: phosphoprotein phosphatase activity (GO:0004721);	--	--	[T]	Signal transduction mechanisms
c126704.graph_c0	139.8	139.812	154.406	258.073	308.708	225.251	0.0346509	0.867802	normal	Molecular Function: oxidoreductase activity (GO:0016491);	--	--	[Q]	Secondary metabolites biosynthesis, transport and catabolism
c126710.graph_c0	174.8	166.773	178.153	73.3555	74.043	51.991	0.00120932	-1.38216	down	Molecular Function: ATP binding (GO:0005524);	K13412|c126710.graph_c0	Plant-pathogen interaction (ko04626)	[T]	Signal transduction mechanisms
c126714.graph_c0	340.6	354.793	337.369	172.492	169.11	111.971	0.0068713	-1.1871	down	Molecular Function: RNA binding (GO:0003723);	K12741|c126714.graph_c0	Spliceosome (ko03040)	--	--
c126722.graph_c0	346.2	306.485	291.077	193.621	198.101	173.784	0.00754945	-0.738881	normal	Molecular Function: carbohydrate binding (GO:0030246);	K12309|c126722.graph_c0	Galactose metabolism (ko00052);; Other glycan degradation (ko00511);; Glycosaminoglycan degradation (ko00531);; Sphingolipid metabolism (ko00600);; Glycosphingolipid biosynthesis - ganglio series (ko00604)	[G]	Carbohydrate transport and metabolism
c126729.graph_c0	174.8	172.987	172.943	244.651	266.398	294.266	0.0219888	0.629021	normal	Molecular Function: kinase activity (GO:0016301);	K01610|c126729.graph_c0	Glycolysis / Gluconeogenesis (ko00010);; Citrate cycle (TCA cycle) (ko00020);; Pyruvate metabolism (ko00620);; Carbon fixation in photosynthetic organisms (ko00710);; Carbon metabolism (ko01200)	[C]	Energy production and conversion
c126733.graph_c0	194.9	199.646	188.774	247.309	230.486	306.97	0.0989677	0.427972	normal	Biological Process: malonyl-CoA biosynthetic process (GO:2001295);	K01961|c126733.graph_c0	Fatty acid biosynthesis (ko00061);; Pyruvate metabolism (ko00620);; Propanoate metabolism (ko00640);; Carbon metabolism (ko01200);; Fatty acid metabolism (ko01212)	[I]	Lipid transport and metabolism
c126736.graph_c0	175.7	165.47	170.137	190.831	202.541	349.662	0.269568	0.539238	normal	--	--	--	--	--
c126758.graph_c1	166.2	164.668	167.532	156.412	175.379	192.118	0.496644	0.0720107	normal	Molecular Function: metallopeptidase activity (GO:0008237);	K14677|c126758.graph_c1	Arginine biosynthesis (ko00220);; 2-Oxocarboxylic acid metabolism (ko01210);; Biosynthesis of amino acids (ko01230)	[E]	Amino acid transport and metabolism
c126789.graph_c0	258.4	254.569	261.318	220.066	208.809	240.18	0.0564737	-0.210742	normal	Molecular Function: oxidoreductase activity (GO:0016491);	--	--	--	--
c126794.graph_c0	371.2	426.453	409.512	106.711	97.8098	95.3387	0.00204419	-2.00926	down	Biological Process: glutaminyl-tRNAGln biosynthesis via transamidation (GO:0070681);	K02434|c126794.graph_c0	Aminoacyl-tRNA biosynthesis (ko00970)	[J]	Translation, ribosomal structure and biogenesis
c126802.graph_c1	144.1	138.409	143.585	200.797	203.324	207.44	2.08381e-05	0.521327	normal	Molecular Function: voltage-gated anion channel activity (GO:0008308);	--	--	--	--
c126803.graph_c0	248.3	234.624	239.775	209.037	231.009	243.585	0.32776	-0.0801794	normal	Cellular Component: integral component of membrane (GO:0016021);	--	--	[P]	Inorganic ion transport and metabolism
c126814.graph_c0	149.3	165.57	156.31	294.751	298	302.255	0.00017054	0.925619	normal	--	--	--	--	--
c126830.graph_c0	189.8	187.018	187.772	246.512	231.009	254.848	0.0142463	0.375365	normal	Molecular Function: pyridoxal phosphate binding (GO:0030170);	K01580|c126830.graph_c0	Alanine, aspartate and glutamate metabolism (ko00250);; beta-Alanine metabolism (ko00410);; Taurine and hypotaurine metabolism (ko00430);; Butanoate metabolism (ko00650)	[E]	Amino acid transport and metabolism
c126837.graph_c0	212.6	204.657	218.934	298.605	335.087	191.856	0.279097	0.375891	normal	Molecular Function: metal ion binding (GO:0046872);	--	--	[T]	Signal transduction mechanisms
c126843.graph_c0	315.5	344.369	354.803	155.88	170.416	160.557	0.00183923	-1.05946	down	Biological Process: RNA surveillance (GO:0071025);	K06965|c126843.graph_c0	mRNA surveillance pathway (ko03015)	[J]	Translation, ribosomal structure and biogenesis
c126845.graph_c2	230.8	213.978	203.303	248.239	214.555	297.017	0.256061	0.229466	normal	Cellular Component: cell periphery (GO:0071944);	--	--	--	--
c126857.graph_c0	146.4	156.149	168.234	391.761	374.132	232.584	0.0709628	1.08467	normal	--	--	--	--	--
c126871.graph_c1	132.2	140.213	133.966	393.754	438.512	226.56	0.0776174	1.38157	normal	Molecular Function: ADP-dependent NAD(P)H-hydrate dehydratase activity (GO:0052855);	--	--	[F]	Nucleotide transport and metabolism
c126873.graph_c0	225.7	242.041	264.324	293.555	269.01	200.499	0.756263	0.0598324	normal	Molecular Function: transmembrane transporter activity (GO:0022857);	--	--	[G]	Carbohydrate transport and metabolism
c126876.graph_c0	46.2	47.1053	47.4942	91.6943	91.9334	94.9458	0.000121547	0.984417	normal	Cellular Component: cell periphery (GO:0071944);	--	--	[IQR]	--
c126882.graph_c0	205.2	184.813	197.391	182.326	170.155	251.312	0.851077	0.039699	normal	Molecular Function: RNA binding (GO:0003723);	--	--	--	--
c126892.graph_c0	229.1	243.745	216.529	261.927	276.976	202.726	0.5303	0.105409	normal	Molecular Function: metal ion binding (GO:0046872);	K00850|c126892.graph_c0	Glycolysis / Gluconeogenesis (ko00010);; Pentose phosphate pathway (ko00030);; Fructose and mannose metabolism (ko00051);; Galactose metabolism (ko00052);; Carbon metabolism (ko01200);; Biosynthesis of amino acids (ko01230);; RNA degradation (ko03018)	[G]	Carbohydrate transport and metabolism
c126898.graph_c0	355.6	309.492	362.619	149.236	161.275	133.71	0.00221461	-1.21008	down	Biological Process: transmembrane transport (GO:0055085);	K05681|c126898.graph_c0	ABC transporters (ko02010)	[T]	Signal transduction mechanisms
c126909.graph_c0	75.5	76.6713	75.65	114.95	114.394	101.363	0.0158304	0.537653	normal	Biological Process: proton transmembrane transport (GO:1902600);	K02147|c126909.graph_c0	Oxidative phosphorylation (ko00190);; Phagosome (ko04145)	[C]	Energy production and conversion
c126913.graph_c0	169.1	172.886	158.915	219.003	185.956	196.047	0.0594604	0.262854	normal	Molecular Function: unfolded protein binding (GO:0051082);	K09487|c126913.graph_c0	Protein processing in endoplasmic reticulum (ko04141);; Plant-pathogen interaction (ko04626)	[O]	Posttranslational modification, protein turnover, chaperones
c126919.graph_c0	260.9	201.651	239.274	182.06	174.203	255.24	0.394701	-0.19875	normal	Molecular Function: ATP binding (GO:0005524);	K14512|c126919.graph_c0	MAPK signaling pathway - plant (ko04016);; Plant hormone signal transduction (ko04075);; Plant-pathogen interaction (ko04626)	[T]	Signal transduction mechanisms
c126936.graph_c1	458.6	423.045	378.25	102.458	100.03	94.6839	0.00486795	-2.08393	down	Molecular Function: scopolin beta-glucosidase activity (GO:0102483);	K15920|c126936.graph_c1	Amino sugar and nucleotide sugar metabolism (ko00520)	[G]	Carbohydrate transport and metabolism
c126937.graph_c2	184.5	192.029	184.365	293.289	270.446	231.275	0.0474119	0.503244	normal	--	--	--	[R]	General function prediction only
c126944.graph_c1	136.2	142.218	143.084	260.598	219.125	176.01	0.0843354	0.637572	normal	Molecular Function: unfolded protein binding (GO:0051082);	K04079|c126944.graph_c1	Protein processing in endoplasmic reticulum (ko04141);; Plant-pathogen interaction (ko04626)	[O]	Posttranslational modification, protein turnover, chaperones
c126944.graph_c2	126	127.084	142.282	287.575	305.313	223.417	0.0258161	1.04592	up	Molecular Function: unfolded protein binding (GO:0051082);	K04079|c126944.graph_c2	Protein processing in endoplasmic reticulum (ko04141);; Plant-pathogen interaction (ko04626)	[O]	Posttranslational modification, protein turnover, chaperones
c126949.graph_c0	196.9	199.546	223.343	286.246	300.481	236.906	0.0547722	0.410226	normal	Molecular Function: catalytic activity (GO:0003824);	K01913|c126949.graph_c0	Glycolysis / Gluconeogenesis (ko00010);; Pyruvate metabolism (ko00620);; Glyoxylate and dicarboxylate metabolism (ko00630);; Butanoate metabolism (ko00650);; Carbon metabolism (ko01200)	[IQ]	--
c126950.graph_c0	227.2	232.52	263.322	238.671	276.976	195.785	0.891549	-0.0233539	normal	Biological Process: protein import into peroxisome matrix, docking (GO:0016560);	K13343|c126950.graph_c0	Peroxisome (ko04146)	--	--
c126956.graph_c0	223.6	228.21	259.815	248.638	199.407	201.023	0.356916	-0.132748	normal	Biological Process: mitochondrial respiratory chain complex II assembly (GO:0034553);	--	--	[O]	Posttranslational modification, protein turnover, chaperones
c126964.graph_c0	75.6	66.9496	75.3494	167.973	161.275	154.794	8.452e-05	1.15148	up	Molecular Function: transmembrane transporter activity (GO:0022857);	--	--	[G]	Carbohydrate transport and metabolism
c126965.graph_c0	141	132.296	148.194	157.475	161.928	190.939	0.0892075	0.27597	normal	--	--	--	--	--
c126973.graph_c0	135.7	136.104	123.345	333.688	281.807	430.334	0.0369138	1.40418	up	Biological Process: methylation (GO:0032259);	K00588|c126973.graph_c0	Phenylpropanoid biosynthesis (ko00940);; Flavonoid biosynthesis (ko00941);; Stilbenoid, diarylheptanoid and gingerol biosynthesis (ko00945)	[R]	General function prediction only
c126985.graph_c0	23.7	23.4524	22.6449	16.7442	17.1069	26.1919	0.403209	-0.217174	normal	--	K15728|c126985.graph_c0	Glycerolipid metabolism (ko00561);; Glycerophospholipid metabolism (ko00564)	--	--
c126986.graph_c0	7.6	7.5168	8.71728	4.91694	5.87643	7.72662	0.152173	-0.363942	normal	Cellular Component: membrane (GO:0016020);	K00213|c126986.graph_c0	Steroid biosynthesis (ko00100)	[O]	Posttranslational modification, protein turnover, chaperones
c127005.graph_c0	224.1	247.653	228.052	242.259	245.765	182.165	0.688273	-0.0623853	normal	Biological Process: vacuole fusion, non-autophagic (GO:0042144);	--	--	--	--
c127026.graph_c0	184.5	183.41	183.865	247.309	288.337	334.209	0.0517069	0.656696	normal	Cellular Component: integral component of membrane (GO:0016021);	--	--	--	--
c127028.graph_c0	302.3	288.745	273.843	139.402	151.481	303.172	0.226764	-0.541917	normal	Molecular Function: protein dimerization activity (GO:0046983);	K03027|c127028.graph_c0	RNA polymerase (ko03020)	[K]	Transcription
c127032.graph_c0	267.5	290.349	286.167	196.545	201.104	179.939	0.000763459	-0.54723	normal	Molecular Function: metal ion binding (GO:0046872);	K01698|c127032.graph_c0	Porphyrin and chlorophyll metabolism (ko00860)	[H]	Coenzyme transport and metabolism
c127055.graph_c0	153.1	158.755	163.624	267.641	273.058	365.64	0.0445615	0.930668	normal	--	--	--	--	--
c127063.graph_c0	204.2	211.873	186.77	161.86	150.175	196.309	0.136824	-0.245978	normal	Cellular Component: cell periphery (GO:0071944);	--	--	--	--
c127068.graph_c0	226.6	227.609	220.537	241.063	256.735	300.684	0.145012	0.242914	normal	Molecular Function: oxidoreductase activity (GO:0016491);	K00224|c127068.graph_c0	alpha-Linolenic acid metabolism (ko00592)	[CR]	--
c127087.graph_c0	102.1	106.538	112.623	334.352	321.767	439.239	0.0196276	1.76958	up	Cellular Component: mitochondrial inner membrane (GO:0005743);	--	--	--	--
c127089.graph_c1	224	231.718	236.168	250.498	308.447	236.906	0.253148	0.201965	normal	Cellular Component: cell periphery (GO:0071944);	--	--	[IQR]	--
c127090.graph_c0	210.1	219.29	247.39	307.11	277.89	166.581	0.623835	0.151239	normal	Biological Process: plant organ development (GO:0099402);	--	--	--	--
c127104.graph_c0	107.5	110.146	107.914	190.432	183.606	180.07	0.000827197	0.767241	normal	Molecular Function: unfolded protein binding (GO:0051082);	--	--	[O]	Posttranslational modification, protein turnover, chaperones
c127107.graph_c0	232.2	219.49	218.433	153.355	161.536	281.301	0.612373	-0.168647	normal	Molecular Function: serine-type carboxypeptidase activity (GO:0004185);	--	--	[E]	Amino acid transport and metabolism
c127117.graph_c0	252.8	253.466	268.633	237.741	241.064	146.282	0.24715	-0.309951	normal	Biological Process: intracellular transport (GO:0046907);	--	--	--	--
c127140.graph_c0	190	188.12	190.778	182.857	201.366	127.031	0.480438	-0.154132	normal	--	K19366|c127140.graph_c0	Endocytosis (ko04144)	--	--
c127144.graph_c1	214.4	211.372	195.688	202.525	217.689	311.553	0.393893	0.235722	normal	Molecular Function: ATP binding (GO:0005524);	K14498|c127144.graph_c1	MAPK signaling pathway - plant (ko04016);; Plant hormone signal transduction (ko04075)	[T]	Signal transduction mechanisms
c127145.graph_c0	124.9	128.086	130.859	172.625	175.77	171.95	6.75827e-05	0.438943	normal	Molecular Function: GTP binding (GO:0005525);	--	--	--	--
c127146.graph_c1	251.2	245.549	238.272	238.937	272.927	199.452	0.747278	-0.0472952	normal	Biological Process: glycerol-3-phosphate metabolic process (GO:0006072);	K00864|c127146.graph_c1	Glycerolipid metabolism (ko00561);; Plant-pathogen interaction (ko04626)	[C]	Energy production and conversion
c127153.graph_c2	229.8	227.007	233.162	250.631	282.721	252.359	0.0881297	0.187468	normal	--	K08678|c127153.graph_c2	Amino sugar and nucleotide sugar metabolism (ko00520)	[M]	Cell wall/membrane/envelope biogenesis
c127159.graph_c0	160.8	158.654	171.74	218.339	223.957	277.242	0.0501485	0.550775	normal	Cellular Component: membrane (GO:0016020);	K17108|c127159.graph_c0	Other glycan degradation (ko00511);; Sphingolipid metabolism (ko00600)	[S]	Function unknown
c127170.graph_c0	360.5	359.804	354.302	151.229	133.33	219.619	0.0181377	-1.0918	down	Biological Process: cysteinyl-tRNA aminoacylation (GO:0006423);	K01883|c127170.graph_c0	Aminoacyl-tRNA biosynthesis (ko00970)	[J]	Translation, ribosomal structure and biogenesis
c127174.graph_c0	251.2	251.763	301.798	188.439	218.995	200.368	0.0398279	-0.404959	normal	Cellular Component: integral component of membrane (GO:0016021);	--	--	--	--
c127177.graph_c0	147.8	145.525	146.891	153.754	160.492	154.532	0.0368416	0.0906931	normal	Molecular Function: FAD binding (GO:0071949);	K09828|c127177.graph_c0	Steroid biosynthesis (ko00100)	[C]	Energy production and conversion
c127181.graph_c0	318.2	329.937	342.479	159.336	140.251	151.913	5.32499e-05	-1.1336	down	Cellular Component: integral component of membrane (GO:0016021);	--	--	--	--
c127182.graph_c0	220.7	239.235	239.575	281.462	260.652	210.19	0.497792	0.104973	normal	Molecular Function: RNA binding (GO:0003723);	--	--	[J]	Translation, ribosomal structure and biogenesis
c127191.graph_c1	360.3	303.278	397.187	150.299	160.883	153.485	0.0173406	-1.19084	down	Molecular Function: dioxygenase activity (GO:0051213);	K15777|c127191.graph_c1	Betalain biosynthesis (ko00965)	[Q]	Secondary metabolites biosynthesis, transport and catabolism
c127193.graph_c1	282.9	264.19	296.287	207.442	215.6	226.691	0.00739614	-0.376333	normal	Molecular Function: pyridoxal phosphate binding (GO:0030170);	K01580|c127193.graph_c1	Alanine, aspartate and glutamate metabolism (ko00250);; beta-Alanine metabolism (ko00410);; Taurine and hypotaurine metabolism (ko00430);; Butanoate metabolism (ko00650)	[E]	Amino acid transport and metabolism
c127196.graph_c0	268.9	287.041	307.209	163.854	170.286	137.377	0.000988471	-0.872304	normal	Molecular Function: zinc ion binding (GO:0008270);	--	--	--	--
c127199.graph_c1	138.8	146.728	152.502	319.203	356.895	266.241	0.0215871	1.10522	up	Cellular Component: cell part (GO:0044464);	K13993|c127199.graph_c1	Protein processing in endoplasmic reticulum (ko04141)	[O]	Posttranslational modification, protein turnover, chaperones
c127206.graph_c1	125.6	123.275	122.643	180.864	194.053	179.939	0.00426005	0.578677	normal	Biological Process: NAD biosynthetic process (GO:0009435);	K00767|c127206.graph_c1	Nicotinate and nicotinamide metabolism (ko00760)	[H]	Coenzyme transport and metabolism
c127216.graph_c0	98	88.3975	86.772	168.771	172.506	235.335	0.0396304	1.0778	up	Molecular Function: oxidoreductase activity (GO:0016491);	K00121|c127216.graph_c0	Glycolysis / Gluconeogenesis (ko00010);; Fatty acid degradation (ko00071);; Tyrosine metabolism (ko00350);; Carbon metabolism (ko01200)	[R]	General function prediction only
c127217.graph_c1	122.6	127.084	132.763	277.076	281.285	155.318	0.115358	0.900016	normal	Molecular Function: RNA binding (GO:0003723);	--	--	--	--
c127224.graph_c1	89	82.3841	92.1827	338.206	351.28	397.201	0.00349912	2.0437	up	Biological Process: lipid metabolic process (GO:0006629);	--	--	--	--
c127233.graph_c0	78.4	74.3662	78.9565	69.7674	67.1218	82.7665	0.49785	-0.0771546	normal	Cellular Component: integral component of membrane (GO:0016021);	--	--	--	--
c127238.graph_c1	197.1	197.341	169.236	191.362	207.634	150.08	0.818625	-0.0378623	normal	Cellular Component: ribosome (GO:0005840);	K02942|c127238.graph_c1	Ribosome (ko03010)	--	--
c127243.graph_c0	76.1	75.6691	78.8563	76.5448	79.2665	87.2192	0.32529	0.0755858	normal	Molecular Function: phosphoprotein phosphatase activity (GO:0004721);	--	--	[T]	Signal transduction mechanisms
c127244.graph_c0	202	191.929	171.64	255.548	297.217	286.54	0.00549044	0.569491	normal	Molecular Function: NADP binding (GO:0050661);	K00036|c127244.graph_c0	Pentose phosphate pathway (ko00030);; Glutathione metabolism (ko00480);; Carbon metabolism (ko01200)	[G]	Carbohydrate transport and metabolism
c127247.graph_c0	162.2	164.768	156.21	164.12	156.444	128.21	0.404766	-0.106569	normal	Biological Process: DNA replication (GO:0006260);	K10756|c127247.graph_c0	DNA replication (ko03030);; Nucleotide excision repair (ko03420);; Mismatch repair (ko03430)	[L]	Replication, recombination and repair
c127252.graph_c1	302.3	303.177	308.912	178.87	182.822	176.01	1.65899e-06	-0.766001	normal	Molecular Function: endodeoxyribonuclease activity, producing 5'-phosphomonoesters (GO:0016888);	--	--	[N]	Cell motility
c127261.graph_c0	181.8	190.025	194.686	194.95	185.042	152.961	0.474853	-0.0880939	normal	Molecular Function: 4 iron, 4 sulfur cluster binding (GO:0051539);	K01703|c127261.graph_c0	Valine, leucine and isoleucine biosynthesis (ko00290);; C5-Branched dibasic acid metabolism (ko00660);; Glucosinolate biosynthesis (ko00966);; 2-Oxocarboxylic acid metabolism (ko01210);; Biosynthesis of amino acids (ko01230)	[E]	Amino acid transport and metabolism
c127281.graph_c0	310.9	335.55	316.628	187.243	169.763	156.628	0.000245163	-0.906912	normal	Molecular Function: glycerophosphodiester phosphodiesterase activity (GO:0008889);	K01126|c127281.graph_c0	Glycerophospholipid metabolism (ko00564)	[S]	Function unknown
c127292.graph_c0	245.4	216.885	222.04	176.478	170.939	296.755	0.777785	-0.0872357	normal	Cellular Component: integral component of membrane (GO:0016021);	--	--	--	--
c127297.graph_c0	257.6	312.298	327.549	155.482	141.557	175.879	0.0106635	-0.924239	normal	Biological Process: protein transport (GO:0015031);	K19476|c127297.graph_c0	Endocytosis (ko04144)	--	--
c127306.graph_c1	338.7	319.313	316.027	185.648	194.967	137.246	0.00683606	-0.911418	normal	Biological Process: mitochondrial electron transport, ubiquinol to cytochrome c (GO:0006122);	K00419|c127306.graph_c1	Oxidative phosphorylation (ko00190)	--	--
c127325.graph_c0	138.1	140.414	142.683	170.1	164.409	155.973	0.0217484	0.219706	normal	Biological Process: chorismate biosynthetic process (GO:0009423);	K01735|c127325.graph_c0	Phenylalanine, tyrosine and tryptophan biosynthesis (ko00400);; Biosynthesis of amino acids (ko01230)	[E]	Amino acid transport and metabolism
c127331.graph_c0	212.3	213.778	215.627	237.741	241.848	264.015	0.0513608	0.212622	normal	Biological Process: isopentenyl diphosphate biosynthetic process, mevalonate pathway (GO:0019287);	K00869|c127331.graph_c0	Terpenoid backbone biosynthesis (ko00900);; Peroxisome (ko04146)	[I]	Lipid transport and metabolism
c127332.graph_c0	178	194.936	197.091	132.492	129.281	125.328	0.00523531	-0.558317	normal	Molecular Function: 2 iron, 2 sulfur cluster binding (GO:0051537);	K13071|c127332.graph_c0	Porphyrin and chlorophyll metabolism (ko00860)	[PR]	--
c127345.graph_c0	276	276.819	258.212	217.276	228.397	170.248	0.055229	-0.397012	normal	Cellular Component: whole membrane (GO:0098805);	K12471|c127345.graph_c0	Endocytosis (ko04144)	--	--
c127353.graph_c0	136.1	165.971	184.165	401.86	391.501	210.714	0.102093	1.04614	normal	Molecular Function: heme binding (GO:0020037);	K13260|c127353.graph_c0	Isoflavonoid biosynthesis (ko00943)	[QV]	--
c127356.graph_c0	142.8	141.316	142.382	129.701	136.464	92.5885	0.239521	-0.249547	normal	Cellular Component: nucleus (GO:0005634);	--	--	[O]	Posttranslational modification, protein turnover, chaperones
c127363.graph_c0	233.9	239.134	238.573	247.043	227.483	259.562	0.507833	0.0448724	normal	Molecular Function: unfolded protein binding (GO:0051082);	--	--	[O]	Posttranslational modification, protein turnover, chaperones
c127365.graph_c0	254.6	236.328	228.653	226.977	230.878	218.965	0.19708	-0.0883864	normal	Biological Process: prolyl-tRNA aminoacylation (GO:0006433);	K01881|c127365.graph_c0	Aminoacyl-tRNA biosynthesis (ko00970)	[J]	Translation, ribosomal structure and biogenesis
c127374.graph_c0	205.4	228.511	246.088	292.492	292.777	204.035	0.345628	0.215049	normal	--	--	--	[R]	General function prediction only
c127376.graph_c0	154.3	144.322	133.865	120.93	129.804	129.781	0.0801763	-0.184706	normal	Molecular Function: rRNA binding (GO:0019843);	K02987|c127376.graph_c0	Ribosome (ko03010)	[J]	Translation, ribosomal structure and biogenesis
c127382.graph_c0	172	170.08	172.442	260.066	293.821	339.317	0.0314235	0.795758	normal	Molecular Function: pyridoxal phosphate binding (GO:0030170);	K16871|c127382.graph_c0	Alanine, aspartate and glutamate metabolism (ko00250);; Butanoate metabolism (ko00650)	[H]	Coenzyme transport and metabolism
c127383.graph_c0	222	232.62	244.685	207.043	260.913	205.345	0.690543	-0.0546692	normal	Molecular Function: metal ion binding (GO:0046872);	K17913|c127383.graph_c0	Carotenoid biosynthesis (ko00906)	[Q]	Secondary metabolites biosynthesis, transport and catabolism
c127386.graph_c0	204.6	205.96	212.02	283.056	285.203	229.572	0.0826387	0.357823	normal	Molecular Function: thiamine pyrophosphate binding (GO:0030976);	K12261|c127386.graph_c0	Peroxisome (ko04146)	[EH]	--
c127397.graph_c0	392.6	398.089	389.272	114.551	126.017	87.4811	0.00102217	-1.84676	down	Molecular Function: oxidoreductase activity (GO:0016491);	K05275|c127397.graph_c0	Vitamin B6 metabolism (ko00750)	[R]	General function prediction only
c127397.graph_c1	194.2	184.412	178.754	158.804	159.055	251.705	0.907963	0.0312314	normal	Molecular Function: 7,9,9'-tricis-neurosporene:quinone oxidoreductase activity (GO:0052887);	K00514|c127397.graph_c1	Carotenoid biosynthesis (ko00906)	[R]	General function prediction only
c127407.graph_c1	210.9	210.971	221.639	147.641	160.753	462.419	0.719906	0.260416	normal	Cellular Component: cytoskeleton (GO:0005856);	--	--	--	--
c127408.graph_c0	201.1	203.254	202.501	242.259	255.298	236.382	0.0160068	0.274308	normal	Molecular Function: transferase activity (GO:0016740);	K00799|c127408.graph_c0	Glutathione metabolism (ko00480)	[O]	Posttranslational modification, protein turnover, chaperones
c127411.graph_c0	161	162.363	168.334	269.767	285.594	292.04	0.00131399	0.785278	normal	--	--	--	--	--
c127426.graph_c0	433.8	368.423	405.203	84.784	74.4347	140.127	0.000417159	-2.01205	down	Molecular Function: serine-type endopeptidase activity (GO:0004252);	--	--	[O]	Posttranslational modification, protein turnover, chaperones
c127428.graph_c0	328.5	336.251	335.565	157.741	192.747	138.293	0.00748274	-1.0332	down	--	K24348|c127428.graph_c0	Protein processing in endoplasmic reticulum (ko04141)	--	--
c127429.graph_c1	261.5	248.656	246.789	166.246	168.849	259.169	0.215817	-0.349083	normal	Cellular Component: integral component of membrane (GO:0016021);	K10875|c127429.graph_c1	Homologous recombination (ko03440)	--	--
c127454.graph_c0	75.5	73.6646	75.8504	67.2425	68.2971	46.2288	0.181684	-0.307919	normal	Biological Process: cell division (GO:0051301);	--	--	[D]	Cell cycle control, cell division, chromosome partitioning
c127488.graph_c0	189.6	191.428	207.311	289.967	298.131	252.359	0.0164271	0.514527	normal	Biological Process: fatty acid beta-oxidation (GO:0006635);	K10527|c127488.graph_c0	Fatty acid degradation (ko00071);; alpha-Linolenic acid metabolism (ko00592);; Fatty acid metabolism (ko01212)	[I]	Lipid transport and metabolism
c127489.graph_c0	204.2	180.904	171.139	323.322	345.273	283.659	0.00697497	0.775629	normal	Biological Process: carbohydrate metabolic process (GO:0005975);	K01188|c127489.graph_c0	Cyanoamino acid metabolism (ko00460);; Starch and sucrose metabolism (ko00500);; Phenylpropanoid biosynthesis (ko00940)	[G]	Carbohydrate transport and metabolism
c127500.graph_c0	233.1	253.266	274.244	195.615	220.692	133.71	0.0960456	-0.46768	normal	Biological Process: methylation (GO:0032259);	--	--	--	--
c127501.graph_c0	242.2	221.996	219.635	226.977	239.105	261.265	0.31103	0.0890023	normal	Cellular Component: eukaryotic translation elongation factor 1 complex (GO:0005853);	--	--	--	--
c127508.graph_c0	253.7	261.785	265.426	216.213	196.534	213.333	0.00441117	-0.318812	normal	Cellular Component: integral component of membrane (GO:0016021);	--	--	--	--
c127511.graph_c0	186.6	187.719	187.772	252.625	239.889	354.246	0.119812	0.591147	normal	Biological Process: CAAX-box protein processing (GO:0071586);	K06013|c127511.graph_c0	Terpenoid backbone biosynthesis (ko00900)	[O]	Posttranslational modification, protein turnover, chaperones
c127516.graph_c2	179.2	185.314	183.865	286.113	265.353	238.347	0.0265271	0.526339	normal	Molecular Function: S-(hydroxymethyl)glutathione dehydrogenase activity (GO:0051903);	K00001|c127516.graph_c2	Glycolysis / Gluconeogenesis (ko00010);; Fatty acid degradation (ko00071);; Tyrosine metabolism (ko00350)	[R]	General function prediction only
c127529.graph_c0	222.1	220.994	222.14	236.146	168.849	288.635	0.810438	0.0603055	normal	Cellular Component: large ribosomal subunit (GO:0015934);	K02863|c127529.graph_c0	Ribosome (ko03010)	[J]	Translation, ribosomal structure and biogenesis
c127533.graph_c0	196	202.452	208.714	240.797	238.191	265.193	0.0207861	0.293564	normal	Biological Process: organic hydroxy compound biosynthetic process (GO:1901617);	K18881|c127533.graph_c0	Pyruvate metabolism (ko00620)	[R]	General function prediction only
c127540.graph_c0	242.1	244.446	246.188	248.638	221.476	234.811	0.358412	-0.0558211	normal	Biological Process: carbohydrate metabolic process (GO:0005975);	K01214|c127540.graph_c0	Starch and sucrose metabolism (ko00500)	[G]	Carbohydrate transport and metabolism
c127573.graph_c0	19.4	19.3432	20.4405	32.1595	34.0833	55.396	0.107313	1.03933	normal	Biological Process: biosynthetic process (GO:0009058);	K00966|c127573.graph_c0	Fructose and mannose metabolism (ko00051);; Amino sugar and nucleotide sugar metabolism (ko00520)	[JM]	--
c127576.graph_c0	243.2	260.682	254.404	158.007	155.529	437.536	0.981849	-0.0137915	normal	Biological Process: regulation of establishment or maintenance of cell polarity regulating cell shape (GO:2000769);	--	--	--	--
c127579.graph_c0	73.2	71.5599	75.3494	81.5947	80.7029	53.4316	0.889404	-0.0289987	normal	Molecular Function: 7S RNA binding (GO:0008312);	K03108|c127579.graph_c0	Protein export (ko03060)	--	--
c127586.graph_c0	98.5	93.9098	100.7	137.807	146.127	175.486	0.0365538	0.648376	normal	Molecular Function: ubiquitin-like modifier activating enzyme activity (GO:0008641);	K03178|c127586.graph_c0	Ubiquitin mediated proteolysis (ko04120)	[O]	Posttranslational modification, protein turnover, chaperones
c127587.graph_c1	419.5	391.675	395.484	95.2824	104.731	93.6362	0.000175697	-2.03885	down	Cellular Component: apoplast (GO:0048046);	K01870|c127587.graph_c1	Aminoacyl-tRNA biosynthesis (ko00970)	--	--
c127594.graph_c0	217.4	201.55	194.185	225.515	252.164	291.123	0.0992842	0.326407	normal	Molecular Function: oxidoreductase activity, acting on the CH-NH2 group of donors, NAD or NADP as acceptor (GO:0016639);	K00261|c127594.graph_c0	Arginine biosynthesis (ko00220);; Alanine, aspartate and glutamate metabolism (ko00250);; Nitrogen metabolism (ko00910);; Carbon metabolism (ko01200)	[E]	Amino acid transport and metabolism
c127600.graph_c3	147.2	145.124	146.49	273.621	282.33	330.935	0.0138746	1.01514	up	--	--	--	[Z]	Cytoskeleton
c127618.graph_c2	82.7	88.0968	89.277	314.684	149.653	345.734	0.0945992	1.63913	normal	Biological Process: protein folding (GO:0006457);	--	--	--	--
c127619.graph_c0	120.6	106.037	105.509	337.143	334.826	458.883	0.021579	1.76752	up	Molecular Function: metal ion transmembrane transporter activity (GO:0046873);	--	--	[P]	Inorganic ion transport and metabolism
c127629.graph_c0	197	186.417	226.95	254.884	259.085	232.061	0.0438027	0.289557	normal	Cellular Component: integral component of membrane (GO:0016021);	K14003|c127629.graph_c0	Protein processing in endoplasmic reticulum (ko04141)	--	--
c127630.graph_c0	85.1	86.7939	88.4754	119.601	122.36	126.245	0.000509653	0.499957	normal	Molecular Function: metal ion binding (GO:0046872);	K11883|c127630.graph_c0	Ribosome biogenesis in eukaryotes (ko03008)	--	--
c127638.graph_c0	166.6	170.08	147.893	239.07	262.872	288.635	0.00865474	0.706191	normal	Biological Process: plant-type cell wall organization or biogenesis (GO:0071669);	K13379|c127638.graph_c0	Amino sugar and nucleotide sugar metabolism (ko00520)	--	--
c127647.graph_c1	181.8	152.04	163.424	215.947	211.813	349.662	0.171272	0.644686	normal	Biological Process: coenzyme A biosynthetic process (GO:0015937);	K09680|c127647.graph_c1	Pantothenate and CoA biosynthesis (ko00770)	[S]	Function unknown
c127649.graph_c0	117.7	117.663	116.331	72.5581	71.17	65.3489	0.0015104	-0.750284	normal	Biological Process: response to oxygen-containing compound (GO:1901700);	K14324|c127649.graph_c0	RNA transport (ko03013);; mRNA surveillance pathway (ko03015)	--	--
c127655.graph_c2	319.2	312.999	309.914	162.392	170.808	167.628	2.60553e-06	-0.911584	normal	--	--	--	--	--
c127661.graph_c0	114.1	110.347	112.523	68.9701	66.9913	59.8486	0.00117202	-0.783165	normal	Molecular Function: (S)-2-(5-amino-1-(5-phospho-D-ribosyl)imidazole-4-carboxamido)succinate AMP-lyase (fumarate-forming) activity (GO:0070626);	K01756|c127661.graph_c0	Purine metabolism (ko00230);; Alanine, aspartate and glutamate metabolism (ko00250)	[F]	Nucleotide transport and metabolism
c127666.graph_c0	133	135.803	142.382	329.037	237.016	228.525	0.0569519	0.950397	normal	Molecular Function: unfolded protein binding (GO:0051082);	K09487|c127666.graph_c0	Protein processing in endoplasmic reticulum (ko04141);; Plant-pathogen interaction (ko04626)	[O]	Posttranslational modification, protein turnover, chaperones
c127676.graph_c0	123.6	128.487	124.447	183.92	183.997	202.202	0.00619378	0.598485	normal	Biological Process: fatty acid biosynthetic process (GO:0006633);	K00208|c127676.graph_c0	Fatty acid biosynthesis (ko00061);; Biotin metabolism (ko00780);; Fatty acid metabolism (ko01212)	[I]	Lipid transport and metabolism
c127677.graph_c0	246.1	263.589	261.017	195.083	204.238	180.07	0.00253357	-0.411644	normal	Molecular Function: zinc ion binding (GO:0008270);	K12885|c127677.graph_c0	Spliceosome (ko03040)	[J]	Translation, ribosomal structure and biogenesis
c127685.graph_c0	51.4	57.729	59.017	43.1894	39.3068	31.0375	0.0179579	-0.566595	normal	Biological Process: proteasome-mediated ubiquitin-dependent protein catabolic process (GO:0043161);	K14018|c127685.graph_c0	Protein processing in endoplasmic reticulum (ko04141)	--	--
c127691.graph_c0	163.7	166.171	165.127	227.774	226.699	187.796	0.0644427	0.375755	normal	Molecular Function: thiamine pyrophosphate binding (GO:0030976);	K00164|c127691.graph_c0	Citrate cycle (TCA cycle) (ko00020);; Carbon metabolism (ko01200)	[C]	Energy production and conversion
c127708.graph_c0	143.1	142.719	148.795	228.306	222.651	167.367	0.0862487	0.508627	normal	Cellular Component: ribonucleoprotein complex (GO:1990904);	--	--	--	--
c127709.graph_c0	174.4	175.592	179.456	356.412	327.774	229.18	0.0797217	0.786703	normal	Molecular Function: ATP binding (GO:0005524);	K18655|c127709.graph_c0	RNA transport (ko03013);; mRNA surveillance pathway (ko03015)	[L]	Replication, recombination and repair
c127722.graph_c0	31.8	32.4726	35.3701	60.9967	61.376	44.2644	0.0535958	0.741874	normal	Cellular Component: integral component of membrane (GO:0016021);	--	--	--	--
c127726.graph_c0	191.4	179.802	190.077	240.797	245.504	270.563	0.0108682	0.431317	normal	Cellular Component: cytoplasm (GO:0005737);	K01696|c127726.graph_c0	Glycine, serine and threonine metabolism (ko00260);; Phenylalanine, tyrosine and tryptophan biosynthesis (ko00400);; Biosynthesis of amino acids (ko01230)	[E]	Amino acid transport and metabolism
c127731.graph_c0	36.7	35.4793	36.7729	38.5382	39.8291	40.5975	0.0134415	0.12684	normal	Molecular Function: ubiquitin protein ligase binding (GO:0031625);	--	--	--	--
c127735.graph_c0	243.6	258.478	284.264	249.834	275.017	180.593	0.450233	-0.156624	normal	Biological Process: DNA replication initiation (GO:0006270);	K02542|c127735.graph_c0	DNA replication (ko03030)	[L]	Replication, recombination and repair
c127749.graph_c0	157.1	153.844	163.224	237.874	196.142	192.249	0.0691993	0.401376	normal	Biological Process: leucine biosynthetic process (GO:0009098);	K01649|c127749.graph_c0	Valine, leucine and isoleucine biosynthesis (ko00290);; Pyruvate metabolism (ko00620);; 2-Oxocarboxylic acid metabolism (ko01210);; Biosynthesis of amino acids (ko01230)	[E]	Amino acid transport and metabolism
c127764.graph_c0	124.5	128.788	138.875	184.585	202.802	155.449	0.0571253	0.469062	normal	Cellular Component: integral component of membrane (GO:0016021);	--	--	--	--
c127769.graph_c0	72.8	74.2659	82.0627	461.927	430.024	220.798	0.0598435	2.2799	normal	Biological Process: carbon fixation (GO:0015977);	K01595|c127769.graph_c0	Pyruvate metabolism (ko00620);; Carbon fixation in photosynthetic organisms (ko00710);; Carbon metabolism (ko01200)	[C]	Energy production and conversion
c127769.graph_c2	220.9	211.873	215.527	232.824	227.222	192.642	0.918959	0.00972922	normal	Biological Process: plant organ development (GO:0099402);	K01595|c127769.graph_c2	Pyruvate metabolism (ko00620);; Carbon fixation in photosynthetic organisms (ko00710);; Carbon metabolism (ko01200)	[C]	Energy production and conversion
c127769.graph_c3	188.5	174.39	190.778	138.206	142.732	165.271	0.0300343	-0.311301	normal	Biological Process: carbon fixation (GO:0015977);	K01595|c127769.graph_c3	Pyruvate metabolism (ko00620);; Carbon fixation in photosynthetic organisms (ko00710);; Carbon metabolism (ko01200)	[C]	Energy production and conversion
c127781.graph_c0	250.1	242.542	236.87	223.654	223.304	194.999	0.0758025	-0.184453	normal	Biological Process: negative regulation of ubiquitin-dependent protein catabolic process (GO:2000059);	--	--	--	--
c127793.graph_c0	263.7	262.286	248.192	210.764	213.118	229.18	0.00649479	-0.245446	normal	Cellular Component: eukaryotic 48S preinitiation complex (GO:0033290);	K03253|c127793.graph_c0	RNA transport (ko03013)	--	--
c127795.graph_c0	188.4	193.733	218.834	347.907	389.281	196.832	0.195507	0.636168	normal	Molecular Function: metal ion binding (GO:0046872);	--	--	--	--
c127799.graph_c0	132.7	127.385	129.557	209.568	213.771	229.965	0.00327792	0.745609	normal	Molecular Function: proton-transporting ATPase activity, rotational mechanism (GO:0046961);	K02145|c127799.graph_c0	Oxidative phosphorylation (ko00190);; Phagosome (ko04145)	[C]	Energy production and conversion
c127803.graph_c1	131.8	133.298	138.174	290.1	270.054	198.011	0.0509609	0.91076	normal	Biological Process: cellular component organization or biogenesis (GO:0071840);	--	--	--	--
c127805.graph_c0	335.9	319.915	311.217	170.897	180.733	151.52	0.000191553	-0.942574	normal	Molecular Function: maltose alpha-glucosidase activity (GO:0032450);	K01187|c127805.graph_c0	Galactose metabolism (ko00052);; Starch and sucrose metabolism (ko00500)	[G]	Carbohydrate transport and metabolism
c127818.graph_c0	62.1	61.4373	58.1152	60.0664	59.0254	62.9916	0.937138	0.00341909	normal	Biological Process: glucose 6-phosphate metabolic process (GO:0051156);	K01810|c127818.graph_c0	Glycolysis / Gluconeogenesis (ko00010);; Pentose phosphate pathway (ko00030);; Starch and sucrose metabolism (ko00500);; Amino sugar and nucleotide sugar metabolism (ko00520);; Carbon metabolism (ko01200)	[G]	Carbohydrate transport and metabolism
c127820.graph_c1	272.5	329.436	327.249	218.738	240.803	105.03	0.084779	-0.718813	normal	Biological Process: tyrosine metabolic process (GO:0006570);	K00451|c127820.graph_c1	Tyrosine metabolism (ko00350)	[Q]	Secondary metabolites biosynthesis, transport and catabolism
c127832.graph_c0	394.7	391.274	388.069	137.409	140.904	122.971	0.000116865	-1.54879	down	Biological Process: DNA-templated transcription, termination (GO:0006353);	--	--	--	--
c127852.graph_c0	165.1	175.993	165.328	170.233	166.107	164.223	0.660336	-0.0167855	normal	Molecular Function: unfolded protein binding (GO:0051082);	K03283|c127852.graph_c0	Spliceosome (ko03040);; Protein processing in endoplasmic reticulum (ko04141);; Endocytosis (ko04144)	[O]	Posttranslational modification, protein turnover, chaperones
c127853.graph_c1	188.1	167.374	162.923	278.671	282.46	333.685	0.00980409	0.787535	normal	Biological Process: organonitrogen compound metabolic process (GO:1901564);	--	--	[E]	Amino acid transport and metabolism
c127868.graph_c0	195.6	200.949	199.395	217.807	231.923	221.453	0.0174474	0.171529	normal	Biological Process: glycerol metabolic process (GO:0006071);	K00863|c127868.graph_c0	Fructose and mannose metabolism (ko00051);; Glycerolipid metabolism (ko00561);; Carbon metabolism (ko01200)	[G]	Carbohydrate transport and metabolism
c127871.graph_c0	305.6	365.717	307.71	245.183	176.815	112.756	0.0413171	-0.872473	normal	Cellular Component: integral component of membrane (GO:0016021);	--	--	--	--
c127875.graph_c1	253.6	263.389	307.409	359.601	316.805	345.079	0.0375932	0.309255	normal	Cellular Component: integral component of membrane (GO:0016021);	K10610|c127875.graph_c1	Nucleotide excision repair (ko03420);; Ubiquitin mediated proteolysis (ko04120)	--	--
c127881.graph_c0	173	165.47	170.738	232.558	249.944	302.91	0.0475534	0.625194	normal	Biological Process: tRNA modification (GO:0006400);	--	--	--	--
c127894.graph_c0	389	405.406	405.704	118.007	111.652	86.9573	6.75713e-05	-1.92236	down	Biological Process: intracellular signal transduction (GO:0035556);	K05857|c127894.graph_c0	Inositol phosphate metabolism (ko00562);; Phosphatidylinositol signaling system (ko04070)	--	--
c127913.graph_c0	403.2	398.591	362.719	116.545	117.137	123.495	0.00174446	-1.70501	down	Molecular Function: 2 iron, 2 sulfur cluster binding (GO:0051537);	K13071|c127913.graph_c0	Porphyrin and chlorophyll metabolism (ko00860)	[PR]	--
c127930.graph_c0	244.4	245.649	244.184	211.296	203.063	231.406	0.0722879	-0.185229	normal	Molecular Function: manganese ion binding (GO:0030145);	K01255|c127930.graph_c0	Glutathione metabolism (ko00480)	[E]	Amino acid transport and metabolism
c127931.graph_c0	232.3	231.016	234.365	233.488	249.944	227.87	0.565032	0.0278956	normal	Biological Process: valine catabolic process (GO:0006574);	K05605|c127931.graph_c0	Valine, leucine and isoleucine degradation (ko00280);; beta-Alanine metabolism (ko00410);; Propanoate metabolism (ko00640);; Carbon metabolism (ko01200)	[I]	Lipid transport and metabolism
c127954.graph_c0	200	203.855	199.095	227.11	227.875	158.985	0.887118	0.0261281	normal	Cellular Component: integral component of membrane (GO:0016021);	--	--	--	--
c127960.graph_c2	287.4	284.335	254.805	167.575	134.766	153.616	0.000965384	-0.858189	normal	Biological Process: cellular component organization or biogenesis (GO:0071840);	--	--	--	--
c127962.graph_c0	268	253.065	256.609	193.488	199.276	245.942	0.0992015	-0.284012	normal	Molecular Function: transferase activity, transferring acyl groups (GO:0016746);	K00627|c127962.graph_c0	Glycolysis / Gluconeogenesis (ko00010);; Citrate cycle (TCA cycle) (ko00020);; Pyruvate metabolism (ko00620);; Carbon metabolism (ko01200)	[C]	Energy production and conversion
c127966.graph_c0	174.6	167.675	188.373	150.963	170.547	307.624	0.574741	0.245614	normal	Biological Process: carbohydrate metabolic process (GO:0005975);	K19891|c127966.graph_c0	Starch and sucrose metabolism (ko00500)	--	--
c127977.graph_c0	117.7	114.857	120.539	270.698	271.099	288.635	0.000678592	1.2338	up	Molecular Function: transferase activity, transferring acyl groups other than amino-acyl groups (GO:0016747);	K07513|c127977.graph_c0	Fatty acid degradation (ko00071);; Valine, leucine and isoleucine degradation (ko00280);; alpha-Linolenic acid metabolism (ko00592);; Biosynthesis of unsaturated fatty acids (ko01040);; Fatty acid metabolism (ko01212);; Peroxisome (ko04146)	[I]	Lipid transport and metabolism
c127982.graph_c0	116.4	125.28	121.641	219.402	228.136	205.476	0.00173756	0.845868	normal	Molecular Function: metal ion binding (GO:0046872);	K00422|c127982.graph_c0	Tyrosine metabolism (ko00350);; Isoquinoline alkaloid biosynthesis (ko00950)	--	--
c127999.graph_c1	160.9	156.951	152.302	156.678	157.749	194.606	0.408436	0.114631	normal	Cellular Component: cytoplasm (GO:0005737);	K13126|c127999.graph_c1	RNA transport (ko03013);; mRNA surveillance pathway (ko03015);; RNA degradation (ko03018)	[J]	Translation, ribosomal structure and biogenesis
c128006.graph_c0	202.3	193.532	214.024	201.063	208.417	315.089	0.408722	0.248654	normal	Molecular Function: metal ion binding (GO:0046872);	K00430|c128006.graph_c0	Phenylpropanoid biosynthesis (ko00940)	--	--
c128011.graph_c0	181.5	202.152	204.806	247.442	287.814	241.097	0.0323843	0.399774	normal	Molecular Function: kinase activity (GO:0016301);	--	--	--	--
c128020.graph_c0	187.1	184.512	199.095	271.229	265.484	291.385	0.00194366	0.537052	normal	Molecular Function: hydrolase activity (GO:0016787);	--	--	[R]	General function prediction only
c128023.graph_c0	92.5	92.1058	96.0905	145.116	130.195	107.256	0.0891233	0.446705	normal	Biological Process: lipid metabolic process (GO:0006629);	--	--	--	--
c128055.graph_c0	353.6	287.542	288.572	150.299	128.237	222.762	0.0187676	-0.891119	normal	--	--	--	[T]	Signal transduction mechanisms
c128063.graph_c0	385.6	364.314	340.575	119.468	122.099	138.293	0.00071951	-1.52143	down	Molecular Function: transaminase activity (GO:0008483);	K00830|c128063.graph_c0	Alanine, aspartate and glutamate metabolism (ko00250);; Glycine, serine and threonine metabolism (ko00260);; Glyoxylate and dicarboxylate metabolism (ko00630);; Carbon metabolism (ko01200);; Peroxisome (ko04146)	[EF]	--
c128068.graph_c0	191.1	194.835	204.606	188.306	190.788	145.234	0.271215	-0.171568	normal	Molecular Function: hydrolase activity, acting on ester bonds (GO:0016788);	K00679|c128068.graph_c0	Glycerolipid metabolism (ko00561)	[IR]	--
c128071.graph_c0	191.3	190.626	178.754	151.628	162.581	116.947	0.0779537	-0.378968	normal	Cellular Component: ribonucleoprotein complex (GO:1990904);	--	--	[O]	Posttranslational modification, protein turnover, chaperones
c128073.graph_c0	268.8	278.723	275.646	182.326	194.706	249.347	0.083169	-0.394154	normal	Biological Process: dTDP biosynthetic process (GO:0006233);	K00943|c128073.graph_c0	Pyrimidine metabolism (ko00240)	[F]	Nucleotide transport and metabolism
c128078.graph_c0	163.8	162.563	158.113	300.332	314.193	266.634	0.01035	0.862975	normal	Molecular Function: potassium ion binding (GO:0030955);	K00873|c128078.graph_c0	Glycolysis / Gluconeogenesis (ko00010);; Purine metabolism (ko00230);; Pyruvate metabolism (ko00620);; Carbon metabolism (ko01200);; Biosynthesis of amino acids (ko01230)	[T]	Signal transduction mechanisms
c128078.graph_c1	288.8	276.117	284.564	220.465	220.562	188.975	0.0124273	-0.431226	normal	Molecular Function: potassium ion binding (GO:0030955);	K00873|c128078.graph_c1	Glycolysis / Gluconeogenesis (ko00010);; Purine metabolism (ko00230);; Pyruvate metabolism (ko00620);; Carbon metabolism (ko01200);; Biosynthesis of amino acids (ko01230)	[T]	Signal transduction mechanisms
c128103.graph_c1	87.2	93.9098	98.7959	127.973	135.288	115.506	0.0135462	0.436375	normal	Molecular Function: 3-hydroxyisobutyryl-CoA hydrolase activity (GO:0003860);	K05605|c128103.graph_c1	Valine, leucine and isoleucine degradation (ko00280);; beta-Alanine metabolism (ko00410);; Propanoate metabolism (ko00640);; Carbon metabolism (ko01200)	[I]	Lipid transport and metabolism
c128106.graph_c0	194.8	195.236	200.497	285.98	278.281	269.777	0.00111849	0.498095	normal	Biological Process: lysine biosynthetic process via diaminopimelate (GO:0009089);	K01586|c128106.graph_c0	Lysine biosynthesis (ko00300);; Biosynthesis of amino acids (ko01230)	[E]	Amino acid transport and metabolism
c128108.graph_c2	278.6	287.442	278.452	186.844	104.731	334.209	0.390948	-0.432423	normal	Biological Process: protein-chromophore linkage (GO:0018298);	K08912|c128108.graph_c2	Photosynthesis - antenna proteins (ko00196)	--	--
c128114.graph_c1	295	254.368	228.052	175.282	167.021	217.262	0.0461143	-0.474388	normal	Biological Process: organic cyclic compound metabolic process (GO:1901360);	K11092|c128114.graph_c1	Spliceosome (ko03040)	--	--
c128117.graph_c1	108.7	116.961	118.836	255.548	259.999	197.618	0.0234964	1.04975	up	Biological Process: regulation of root development (GO:2000280);	--	--	--	--
c128121.graph_c0	202.8	196.94	185.969	234.02	309.884	334.602	0.0805267	0.584868	normal	--	K00020|c128121.graph_c0	Valine, leucine and isoleucine degradation (ko00280)	--	--
c128129.graph_c0	148	147.73	150.899	325.183	327.905	280.516	0.00861523	1.06373	up	Molecular Function: flavin adenine dinucleotide binding (GO:0050660);	K00382|c128129.graph_c0	Glycolysis / Gluconeogenesis (ko00010);; Citrate cycle (TCA cycle) (ko00020);; Glycine, serine and threonine metabolism (ko00260);; Valine, leucine and isoleucine degradation (ko00280);; Lysine degradation (ko00310);; Tryptophan metabolism (ko00380);; Pyruvate metabolism (ko00620);; Glyoxylate and dicarboxylate metabolism (ko00630);; Propanoate metabolism (ko00640);; Carbon metabolism (ko01200)	[C]	Energy production and conversion
c128134.graph_c0	210.9	223.299	232.06	273.355	286.508	228.525	0.134845	0.242824	normal	Biological Process: cellular detoxification (GO:1990748);	--	--	--	--
c128146.graph_c0	45.3	50.0117	51.0011	225.116	168.719	212.679	0.0115545	2.05148	up	--	--	--	--	--
c128153.graph_c1	264.2	246.25	252.4	227.641	225.916	230.096	0.0321416	-0.158136	normal	Biological Process: phenylalanyl-tRNA aminoacylation (GO:0006432);	K01889|c128153.graph_c1	Aminoacyl-tRNA biosynthesis (ko00970)	[J]	Translation, ribosomal structure and biogenesis
c128156.graph_c0	330.3	398.891	345.585	124.252	125.233	90.3622	0.00164959	-1.66108	down	Molecular Function: zinc ion binding (GO:0008270);	--	--	[L]	Replication, recombination and repair
c128161.graph_c0	134.5	132.596	137.673	116.412	121.968	113.28	0.00749048	-0.202916	normal	Biological Process: asparaginyl-tRNA aminoacylation (GO:0006421);	K01893|c128161.graph_c0	Aminoacyl-tRNA biosynthesis (ko00970)	[J]	Translation, ribosomal structure and biogenesis
c128175.graph_c0	260	243.945	243.883	185.648	181.777	231.144	0.0757136	-0.32119	normal	Molecular Function: protein phosphatase regulator activity (GO:0019888);	K11584|c128175.graph_c0	mRNA surveillance pathway (ko03015)	--	--
c128179.graph_c0	225.2	221.194	221.138	216.478	214.555	244.895	0.803147	0.018031	normal	Molecular Function: ATP binding (GO:0005524);	K12823|c128179.graph_c0	Spliceosome (ko03040)	[L]	Replication, recombination and repair
c128191.graph_c0	140.2	145.425	144.386	179.934	181.125	163.569	0.0238569	0.286917	normal	Cellular Component: intracellular membrane-bounded organelle (GO:0043231);	K00161|c128191.graph_c0	Glycolysis / Gluconeogenesis (ko00010);; Citrate cycle (TCA cycle) (ko00020);; Pyruvate metabolism (ko00620);; Carbon metabolism (ko01200)	[C]	Energy production and conversion
c128201.graph_c0	202.3	205.66	201.499	224.186	236.885	343.638	0.227792	0.400939	normal	--	--	--	[J]	Translation, ribosomal structure and biogenesis
c128210.graph_c0	179	197.14	213.623	282.259	288.598	216.084	0.0886931	0.416117	normal	Molecular Function: nucleotidyltransferase activity (GO:0016779);	K00967|c128210.graph_c0	Phosphonate and phosphinate metabolism (ko00440);; Glycerophospholipid metabolism (ko00564)	[M]	Cell wall/membrane/envelope biogenesis
c128218.graph_c0	158.8	160.859	162.322	252.226	287.945	241.097	0.0190433	0.69684	normal	Molecular Function: L-malate dehydrogenase activity (GO:0030060);	K00026|c128218.graph_c0	Citrate cycle (TCA cycle) (ko00020);; Cysteine and methionine metabolism (ko00270);; Pyruvate metabolism (ko00620);; Glyoxylate and dicarboxylate metabolism (ko00630);; Carbon fixation in photosynthetic organisms (ko00710);; Carbon metabolism (ko01200)	[C]	Energy production and conversion
c128219.graph_c0	95.3	104.032	121.04	462.326	466.849	249.74	0.0558321	1.87964	normal	Molecular Function: sucrose transmembrane transporter activity (GO:0008515);	--	--	[G]	Carbohydrate transport and metabolism
c128224.graph_c0	131.5	116.46	121.842	114.817	114.786	169.462	0.649834	0.109873	normal	Biological Process: protein refolding (GO:0042026);	K04077|c128224.graph_c0	RNA degradation (ko03018)	[O]	Posttranslational modification, protein turnover, chaperones
c128242.graph_c0	94.8	93.0078	96.7919	132.757	123.797	117.733	0.0160673	0.395211	normal	Molecular Function: carbohydrate binding (GO:0030246);	K12309|c128242.graph_c0	Galactose metabolism (ko00052);; Other glycan degradation (ko00511);; Glycosaminoglycan degradation (ko00531);; Sphingolipid metabolism (ko00600);; Glycosphingolipid biosynthesis - ganglio series (ko00604)	[G]	Carbohydrate transport and metabolism
c128252.graph_c0	345.3	350.182	349.292	154.95	170.286	158.068	0.000209095	-1.11219	down	Molecular Function: chaperone binding (GO:0051087);	--	--	[O]	Posttranslational modification, protein turnover, chaperones
c128255.graph_c0	173.4	189.323	208.113	378.738	308.186	142.615	0.342658	0.539234	normal	Molecular Function: NAD binding (GO:0051287);	K00133|c128255.graph_c0	Glycine, serine and threonine metabolism (ko00260);; Monobactam biosynthesis (ko00261);; Cysteine and methionine metabolism (ko00270);; Lysine biosynthesis (ko00300);; 2-Oxocarboxylic acid metabolism (ko01210);; Biosynthesis of amino acids (ko01230)	[E]	Amino acid transport and metabolism
c128266.graph_c0	251.7	256.573	273.242	160.532	170.939	226.691	0.0572396	-0.485591	normal	Cellular Component: integral component of membrane (GO:0016021);	--	--	--	--
c128283.graph_c0	287.3	278.021	274.043	197.209	186.348	229.441	0.0207649	-0.453413	normal	Molecular Function: ATP binding (GO:0005524);	K13413|c128283.graph_c0	MAPK signaling pathway - plant (ko04016);; Plant hormone signal transduction (ko04075);; Plant-pathogen interaction (ko04626)	[R]	General function prediction only
c128304.graph_c1	107.9	111.148	112.924	132.89	135.941	103.327	0.326095	0.164856	normal	Cellular Component: integral component of membrane (GO:0016021);	K01859|c128304.graph_c1	Flavonoid biosynthesis (ko00941)	--	--
c128321.graph_c0	203.3	205.86	209.115	285.183	307.533	213.071	0.159147	0.382151	normal	Biological Process: protein localization to endoplasmic reticulum exit site (GO:0070973);	K14009|c128321.graph_c0	Protein processing in endoplasmic reticulum (ko04141)	--	--
c128331.graph_c0	103.1	87.0946	78.2551	64.3189	65.4242	103.196	0.476735	-0.204697	normal	Molecular Function: cinnamoyl-CoA reductase activity (GO:0016621);	K09753|c128331.graph_c0	Phenylpropanoid biosynthesis (ko00940)	[M]	Cell wall/membrane/envelope biogenesis
c128355.graph_c0	196.9	183.911	184.065	217.807	229.572	264.408	0.0620774	0.333513	normal	Cellular Component: integral component of membrane (GO:0016021);	--	--	--	--
c128357.graph_c0	136	131.995	143.084	188.704	193.4	225.906	0.0236366	0.56468	normal	Biological Process: protein import into mitochondrial matrix (GO:0030150);	--	--	--	--
c128358.graph_c0	177.5	165.369	157.713	230.565	239.236	345.734	0.101807	0.704139	normal	Molecular Function: transferase activity (GO:0016740);	K12667|c128358.graph_c0	N-Glycan biosynthesis (ko00510);; Various types of N-glycan biosynthesis (ko00513);; Protein processing in endoplasmic reticulum (ko04141)	--	--
c128374.graph_c1	228.1	242.442	274.043	220.332	221.737	227.608	0.204593	-0.15297	normal	Biological Process: cellular component organization or biogenesis (GO:0071840);	--	--	[O]	Posttranslational modification, protein turnover, chaperones
c128411.graph_c0	177.3	164.668	162.522	224.983	206.72	234.287	0.00881613	0.400674	normal	Biological Process: carbohydrate metabolic process (GO:0005975);	K05350|c128411.graph_c0	Cyanoamino acid metabolism (ko00460);; Starch and sucrose metabolism (ko00500);; Phenylpropanoid biosynthesis (ko00940)	[G]	Carbohydrate transport and metabolism
c128417.graph_c1	188	173.989	172.342	222.193	219.648	332.376	0.162151	0.535004	normal	Molecular Function: NAD binding (GO:0051287);	K00028|c128417.graph_c1	Pyruvate metabolism (ko00620);; Carbon fixation in photosynthetic organisms (ko00710);; Carbon metabolism (ko01200)	[C]	Energy production and conversion
c128419.graph_c0	246	266.095	290.075	210.764	240.542	189.499	0.0524157	-0.324023	normal	Biological Process: cell division (GO:0051301);	--	--	[R]	General function prediction only
c128431.graph_c0	190.9	185.114	186.169	215.415	218.472	281.432	0.140086	0.34755	normal	Biological Process: pyrimidine nucleobase biosynthetic process (GO:0019856);	K01465|c128431.graph_c0	Pyrimidine metabolism (ko00240)	[F]	Nucleotide transport and metabolism
c128434.graph_c0	187.9	194.334	177.752	273.488	287.423	272.789	0.000176884	0.574136	normal	Biological Process: translation (GO:0006412);	K02925|c128434.graph_c0	Ribosome (ko03010)	[J]	Translation, ribosomal structure and biogenesis
c128465.graph_c0	141.2	132.195	141.28	158.538	164.279	119.435	0.583938	0.0928867	normal	Biological Process: regulation of cyclin-dependent protein kinase activity (GO:1904029);	--	--	--	--
c128477.graph_c0	204.3	199.446	207.01	234.419	236.493	276.456	0.0760405	0.291223	normal	Molecular Function: NADP binding (GO:0050661);	K13832|c128477.graph_c0	Phenylalanine, tyrosine and tryptophan biosynthesis (ko00400);; Biosynthesis of amino acids (ko01230)	[E]	Amino acid transport and metabolism
c128486.graph_c0	222.3	219.891	230.958	287.309	286.247	233.501	0.123914	0.261745	normal	Molecular Function: ligase activity (GO:0016874);	K01969|c128486.graph_c0	Valine, leucine and isoleucine degradation (ko00280)	[I]	Lipid transport and metabolism
c128489.graph_c0	141.5	141.817	145.388	247.176	236.363	293.874	0.0218306	0.858695	normal	Molecular Function: RNA binding (GO:0003723);	K12741|c128489.graph_c0	Spliceosome (ko03040)	[J]	Translation, ribosomal structure and biogenesis
c128489.graph_c2	116.1	109.344	96.6917	288.372	203.586	367.866	0.061498	1.41637	normal	Molecular Function: RNA binding (GO:0003723);	K12741|c128489.graph_c2	Spliceosome (ko03040)	--	--
c128500.graph_c0	269.7	290.249	289.975	209.701	199.537	161.342	0.0124332	-0.574902	normal	Cellular Component: integral component of membrane (GO:0016021);	--	--	--	--
c128519.graph_c0	71	81.1814	76.0508	52.3588	52.2349	57.3604	0.00605904	-0.494917	normal	Biological Process: recognition of pollen (GO:0048544);	K13420|c128519.graph_c0	MAPK signaling pathway - plant (ko04016);; Plant-pathogen interaction (ko04626)	--	--
c128520.graph_c1	178.6	174.991	200.798	324.917	368.387	192.38	0.169579	0.675892	normal	Cellular Component: COP9 signalosome (GO:0008180);	--	--	--	--
c128523.graph_c0	224.9	218.789	212.321	220.066	233.751	265.586	0.254039	0.133085	normal	Molecular Function: hydrolase activity (GO:0016787);	K14493|c128523.graph_c0	Plant hormone signal transduction (ko04075)	[I]	Lipid transport and metabolism
c128525.graph_c0	360.1	354.793	340.275	160.532	177.337	134.758	0.000962224	-1.1587	down	--	--	--	--	--
c128541.graph_c0	233.4	233.622	220.237	214.219	228.919	236.906	0.780357	-0.0152232	normal	Molecular Function: catalytic activity (GO:0003824);	--	--	[IQ]	--
c128543.graph_c0	224.9	217.085	219.836	220.465	244.851	295.314	0.273008	0.200755	normal	Molecular Function: kinase activity (GO:0016301);	K00894|c128543.graph_c0	Glycerophospholipid metabolism (ko00564)	--	--
c128544.graph_c0	66	65.0453	71.0408	150.166	146.519	151.913	5.9106e-06	1.15045	up	Molecular Function: pyridoxal phosphate binding (GO:0030170);	K01761|c128544.graph_c0	Cysteine and methionine metabolism (ko00270);; Selenocompound metabolism (ko00450)	[E]	Amino acid transport and metabolism
c128546.graph_c0	147.3	142.118	147.593	94.0864	99.6381	77.3972	0.010276	-0.688727	normal	Molecular Function: metal ion binding (GO:0046872);	--	--	[P]	Inorganic ion transport and metabolism
c128552.graph_c0	230.3	233.021	241.379	281.196	282.721	187.141	0.673963	0.0919183	normal	--	--	--	--	--
c128557.graph_c0	45	45.7021	45.2898	59.2691	49.1008	55.134	0.0891914	0.265805	normal	Molecular Function: terpene synthase activity (GO:0010333);	K15803|c128557.graph_c0	Sesquiterpenoid and triterpenoid biosynthesis (ko00909)	--	--
c128566.graph_c0	177.3	163.265	147.793	225.515	236.363	323.994	0.0771667	0.686356	normal	Molecular Function: serine-type carboxypeptidase activity (GO:0004185);	--	--	[E]	Amino acid transport and metabolism
c128580.graph_c0	263.2	223.6	198.694	217.143	191.963	280.909	0.96542	0.00948407	normal	Molecular Function: hydrolase activity, acting on glycosyl bonds (GO:0016798);	K07964|c128580.graph_c0	Glycosaminoglycan degradation (ko00531)	--	--
c128590.graph_c0	222.4	194.535	236.469	221.528	200.974	291.385	0.553281	0.127722	normal	Biological Process: DNA catabolic process (GO:0006308);	--	--	--	--
c128591.graph_c0	14.9	14.5325	14.4286	23.6545	24.0281	24.2275	2.41445e-06	0.713253	normal	Biological Process: microtubule-based process (GO:0007017);	K07374|c128591.graph_c0	Phagosome (ko04145)	--	--
c128617.graph_c2	153.7	166.572	175.849	351.495	364.991	272.003	0.0253019	0.994534	normal	Biological Process: proteasome-mediated ubiquitin-dependent protein catabolic process (GO:0043161);	K02729|c128617.graph_c2	Proteasome (ko03050)	[O]	Posttranslational modification, protein turnover, chaperones
c128666.graph_c0	256.1	261.184	254.104	174.086	179.557	217.131	0.0358694	-0.434533	normal	Molecular Function: ATP binding (GO:0005524);	K02202|c128666.graph_c0	Basal transcription factors (ko03022);; Nucleotide excision repair (ko03420)	[M]	Cell wall/membrane/envelope biogenesis
c128671.graph_c0	163	161.962	171.239	285.183	294.474	266.11	0.00230908	0.769335	normal	Molecular Function: potassium ion binding (GO:0030955);	K00873|c128671.graph_c0	Glycolysis / Gluconeogenesis (ko00010);; Purine metabolism (ko00230);; Pyruvate metabolism (ko00620);; Carbon metabolism (ko01200);; Biosynthesis of amino acids (ko01230)	[G]	Carbohydrate transport and metabolism
c128690.graph_c0	222.2	219.791	231.759	223.654	230.617	286.278	0.378005	0.136382	normal	Cellular Component: cytoplasm (GO:0005737);	K13126|c128690.graph_c0	RNA transport (ko03013);; mRNA surveillance pathway (ko03015);; RNA degradation (ko03018)	[J]	Translation, ribosomal structure and biogenesis
c128692.graph_c0	40	39.7889	42.7848	43.1894	46.2279	41.6452	0.17011	0.0966046	normal	--	K07456|c128692.graph_c0	Mismatch repair (ko03430)	[R]	General function prediction only
c128695.graph_c0	286.5	345.672	360.114	134.219	114.917	127.031	0.00860478	-1.39938	down	Molecular Function: metal ion binding (GO:0046872);	K03921|c128695.graph_c0	Fatty acid biosynthesis (ko00061);; Biosynthesis of unsaturated fatty acids (ko01040);; Fatty acid metabolism (ko01212)	[P]	Inorganic ion transport and metabolism
c128708.graph_c1	127.4	128.587	137.473	145.249	154.224	145.627	0.0165872	0.177913	normal	Molecular Function: sn-glycerol-3-phosphate:ubiquinone-8 oxidoreductase activity (GO:0052591);	K00111|c128708.graph_c1	Glycerophospholipid metabolism (ko00564)	[C]	Energy production and conversion
c128715.graph_c0	52.4	53.5196	57.013	148.306	139.598	169.462	0.00696553	1.48907	up	Cellular Component: integral component of membrane (GO:0016021);	--	--	--	--
c128729.graph_c0	112.4	102.83	105.008	113.621	114.917	126.507	0.0891247	0.148858	normal	Biological Process: DNA topological change (GO:0006265);	--	--	[L]	Replication, recombination and repair
c128730.graph_c0	318.6	292.854	301.297	150.033	163.365	200.368	0.00449453	-0.82911	normal	Molecular Function: protein phosphatase regulator activity (GO:0019888);	K04354|c128730.graph_c0	mRNA surveillance pathway (ko03015)	--	--
c128747.graph_c2	183	204.156	223.944	293.422	327.382	235.597	0.0754221	0.486877	normal	Molecular Function: exonuclease activity (GO:0004527);	K11600|c128747.graph_c2	RNA degradation (ko03018)	[J]	Translation, ribosomal structure and biogenesis
c128752.graph_c0	212.8	213.978	224.245	253.023	211.29	286.671	0.264363	0.206075	normal	Molecular Function: sucrose synthase activity (GO:0016157);	K00695|c128752.graph_c0	Starch and sucrose metabolism (ko00500)	[M]	Cell wall/membrane/envelope biogenesis
c128757.graph_c1	485.7	345.372	366.126	99.6678	96.8957	87.0882	0.0193637	-2.07747	down	Biological Process: photosynthesis (GO:0015979);	K02695|c128757.graph_c1	Photosynthesis (ko00195)	--	--
c128760.graph_c0	141.2	141.115	144.987	272.691	254.515	316.006	0.0164935	0.980636	normal	Biological Process: pectin catabolic process (GO:0045490);	K01051|c128760.graph_c0	Pentose and glucuronate interconversions (ko00040)	[GI]	--
c128767.graph_c0	188.2	194.234	177.853	267.641	218.342	236.382	0.0525039	0.366564	normal	Biological Process: response to oxygen-containing compound (GO:1901700);	--	--	[L]	Replication, recombination and repair
c128770.graph_c0	145.5	143.32	147.593	282.259	245.243	263.36	0.00746016	0.857732	normal	Molecular Function: unfolded protein binding (GO:0051082);	K09487|c128770.graph_c0	Protein processing in endoplasmic reticulum (ko04141);; Plant-pathogen interaction (ko04626)	[O]	Posttranslational modification, protein turnover, chaperones
c128774.graph_c0	227.2	244.346	271.839	220.731	219.778	214.381	0.148464	-0.182856	normal	Cellular Component: integral component of membrane (GO:0016021);	K13415|c128774.graph_c0	Plant hormone signal transduction (ko04075)	[T]	Signal transduction mechanisms
c128775.graph_c0	181.6	182.808	179.957	201.063	205.414	208.357	0.00354191	0.175621	normal	Biological Process: vesicle-mediated transport (GO:0016192);	--	--	--	--
[truncated: 842 more rows]

## Sheet: Table S11
Table S11 List of all DEPs involved in photosynthesis
[truncated: 14 more rows]

## Sheet: Table S12
Table S12 List of all DEPs involved in photosynthesis - antenna proteins
[truncated: 9 more rows]

## Sheet: Table S13
Table S13 List of all DEGs involved in starch and sucrose metabolism
[truncated: 40 more rows]

[truncated: 5 more sheets: Table S14, Table S15, Table S16, Table S17, Table S18]
