# Supplementary material for: Comparative transcriptomics and proteomics analysis of the symbiotic germination of Paphiopedilum barbigerum with Epulorhiza sp. FQXY019
Source: Front Microbiol. 2024 Mar 18;15:1358137. doi: 10.3389/fmicb.2024.1358137 (PMC10982344; doi:10.3389/fmicb.2024.1358137)
Supplement: Supplementary file 1 [file Data_Sheet_1.ZIP › Table S1-6.xlsx]

## Sheet: Table S1
Table S1. Primer pairs for qRT-PCR analysis of 12 DEGs
DEGs ID	FDR	log2FC	regulated	Forward primer（5'-3'）	Reverse primer（5'-3'）	TrEMBL_annotation	eggNOG_class_annotation	nr_annotation
Actin				ATGAGCAAGGAGATTACAGCA	GAGCCTCCAATCCAGACACTA
c102155.graph_c1	2.84e-35	4.51772	up	TTCCCACTGTGGATGTCTCA	CAAGTGGCCTTCAGATGCTT	Glyceraldehyde-3-phosphate dehydrogenase OS=Apostasia shenzhenica OX=1088818 GN=GAPC2 PE=3 SV=1	Carbohydrate transport and metabolism	Glyceraldehyde-3-phosphate dehydrogenase 2, cytosolic [Apostasia shenzhenica]
c46659.graph_c0	7.99e-08	4.95121	up	TTGCAGGATCCGTAGAAACC	GAGGGGCTCATACTTGGTCA	Uncharacterized protein OS=Ensete ventricosum OX=4639 GN=GW17_00010722 PE=4 SV=1	Secondary metabolites biosynthesis, transport and catabolism	probable mannitol dehydrogenase [Ananas comosus]
c111565.graph_c0	5.78e-15	6.49626	up	AAGTAAATGCAGCGGATTGG	GGATGGCAAGCAAAGTGAAT	UDP-glucose-fructose-phosphate glucosyltransferase OS=Phoenix dactylifera OX=42345 GN=LOC103711479 PE=3 SV=1	Cell wall/membrane/envelope biogenesis	probable sucrose-phosphate synthase 1 [Phoenix dactylifera]
c128133.graph_c0	7.31e-20	2.0918	up	CGCCACCGTCACCTTATACT	TACTGCTGTGTTCGCTGAGG	Putative 4-coumarate--CoA ligase 2 OS=Apostasia shenzhenica OX=1088818 GN=4CL2 PE=4 SV=1	Lipid transport and metabolism	putative 4-coumarate--CoA ligase 2 [Apostasia shenzhenica]
c107044.graph_c0	4.81e-06	3.8288	up	GCCCAGTACACGCATACCTT	ATGCTCGAACACTGGAAACC	2-isopropylmalate synthase OS=Dendrobium catenatum OX=906689 GN=IPMSB PE=3 SV=1	Amino acid transport and metabolism	2-isopropylmalate synthase A [Dendrobium catenatum]
c117317.graph_c0	8.45e-22	-7.51204	down	CCTTGGCATGAGTCCAAAGT	AGATCAACGAGGGTCACGAG	Dolichyl-phosphate-mannose--protein mannosyltransferase OS=Carpinus fangiana OX=176857 GN=FH972_024243 PE=3 SV=1	Posttranslational modification, protein turnover, chaperones	glycosyltransferase family 39 protein [Tulasnella calospora MUT 4182]
c111469.graph_c0	1.12e-11	-5.87355	down	GTAATAGAGCGGCACCCAAA	GTCAAATCGGGTCTGGAAGA	Cytochrome oxidase assembly factor COX15 OS=Klebsormidium nitens OX=105231 GN=KFL_001090270 PE=3 SV=1	Posttranslational modification, protein turnover, chaperones	hypothetical protein M407DRAFT_20874 [Tulasnella calospora MUT 4182]
c114244.graph_c0	2.61e-08	-5.10731	down	TGCTCAAACTGCAACGAATC	CAATGTCCTCATGACCGATG	Protoporphyrin ferrochelatase OS=Carpinus fangiana OX=176857 GN=FH972_026651 PE=3 SV=1	Coenzyme transport and metabolism	hypothetical protein M407DRAFT_14340 [Tulasnella calospora MUT 4182]
c111376.graph_c0	3.67e-09	-5.28973	down	AGTCAAAAGGTTGCCAGTCG	ATTCCTCATTTTCGCCACAC	Very-long-chain (3R)-3-hydroxyacyl-CoA dehydratase OS=Glycine max OX=3847 GN=100527150 PE=2 SV=1	Lipid transport and metabolism	putative very-long-chain (3R)-3-hydroxyacyl-CoA dehydratase [Hypsizygus marmoreus]
c111544.graph_c0	2.47e-70	-2.44275	down	CTGTTGCATTTGAACCCAGA	CCAGCAGTTCCCTGTGGTAT	3-ketoacyl-CoA synthase OS=Dendrobium catenatum OX=906689 GN=KCS11 PE=3 SV=1	Lipid transport and metabolism	3-ketoacyl-CoA synthase 11-like [Phalaenopsis equestris]
c98694.graph_c0	2.15e-10	-5.59909	down	CCACCTCAAGGAATTCTCCA	GTGCTTTTTCGAAAGCTTGG	Patatin-like phospholipase domain-containing protein OS=Porphyridium purpureum OX=35688 GN=FVE85_0774 PE=4 SV=1	Lipid transport and metabolism	hypothetical protein M407DRAFT_25511 [Tulasnella calospora MUT 4182]
c110295.graph_c0	9.29e-08	-4.94901	down	GGTGCTGCGATAAAGGAGAG	GGAGCGACATGTTGAGGATT	Predicted protein OS=Hordeum vulgare subsp. vulgare OX=112509 PE=2 SV=1	Function unknown	hypothetical protein M422DRAFT_203697 [Sphaerobolus stellatus SS14]

## Sheet: Table S2
Table S2. Summary of read statistics from RNA-sequencing of P. barbigerum with/without inoculation sp. FQXY019 inoculation
Sample	Clean reads	GC(%)	Q20(%)	Q30(%)	Mapped reads	Mapped ratio (%)
CK-1	23663401	48.26	97.98	94.28	17741107	74.97
CK-2	22375505	48.52	97.86	93.99	16431028	73.43
CK-3	22381071	48.3	97.94	94.18	16665763	74.46
XY019-1	23018131	47.86	97.77	93.77	17246157	74.92
XY019-2	24054439	48.17	98.19	94.75	18300643	76.08
XY019-3	23121951	48.58	98.08	94.53	17892437	77.38

## Sheet: Table S3
Table S3 Summary statistics of assembly results
Length Range (bp)	Transcript	Unigene
200-300	44,156(25.18%)	39,161(39.11%)
300-500	31,145(17.76%)	21,664(21.63%)
500-1000	33,600(19.16%)	15,437(15.42%)
1000-2000	38,424(21.91%)	13,586(13.57%)
2000+	28,061(16.00%)	10,288(10.27%)
Total Number	175386	100136
Total Length	188006807	80130611
N50 Length	1842	1577
Mean Length	1071.96	800.22

## Sheet: Table S4
Table S4 Summary statistics of unigenes functional annotations
annotation database	annotated number	percentage(%)	300<=length<1000	length>=1000
GO_Annotation	30367	74.53	8262	15741
KEGG_Annotation	23334	57.27	6066	13018
KOG_Annotation	20217	49.62	5079	11437
Pfam_Annotation	24422	59.94	6185	15406
Swissprot_Annotation	20781	51.01	5046	12115
TrEMBL_Annotation	36768	90.25	10543	18195
eggNOG_Annotation	30161	74.03	8358	15723
NR_Annotation	39850	97.81	11873	19563
All_Annotated	40742	100	12252	19688

## Sheet: Table S5
Table S5 Summary of all DEGs
#ID	XY019-1_Count	XY019-2_Count	XY019-3_Count	CK-1_Count	CK-2_Count	CK-3_Count	XY019-1_FPKM	XY019-2_FPKM	XY019-3_FPKM	CK-1_FPKM	CK-2_FPKM	CK-3_FPKM	FDR	log2FC	regulated
c100012.graph_c1	93	125	156	0	0	0	1.59	2	2.55	0	0	0	9.02843e-18	-6.95415	down
c100015.graph_c0	34	62	47	0	0	0	3.63	5.97	4.57	0	0	0	7.66089e-11	-5.69658	down
c100031.graph_c0	119	86	127	0	0	0	7.02	5.05	7.21	0	0	0	6.38884e-17	-6.81558	down
c100036.graph_c0	58	80	98	0	0	0	1.78	2.29	2.86	0	0	0	3.38903e-14	-6.36094	down
c100039.graph_c0	31	31	18	1	0	3	2.42	2.95	1.3	0.13	0	0.41	8.14577e-06	-3.45888	down
c100059.graph_c0	39	44	71	0	0	0	1.97	2.06	3.41	0	0	0	3.34966e-11	-5.78171	down
c100081.graph_c0	30	30	49	0	0	0	2.51	3.61	3.78	0	0	0	2.71744e-09	-5.33674	down
c100093.graph_c0	38	75	65	0	0	0	1.7	3.11	2.74	0	0	0	4.41939e-12	-5.96598	down
c100095.graph_c0	34	52	57	0	0	0	2.83	3.94	4.38	0	0	0	6.81451e-11	-5.70541	down
c100100.graph_c0	84	153	193	0	0	0	3.81	6.43	8.25	0	0	0	2.87898e-18	-7.067	down
c100114.graph_c0	106	155	197	0	0	0	2.86	3.91	5.06	0	0	0	2.68386e-19	-7.19352	down
c100134.graph_c0	167	256	370	0	0	0	20.49	28.18	41.1	0	0	0	5.71414e-24	-7.85121	down
c100156.graph_c0	313	169	563	0	0	0	11.95	6	20.34	0	0	0	2.78494e-25	-8.09391	down
c100159.graph_c0	56	48	39	0	0	0	3.94	3.09	2.55	0	0	0	4.94925e-11	-5.72766	down
c100178.graph_c0	24	28	85	0	0	0	2.11	2.24	6.9	0	0	0	1.93307e-09	-5.43844	down
c100182.graph_c0	18	31	40	0	0	0	2.12	3.29	4.28	0	0	0	4.2785e-08	-5.03246	down
c100189.graph_c0	86	67	89	33	25	30	10.32	7.22	9.68	3.75	3.15	3.6	0.000128344	-1.30711	down
c100208.graph_c0	63	96	134	0	0	0	1.88	2.67	3.8	0	0	0	2.09807e-15	-6.59528	down
c100227.graph_c0	126	329	775	0	0	0	7.95	19.09	45.65	0	0	0	4.23401e-15	-7.05325	down
c100228.graph_c0	584	791	972	0	0	0	19.18	24.19	30.29	0	0	0	6.07334e-38	-9.28404	down
c100230.graph_c0	22	33	61	0	0	0	0.89	1.24	2.34	0	0	0	3.77767e-09	-5.32944	down
c100245.graph_c0	106	224	389	0	1	0	2.91	5.75	10.18	0	0.03	0	3.87415e-22	-7.20707	down
c100253.graph_c0	53	74	135	0	0	0	1.98	2.57	4.71	0	0	0	3.68077e-14	-6.40081	down
c100260.graph_c0	26	37	39	0	0	0	1.46	1.91	2.05	0	0	0	4.64501e-09	-5.27049	down
c100263.graph_c0	25	45	48	0	0	0	1.14	1.79	2.08	0	0	0	1.2139e-09	-5.42624	down
c100275.graph_c0	44	52	82	0	0	0	2.28	2.49	3.98	0	0	0	4.29792e-12	-5.96939	down
c100279.graph_c0	0	0	0	59	53	28	0	0	0	7.69	7.68	3.85	2.03771e-11	5.84115	up
c100325.graph_c0	65	107	170	0	0	0	4.29	6.53	10.51	0	0	0	3.93593e-16	-6.74424	down
c100359.graph_c0	24	51	32	0	0	0	2.43	3.93	2.52	0	0	0	4.77595e-09	-5.28233	down
c100402.graph_c0	226	414	779	0	0	0	7.69	13.1	25.18	0	0	0	1.00045e-21	-7.9325	down
c100426.graph_c0	23	25	25	0	0	0	0.92	0.93	0.95	0	0	0	1.73596e-07	-4.84005	down
c100429.graph_c1	1	3	1	22	29	27	0.17	1.64	0.53	3.93	6.22	4.95	1.21056e-06	3.49974	up
c100431.graph_c0	73	94	429	0	0	0	22.11	24	108.71	0	0	0	1.45747e-10	-6.03673	down
c100435.graph_c0	134	144	163	0	0	0	8.15	8.09	9.23	0	0	0	1.19409e-19	-7.20669	down
c100446.graph_c1	39	20	18	2	6	2	3.39	1.58	1.44	0.17	0.55	0.18	0.00065861	-2.44185	down
c100450.graph_c0	71	95	79	11	6	5	5.5	6.73	5.67	0.81	0.49	0.39	9.98053e-13	-3.19639	down
c100451.graph_c0	15	5	16	84	113	127	2.86	0.83	2.67	14.93	22.56	23.71	6.57405e-13	3.14499	up
c100465.graph_c0	0	0	1	49	64	76	0	0	0.26	14.7	22.13	23.88	6.84811e-14	5.83373	up
c100468.graph_c0	1	4	1	35	20	36	0.22	0.77	0.19	7.25	4.68	7.82	6.86774e-07	3.49401	up
c100469.graph_c0	89	165	179	0	0	0	4.33	7.42	8.18	0	0	0	1.43221e-18	-7.09869	down
c100473.graph_c0	27	34	48	0	0	0	1.05	1.23	1.77	0	0	0	2.68841e-09	-5.3372	down
c100477.graph_c0	21	34	52	0	0	0	1.28	1.83	2.91	0	0	0	6.69885e-09	-5.25518	down
c100498.graph_c0	25	56	153	0	0	0	1.83	3.75	10.4	0	0	0	1.00732e-11	-6.01339	down
c100545.graph_c0	22	45	61	0	0	0	1.31	2.47	3.41	0	0	0	1.01775e-09	-5.46745	down
c100550.graph_c0	93	123	142	0	0	0	3.15	3.88	4.57	0	0	0	1.45042e-17	-6.91334	down
c100565.graph_c0	115	113	268	0	0	0	20.22	17.67	42.08	0	0	0	6.81779e-19	-7.1956	down
c100571.graph_c0	58	71	58	13	17	17	4.48	5.01	4.15	0.96	1.37	1.33	7.17797e-06	-1.79376	down
c100581.graph_c0	35	75	276	0	0	0	8.91	16.32	59.86	0	0	0	7.69926e-09	-5.54459	down
c100598.graph_c0	39	45	88	0	0	0	1.18	1.4	2.96	0	0	0	1.55322e-11	-5.87409	down
c100608.graph_c1	0	0	0	22	18	27	0	0	0	3.09	3.03	4.09	1.18821e-07	4.90331	up
c100615.graph_c0	66	125	152	0	0	0	0.89	1.59	1.97	0	0	0	1.97516e-16	-6.77729	down
c100621.graph_c0	33	36	76	0	0	0	0.61	0.62	1.35	0	0	0	1.8742e-10	-5.63972	down
c100645.graph_c0	25	59	66	0	0	0	1.91	4.13	4.68	0	0	0	1.30838e-10	-5.67589	down
c100649.graph_c0	20	28	51	0	0	0	1.03	1.33	2.47	0	0	0	1.93573e-08	-5.13798	down
c100656.graph_c0	20	29	49	0	0	0	0.84	1.13	1.94	0	0	0	1.89633e-08	-5.1367	down
c100675.graph_c0	8506	8612	8871	704	320	387	1619.25	1432.54	1478.97	125.15	63.89	72.26	2.80222e-86	-4.05884	down
c100689.graph_c0	235	243	360	0	0	0	4.94	4.78	7.23	0	0	0	2.16332e-25	-7.98309	down
c100690.graph_c0	21	30	53	0	0	0	0.64	0.85	1.53	0	0	0	1.0584e-08	-5.20697	down
c100711.graph_c0	17	24	56	0	0	0	2.18	2.7	6.92	0	0	0	5.15563e-08	-5.04009	down
c100733.graph_c0	40	38	88	0	0	0	6.01	5.06	11.93	0	0	0	3.41799e-11	-5.8084	down
c100734.graph_c0	35	53	182	0	0	0	4.72	6.38	22.07	0	0	0	1.28495e-12	-6.20232	down
c100735.graph_c1	17	24	29	0	0	0	1.86	1.22	1.4	0	0	0	3.74983e-07	-4.74931	down
c100738.graph_c0	36	47	99	0	0	0	1.6	1.93	4.15	0	0	0	1.37212e-11	-5.90321	down
c100741.graph_c0	31	47	34	0	0	0	1.04	1.46	1.08	0	0	0	1.44276e-09	-5.39474	down
c100765.graph_c0	147	246	235	0	0	0	4.3	6.96	6.52	0	0	0	2.18205e-22	-7.60911	down
c100779.graph_c0	0	0	0	105	73	88	0	0	0	11.19	8.55	9.84	1.49515e-16	6.75139	up
c100784.graph_c0	0	0	0	19	45	34	0	0	0	0.4	1.03	0.76	3.29872e-09	5.34629	up
c100796.graph_c0	83	59	82	1	0	0	8.87	5.69	7.99	0.1	0	0	3.25036e-14	-5.8626	down
c100817.graph_c0	44	69	68	0	0	0	1.01	1.47	1.5	0	0	0	2.01428e-12	-6.02129	down
c100824.graph_c0	18	44	39	0	0	0	3.62	7.7	6.83	0	0	0	1.33065e-08	-5.17637	down
c100828.graph_c0	100	163	209	0	0	0	12.47	18.23	23.58	0	0	0	2.71589e-19	-7.2074	down
c100830.graph_c0	19	57	51	0	0	0	0.52	1.45	1.32	0	0	0	1.56769e-09	-5.42908	down
c100847.graph_c0	39	67	126	0	0	0	4.05	6.29	11.96	0	0	0	6.11376e-13	-6.19113	down
c100859.graph_c0	65	91	226	0	0	0	6.04	7.67	19.29	0	0	0	5.0764e-16	-6.78067	down
c100861.graph_c0	21	43	72	0	0	0	0.97	1.68	2.72	0	0	0	9.11153e-10	-5.49636	down
c100866.graph_c0	59	288	322	0	0	0	2.08	9.45	10.76	0	0	0	2.68169e-13	-6.59499	down
c100868.graph_c0	50	93	137	0	0	0	5.63	9.44	14.04	0	0	0	1.37425e-14	-6.48028	down
c100884.graph_c0	367	483	616	0	0	0	5.59	6.9	8.98	0	0	0	9.9513e-32	-8.68661	down
c100902.graph_c0	37	52	55	0	0	0	4.28	5.41	5.78	0	0	0	4.85769e-11	-5.731	down
c100903.graph_c0	75	114	267	0	0	0	3.87	5.43	12.94	0	0	0	2.15865e-17	-7.00722	down
c100916.graph_c0	25	45	53	0	0	0	3.32	5.35	6.35	0	0	0	8.55191e-10	-5.46764	down
c100928.graph_c0	21	37	50	0	0	0	2.69	4.25	5.79	0	0	0	5.37504e-09	-5.27658	down
c100930.graph_c0	15	37	32	66	58	54	3	6.45	5.6	12.3	12.16	10.56	0.00539354	1.16135	up
c100935.graph_c0	29	33	45	0	0	0	1.27	1.34	1.86	0	0	0	2.72165e-09	-5.33016	down
c100942.graph_c0	25	68	86	0	0	0	1.09	2.75	3.55	0	0	0	2.81523e-11	-5.84687	down
c100962.graph_c0	209	291	345	0	0	0	28.88	35.85	42.82	0	0	0	1.74893e-25	-7.99291	down
c100963.graph_c0	36	78	84	0	0	0	1.57	3.18	3.45	0	0	0	1.84781e-12	-6.06136	down
c100983.graph_c0	71	102	104	0	0	0	3.03	4.04	4.19	0	0	0	1.54715e-15	-6.5851	down
c101004.graph_c0	0	0	0	104	150	187	0	0	0	2.19	3.43	4.19	2.62109e-20	7.35204	up
c101035.graph_c0	27	26	39	0	0	0	3.25	2.81	4.25	0	0	0	1.70697e-08	-5.12725	down
c101036.graph_c0	68	68	98	0	0	0	1.49	1.4	2.05	0	0	0	3.12581e-14	-6.36235	down
c101037.graph_c0	39	51	37	0	0	0	2.14	2.58	1.9	0	0	0	2.41201e-10	-5.57302	down
c101048.graph_c0	23	55	54	0	0	0	8.7	17.23	16.68	0	0	0	5.57002e-10	-5.52374	down
c101053.graph_c0	20	27	34	0	0	0	0.6	0.75	0.97	0	0	0	7.82718e-08	-4.9476	down
c101064.graph_c0	18	25	37	0	0	0	2.65	2.96	4.34	0	0	0	1.21896e-07	-4.90114	down
c101088.graph_c0	18	33	62	88	103	166	4.2	6.63	12.43	19.04	25.24	37.61	0.000204826	1.70491	up
c101091.graph_c0	158	185	1071	0	0	0	3.39	3.23	20.26	0	0	0	2.51589e-11	-6.34183	down
c101124.graph_c0	74	58	109	0	0	0	3.5	2.53	5.01	0	0	0	3.91599e-14	-6.36356	down
c101135.graph_c0	68	50	119	0	0	0	4.33	2.93	7.07	0	0	0	1.3787e-13	-6.28789	down
c101153.graph_c0	28	29	74	0	0	0	3.38	3.14	8.1	0	0	0	1.2625e-09	-5.45923	down
c101164.graph_c0	36	43	46	0	0	0	1.31	1.29	1.52	0	0	0	2.70796e-10	-5.55962	down
c101169.graph_c0	88	123	134	44	43	31	51.29	56.26	59.65	21.65	24.62	15.95	1.09699e-05	-1.39325	down
c101193.graph_c0	56	96	56	2	5	1	8.45	12.85	7.54	0.28	0.79	0.15	5.11529e-12	-4.13094	down
c101197.graph_c0	22	60	29	1	0	0	2.01	4.99	2.44	0.09	0	0	1.89009e-08	-4.78634	down
c101202.graph_c0	84	104	137	0	0	0	3.7	5.63	5.11	0	0	0	1.17548e-16	-6.77753	down
c101209.graph_c0	28	55	126	0	0	0	3.18	5.63	13.03	0	0	0	1.17211e-11	-5.96341	down
c101235.graph_c0	38	65	69	0	0	0	2.21	3.46	3.76	0	0	0	6.25051e-12	-5.93163	down
c101249.graph_c0	26	49	68	0	0	0	1.93	3.32	4.68	0	0	0	2.10541e-10	-5.62513	down
c101257.graph_c0	338	455	598	0	0	0	22.66	28.01	37.36	0	0	0	6.59373e-31	-8.60992	down
c101271.graph_c0	0	2	6	27	40	17	0	0.33	0.99	4.73	7.86	3.13	8.83693e-05	2.97088	up
c101277.graph_c0	88	85	94	11	12	6	6.65	5.88	6.59	0.79	0.95	0.46	4.7176e-13	-2.95902	down
c101291.graph_c0	60	58	112	0	0	0	1.08	1	1.93	0	0	0	1.29831e-13	-6.27846	down
c101298.graph_c0	22	23	34	0	0	0	1.98	1.88	2.82	0	0	0	9.91794e-08	-4.91797	down
c101322.graph_c1	92	67	99	32	28	31	6.48	4.33	6.5	2.16	2.07	2.21	8.57398e-05	-1.34821	down
c101323.graph_c0	82	86	109	59	17	28	16.65	15.19	19.27	11.16	3.65	5.56	0.00384009	-1.26	down
c101329.graph_c0	33	40	77	0	0	0	1.27	1.43	2.8	0	0	0	1.06141e-10	-5.69259	down
c101346.graph_c0	18	30	38	0	0	0	1.71	2.58	3.31	0	0	0	5.68352e-08	-4.99544	down
c101387.graph_c0	30	91	231	0	0	0	7.31	19.01	48.14	0	0	0	7.32898e-14	-6.47713	down
c101388.graph_c0	26	74	49	0	0	0	2.04	5.3	3.56	0	0	0	1.5313e-10	-5.66103	down
c101396.graph_c0	83	76	70	1000	1175	1454	19.95	15.69	14.52	221.84	295.85	338.09	2.07307e-88	4.07629	up
c101399.graph_c0	85	146	164	0	0	0	4.38	7.02	7.94	0	0	0	6.38157e-18	-6.99372	down
c101407.graph_c0	17	31	57	0	0	0	1.07	1.79	3.61	0	0	0	1.82368e-08	-5.16079	down
c101412.graph_c0	287	302	373	47	24	8	39.87	37.28	46.51	6.14	3.48	1.1	2.64291e-17	-3.37494	down
c101424.graph_c0	21	32	54	0	0	0	0.63	0.9	1.55	0	0	0	7.6577e-09	-5.24382	down
c101424.graph_c2	26	62	63	0	0	0	0.36	0.81	0.85	0	0	0	1.02495e-10	-5.69563	down
c101446.graph_c0	66	68	91	41	21	26	6.36	5.95	8.05	3.76	2.12	2.52	0.00153586	-1.20437	down
c101451.graph_c0	20	37	137	0	0	0	1.87	3.04	11.56	0	0	0	2.66332e-10	-5.70834	down
c101493.graph_c0	0	6	1	34	52	46	0	0.59	0.05	3.32	5.03	4.63	2.17523e-08	3.82223	up
c101552.graph_c0	44	117	89	0	0	0	1.87	4.6	3.56	0	0	0	7.0904e-14	-6.34312	down
c101581.graph_c0	455	399	339	5	6	5	41.55	33.11	28.47	0.43	0.57	0.46	2.71243e-52	-5.86773	down
c101592.graph_c0	73	176	237	0	0	0	19.89	40.78	54.63	0	0	0	2.08799e-18	-7.13695	down
c101593.graph_c0	56	63	46	5	1	0	11.23	10.84	7.95	0.92	0.21	0	1.89759e-10	-4.13218	down
c101609.graph_c0	48	109	190	0	0	0	3.44	7.16	12.65	0	0	0	2.52726e-15	-6.65783	down
c101610.graph_c0	24	34	46	0	0	0	1.3	1.7	2.33	0	0	0	5.36817e-09	-5.26492	down
c101614.graph_c0	68	61	90	0	0	0	6.54	5.32	7.94	0	0	0	8.80359e-14	-6.27935	down
c101622.graph_c0	36	26	40	1	2	0	3.57	2.1	3.59	0.09	0.21	0	6.0666e-08	-4.09508	down
c101640.graph_c0	0	0	7	56	83	86	0	0	2.92	26.93	46.92	42.54	0.00148075	3.22304	up
c101645.graph_c0	115	238	240	0	0	0	6.05	11.57	11.87	0	0	0	3.56367e-21	-7.48175	down
c101653.graph_c0	38	52	77	0	0	0	5.3	6.46	9.64	0	0	0	1.25245e-11	-5.87675	down
c101654.graph_c0	21	26	75	0	0	0	0.97	1.12	3.27	0	0	0	6.76159e-09	-5.29537	down
c101665.graph_c0	76	88	138	0	0	0	0.74	0.81	1.29	0	0	0	7.97725e-16	-6.65635	down
c101681.graph_c0	97	137	217	0	0	0	4.26	5.58	8.99	0	0	0	1.10212e-18	-7.12998	down
c101693.graph_c0	138	188	214	0	0	0	11.13	13.84	15.97	0	0	0	3.62965e-21	-7.43532	down
c101697.graph_c0	20	26	25	0	0	0	1.2	1.36	1.48	0	0	0	2.5344e-07	-4.79369	down
c101717.graph_c0	39	35	42	0	0	0	1.77	1.47	1.79	0	0	0	7.05727e-10	-5.4631	down
c101718.graph_c0	425	529	511	45	37	69	124.05	139.43	128.9	15.64	14.39	23.62	8.5292e-38	-3.10845	down
c101741.graph_c0	207	206	235	0	0	0	4.56	4.24	4.94	0	0	0	2.30251e-23	-7.70113	down
c101800.graph_c0	4982	7124	4763	39	106	92	771.53	974.95	656.44	13.08	26.46	19.91	1.30227e-36	-5.70525	down
c101808.graph_c1	3675	3746	3847	518	339	390	240.68	224.98	234.76	32.53	23.31	25.92	5.63411e-126	-3.04927	down
c101818.graph_c0	58	97	108	0	0	0	2.02	3.15	3.57	0	0	0	8.20967e-15	-6.47989	down
c101839.graph_c0	29	31	26	0	1	2	0.85	0.85	0.73	0	0.03	0.06	4.83406e-07	-3.86116	down
c101840.graph_c0	33	55	48	0	0	0	1.66	2.55	2.35	0	0	0	1.27647e-10	-5.64286	down
c101842.graph_c0	23	22	25	0	0	0	1.16	1.03	1.19	0	0	0	2.76636e-07	-4.7813	down
c101865.graph_c0	28	40	35	1	1	4	0.79	1.05	0.94	0.03	0.03	0.12	4.50282e-07	-3.45908	down
c101870.graph_c0	26	45	30	2	3	2	4.48	6.83	4.71	0.32	0.54	0.34	8.01688e-07	-3.28021	down
c101871.graph_c0	947	1237	1419	0	0	0	54.31	65.31	76.17	0	0	0	1.0403e-44	-9.84602	down
c101872.graph_c0	79	256	605	0	0	0	11.58	33.34	79.31	0	0	0	1.52348e-12	-6.5386	down
c101905.graph_c0	0	0	0	28	25	27	0	0	0	0.93	0.9	0.95	1.22516e-08	5.16668	up
c101907.graph_c0	3	5	8	55	37	46	0.23	0.31	0.56	3.52	2.77	3.36	2.19705e-08	2.99537	up
c101910.graph_c0	92	54	45	14	14	7	10.79	5.69	4.79	2.52	1.72	1.78	8.128e-06	-2.19785	down
c101915.graph_c0	51	43	30	1	2	4	1.69	1.33	0.94	0.03	0.07	0.14	4.98739e-08	-3.55606	down
c101924.graph_c0	43	93	145	0	0	0	1.38	2.78	4.42	0	0	0	3.38431e-14	-6.43327	down
c101939.graph_c0	13384	13838	13878	659	324	550	1355.64	1268.36	1286.31	63.44	34.39	56.06	1.10012e-138	-4.59646	down
c101941.graph_c0	46	62	44	3	6	1	5.1	6.19	4.44	0.32	0.7	0.11	6.09957e-09	-3.4504	down
c101956.graph_c0	61	50	107	0	0	0	2.09	1.58	3.42	0	0	0	3.58208e-13	-6.19945	down
c101980.graph_c0	2	6	10	23	27	23	0.34	0.78	1.37	4	5.49	4.12	0.00285238	1.92954	up
c102000.graph_c0	37	69	132	0	0	0	5.03	8.37	16.14	0	0	0	6.26882e-13	-6.1994	down
c102002.graph_c0	43	56	86	0	0	0	4.48	5.27	8.18	0	0	0	2.81904e-12	-6.01024	down
c102054.graph_c0	62	54	47	0	0	1	13.99	10.51	9.19	0	0	0.22	6.69286e-12	-5.43721	down
c102065.graph_c0	0	0	0	51	65	40	0	0	0	6.68	9.46	5.52	2.09782e-12	6.02986	up
c102074.graph_c0	34	59	149	0	0	0	1.06	1.4	3.77	0	0	0	1.65198e-12	-6.14593	down
c102113.graph_c0	302	489	561	0	1	0	17.74	26.5	30.86	0	0.06	0	9.25506e-33	-8.19479	down
c102122.graph_c0	52	65	90	0	0	0	2.17	2.52	3.55	0	0	0	3.15616e-13	-6.18456	down
c102131.graph_c0	21	35	86	0	0	0	1.6	2.44	7.32	0	0	0	1.2788e-09	-5.48344	down
c102135.graph_c0	85	134	107	0	0	0	12.02	16.87	13.62	0	0	0	8.72189e-17	-6.79092	down
c102155.graph_c0	23	37	57	711	325	550	2.21	3.22	5.02	64.93	32.78	53.1	5.73458e-30	3.76865	up
c102155.graph_c1	10	5	14	246	177	257	1.03	0.49	1.37	24.12	19.14	26.64	2.84333e-35	4.51772	up
c102199.graph_c0	72	83	132	0	0	0	4.41	4.68	7.55	0	0	0	2.03968e-15	-6.58832	down
c102211.graph_c0	6	8	4	59	42	50	1.05	1.47	0.72	10.58	8.84	8.39	2.52745e-09	2.99101	up
c102220.graph_c0	49	75	53	0	0	0	1.84	2.61	1.88	0	0	0	2.53376e-12	-5.99805	down
c102239.graph_c0	232	321	345	0	0	0	10.12	14.5	15.19	0	0	0	2.22739e-26	-8.08593	down
c102248.graph_c0	31	87	66	0	0	0	2.24	5.99	4.53	0	0	0	8.51623e-12	-5.93601	down
c102268.graph_c0	63	81	114	0	0	0	3.07	3.67	5.25	0	0	0	1.01427e-14	-6.46168	down
c102280.graph_c0	25	38	62	0	0	0	1.06	1.51	2.5	0	0	0	1.06461e-09	-5.45659	down
c102286.graph_c0	85	108	124	0	0	0	3.17	3.74	4.38	0	0	0	1.23121e-16	-6.7637	down
c102291.graph_c0	26	28	21	7	0	1	2.79	4.56	2.06	0.71	0	0.11	0.000881649	-2.61888	down
c102292.graph_c0	592	863	970	223	239	214	215.13	260.54	289.18	74.09	91.73	73.82	3.44528e-17	-1.70062	down
c102297.graph_c0	27	29	27	0	0	0	3.66	4.11	4.18	0	0	0	4.10507e-08	-5.01568	down
c102299.graph_c0	33	50	56	0	0	0	2.82	3.89	4.41	0	0	0	1.0224e-10	-5.66693	down
c102300.graph_c0	103	201	176	0	0	0	10.29	18.19	16.11	0	0	0	1.35646e-19	-7.2415	down
c102312.graph_c0	221	373	274	0	0	0	10.43	16.29	12.17	0	0	0	9.16704e-26	-8.02481	down
c102317.graph_c0	58	121	120	18	9	0	3.75	7.18	7.23	1.11	0.61	0	1.52568e-06	-3.03294	down
c102321.graph_c0	23	19	35	0	0	0	0.87	0.67	1.25	0	0	0	1.61494e-07	-4.86312	down
c102326.graph_c0	32	35	90	0	0	0	2.74	2.73	7.1	0	0	0	1.53653e-10	-5.68199	down
c102335.graph_c0	0	0	0	29	61	46	0	0	0	3.16	7.36	5.67	3.41588e-11	5.80186	up
c102340.graph_c0	88	122	217	0	0	0	10.67	13.28	23.83	0	0	0	6.23017e-18	-7.03216	down
c102348.graph_c0	154	121	417	0	0	0	5.42	3.82	13.78	0	0	0	9.87122e-21	-7.52222	down
c102351.graph_c0	26	28	20	5	8	0	2.9	5.42	3.25	0.51	0.9	0	0.0063784	-2.04514	down
c102360.graph_c0	7	1	6	31	45	50	0.64	0.17	0.51	4.1	8.59	9.33	8.32293e-07	2.989	up
c102361.graph_c0	17	42	66	0	0	0	0.93	2.13	3.4	0	0	0	3.48399e-09	-5.35896	down
c102367.graph_c1	20	22	41	0	0	0	0.9	0.92	1.78	0	0	0	9.58286e-08	-4.93551	down
c102370.graph_c0	19	24	34	0	0	0	0.47	0.55	0.79	0	0	0	1.49216e-07	-4.87045	down
c102377.graph_c0	125	189	414	0	0	0	22.07	29.09	64.25	0	0	0	1.23703e-21	-7.62339	down
c102383.graph_c0	63	102	78	0	0	0	1.93	2.92	2.27	0	0	0	1.73195e-14	-6.40723	down
c102388.graph_c0	73	112	101	0	0	0	2.72	3.88	3.56	0	0	0	9.09239e-16	-6.62439	down
c102396.graph_c0	24	43	58	0	0	0	2.24	3.64	4.96	0	0	0	9.39354e-10	-5.46591	down
c102403.graph_c0	33	38	45	6	8	6	1.74	1.84	2.23	0.3	0.41	0.33	2.06002e-05	-2.24863	down
c102416.graph_c0	33	46	95	0	0	0	1.25	1.01	2.87	0	0	0	2.80675e-11	-5.83843	down
c102419.graph_c0	24	60	73	0	0	0	1.39	3.24	4.01	0	0	0	1.06862e-10	-5.70662	down
c102426.graph_c0	237	291	982	0	0	0	8.87	10.24	35.26	0	0	0	1.41005e-17	-7.47693	down
c102435.graph_c0	28	52	61	0	0	0	2.99	5.02	5.95	0	0	0	1.57085e-10	-5.64131	down
c102451.graph_c0	97	138	196	0	0	0	5.24	6.88	9.93	0	0	0	1.42055e-18	-7.09788	down
c102457.graph_c0	19	38	46	0	0	0	1.12	2.04	2.55	0	0	0	1.00313e-08	-5.20785	down
c102470.graph_c0	38	88	103	8	15	14	3.71	7.78	9.21	0.74	1.53	1.37	3.70692e-06	-2.33979	down
c102481.graph_c1	22	25	42	0	0	0	0.67	0.71	1.21	0	0	0	3.68732e-08	-5.04697	down
c102498.graph_c0	44	44	61	5	1	4	8.1	7.09	9.86	0.86	0.19	0.72	5.33634e-09	-3.44435	down
c102499.graph_c0	368	397	386	90	57	65	43.97	42.38	42.19	10.1	7.11	7.79	5.45102e-31	-2.3029	down
c102505.graph_c0	22	48	88	0	0	0	4.2	8.11	14.96	0	0	0	2.39324e-10	-5.64979	down
c102508.graph_c0	223	375	359	0	0	0	8.84	13.77	13.45	0	0	0	1.04995e-26	-8.14137	down
c102511.graph_c0	19	25	19	0	0	0	0.74	0.9	0.69	0	0	0	8.99382e-07	-4.62686	down
c102521.graph_c0	838	1177	1343	0	0	0	48.56	62.84	72.85	0	0	0	2.51995e-43	-9.74421	down
c102523.graph_c0	254	353	574	0	0	0	6.96	9.05	14.96	0	0	0	4.74727e-28	-8.34508	down
c102526.graph_c0	41	40	35	0	0	0	2.82	2.36	2.34	0	0	0	6.86511e-10	-5.46471	down
c102544.graph_c0	34	75	126	0	0	0	0.65	1.32	2.25	0	0	0	7.89991e-13	-6.18008	down
c102555.graph_c1	76	126	176	0	0	0	1.19	1.84	2.63	0	0	0	3.3253e-17	-6.90238	down
c102570.graph_c0	352	316	187	1	2	1	48.97	39.18	23.36	0.13	0.29	0.14	1.19186e-30	-6.8018	down
c102581.graph_c0	25	35	42	4	2	1	3.54	4.42	5.34	0.53	0.3	0.14	9.36794e-07	-3.29732	down
c102590.graph_c0	70	122	100	0	0	0	8.32	13.03	10.78	0	0	0	9.23725e-16	-6.63247	down
c102598.graph_c0	55	62	76	0	1	1	3.89	4.02	5	0	0.07	0.07	3.17421e-13	-5.30704	down
c102608.graph_c0	947	1220	1068	2764	3193	2616	142.59	162.97	143.55	391.63	504.15	390.36	9.05471e-30	1.52824	up
c102614.graph_c0	62	110	138	0	0	0	0.82	1.36	1.74	0	0	0	9.73289e-16	-6.65722	down
c102615.graph_c1	67	130	159	1	4	9	2.19	3.91	4.89	0.09	1.08	0.84	5.7494e-14	-4.17128	down
c102627.graph_c0	108	125	218	0	0	0	2.12	2.3	4.09	0	0	0	8.51535e-19	-7.141	down
c102654.graph_c0	128	217	206	60	30	19	20.5	30.72	29.31	9.02	5.04	3.01	2.76272e-08	-2.15371	down
c102662.graph_c0	20	24	20	2	0	1	2.54	2.73	2.3	0.24	0	0.13	1.91532e-05	-3.4517	down
c102695.graph_c0	33	32	63	12	8	10	11.04	8.76	17.24	3.57	2.74	3.1	0.000489832	-1.84816	down
c102700.graph_c0	97	182	324	0	0	0	6.85	11.78	21.28	0	0	0	4.01874e-20	-7.40004	down
c102701.graph_c0	68	70	117	0	0	0	1.14	1.1	1.87	0	0	0	1.4256e-14	-6.43987	down
c102708.graph_c0	51	68	75	0	0	0	2.88	3.55	4.01	0	0	0	5.5284e-13	-6.12551	down
c102712.graph_c0	250	303	458	0	0	0	5.43	6.16	9.5	0	0	0	5.1686e-27	-8.19324	down
c102718.graph_c0	33	28	63	0	0	0	4.58	3.46	7.85	0	0	0	1.12705e-09	-5.45041	down
c102718.graph_c1	29	34	65	0	0	0	2.74	2.92	5.65	0	0	0	7.44431e-10	-5.49289	down
c102734.graph_c0	35	59	120	0	0	0	1.09	1.6	3.73	0	0	0	2.72264e-12	-6.06811	down
c102747.graph_c0	154	252	268	0	0	0	5.25	8	8.66	0	0	0	5.64957e-23	-7.6911	down
c102750.graph_c0	32	37	56	0	0	0	1.24	1.34	2.06	0	0	0	4.84343e-10	-5.51712	down
c102751.graph_c0	1	0	2	44	53	39	0.03	0	0.06	1.37	1.79	1.29	2.84008e-11	4.74212	up
c102754.graph_c0	34	32	30	1	0	0	9.47	7.57	7.05	0.26	0	0	1.7781e-08	-4.7164	down
c102772.graph_c0	201	262	183	0	0	0	31.2	36.06	22.61	0	0	0	4.52123e-23	-7.676	down
c102782.graph_c0	19	25	14	72	57	58	6.11	6.74	3.74	21.4	19.31	17.81	6.71622e-06	1.74731	up
c102786.graph_c0	385	694	897	0	0	0	19.57	32.56	42.82	0	0	0	3.30603e-34	-8.994	down
c102789.graph_c0	631	623	476	0	5	1	37.96	34.46	26.74	0	0.31	0.06	2.1541e-50	-7.46301	down
c102790.graph_c0	45	74	144	0	0	0	1.56	3.21	5.06	0	0	0	9.28864e-14	-6.35095	down
c102791.graph_c0	59	84	89	0	0	0	3.91	5.17	5.55	0	0	0	3.39473e-14	-6.35327	down
c102792.graph_c1	0	0	0	22	29	22	0	0	0	1.22	1.76	1.29	4.27102e-08	5.02733	up
c102807.graph_c0	25	42	39	3	12	6	1.44	2.23	2.1	0.21	1.14	0.45	0.00106326	-1.99533	down
c102813.graph_c0	193	302	229	0	0	0	6.18	8.96	6.92	0	0	0	4.67983e-24	-7.80837	down
c102819.graph_c0	54	59	95	0	0	0	1.09	1.12	1.85	0	0	0	3.70452e-13	-6.17785	down
c102826.graph_c0	35	53	79	0	0	0	1.86	2.6	3.94	0	0	0	1.69576e-11	-5.85661	down
c102830.graph_c0	28	51	52	0	0	0	0.69	1.17	1.21	0	0	0	3.04468e-10	-5.56703	down
c102837.graph_c0	24	51	67	0	0	0	1.89	3.66	4.87	0	0	0	2.83721e-10	-5.60038	down
c102840.graph_c0	74	68	74	0	0	0	3.51	2.88	3.64	0	0	0	6.50348e-14	-6.28939	down
c102845.graph_c0	109	40	50	0	1	0	8.95	2.99	4.1	0	0.12	0	6.64257e-12	-5.55822	down
c102850.graph_c0	57	88	93	0	0	0	2.05	2.94	3.16	0	0	0	2.84681e-14	-6.37319	down
c102856.graph_c0	102	131	76	47	29	13	12.8	14.73	8.62	5.58	3.82	1.63	0.000237472	-1.61204	down
c102865.graph_c0	34	39	50	0	0	0	0.99	1.06	1.38	0	0	0	4.09431e-10	-5.52381	down
c102866.graph_c0	34	68	207	0	0	0	1.35	2.5	7.75	0	0	0	2.57509e-13	-6.35294	down
c102873.graph_c0	33	38	55	0	0	0	0.92	0.98	1.45	0	0	0	3.87544e-10	-5.53652	down
c102878.graph_c0	21	41	58	0	0	0	1.33	2.38	3.42	0	0	0	2.20326e-09	-5.38443	down
c102880.graph_c0	55	99	73	0	0	0	9.41	14.9	11.03	0	0	0	7.37849e-14	-6.30168	down
c102882.graph_c0	20	24	146	0	0	0	0.94	1.05	6.49	0	0	0	1.16441e-09	-5.57921	down
c102886.graph_c0	56	79	138	0	0	0	1.94	2.55	4.35	0	0	0	1.5586e-14	-6.46366	down
c102897.graph_c0	48	60	126	0	0	0	5.57	6.25	13.26	0	0	0	3.1022e-13	-6.23545	down
c102905.graph_c0	103	190	170	0	0	0	5.47	9.31	8.47	0	0	0	2.13625e-19	-7.2065	down
c102907.graph_c0	21	25	36	0	0	0	1.48	1.59	2.27	0	0	0	7.1819e-08	-4.95972	down
c102910.graph_c0	20	28	81	0	0	0	1.34	1.74	5.05	0	0	0	4.83018e-09	-5.34167	down
c102911.graph_c0	621	1078	6567	0	1	0	42.48	67.7	418.18	0	0.07	0	1.0646e-11	-6.52318	down
c102915.graph_c0	198	306	447	0	0	0	19.99	27.96	41.38	0	0	0	8.90307e-26	-8.07654	down
c102924.graph_c0	113	143	464	0	0	0	5.02	5.89	19.44	0	0	0	2.78258e-14	-6.77813	down
c102946.graph_c0	64	109	132	0	0	0	5.99	9.26	11.35	0	0	0	9.33962e-16	-6.65203	down
c102952.graph_c0	72	67	97	0	0	0	1.89	1.64	2.42	0	0	0	2.50369e-14	-6.37761	down
c102954.graph_c0	147	126	141	0	0	0	7.7	6.1	6.98	0	0	0	4.23467e-19	-7.12736	down
c102964.graph_c0	156	214	325	0	0	0	4.32	5.53	8.57	0	0	0	8.33727e-23	-7.69509	down
c102973.graph_c0	29	109	42	1	0	0	3.59	12.12	4.65	0.13	0	0	1.22544e-10	-5.34946	down
c102980.graph_c0	108	199	259	0	0	0	6.67	11.3	14.94	0	0	0	1.5108e-20	-7.40629	down
c102994.graph_c0	178	186	179	52	29	44	23.94	22.33	21.66	6.6	4.09	5.89	1.15079e-13	-1.96996	down
c102998.graph_c0	47	46	65	0	0	0	4.22	3.71	5.2	0	0	0	1.28589e-11	-5.8544	down
c103015.graph_c0	2	0	2	121	33	43	0.08	0	0.13	4.95	1.69	2.43	3.11461e-11	4.80586	up
c103020.graph_c0	70	148	177	0	0	0	2.11	4.17	5.07	0	0	0	2.57363e-17	-6.93325	down
c103038.graph_c0	31	80	42	0	0	0	1.63	3.9	2.08	0	0	0	9.57012e-11	-5.70389	down
c103040.graph_c0	18	21	39	1	2	1	1.8	1.9	3.56	0.09	0.21	0.1	8.61501e-06	-3.43724	down
c103053.graph_c0	8	3	11	29	31	57	0.58	0.2	0.72	2.67	2.26	4.06	0.000106837	2.31557	up
c103056.graph_c0	2410	2572	2527	629	425	439	171.74	167.9	167.32	42.86	31.73	31.68	2.74716e-62	-2.20686	down
c103057.graph_c0	44	60	95	0	0	0	5.04	6.19	9.89	0	0	0	1.22543e-12	-6.08946	down
c103060.graph_c0	18	22	51	0	0	0	1.29	1.45	3.41	0	0	0	7.53978e-08	-4.98501	down
c103065.graph_c0	109	142	175	0	0	0	2.06	2.51	3.16	0	0	0	5.85778e-19	-7.12786	down
c103071.graph_c0	24	42	21	0	0	0	2.66	4.2	2.12	0	0	0	5.05452e-08	-5.00886	down
c103083.graph_c0	50	81	41	0	0	0	4.22	6.23	3.19	0	0	0	7.74804e-12	-5.91703	down
c103102.graph_c0	0	0	0	28	35	48	0	0	0	3.29	4.56	5.95	3.29753e-10	5.56702	up
c103107.graph_c0	50	68	107	0	0	0	1	1.25	2	0	0	0	1.81092e-13	-6.25001	down
c103107.graph_c1	19	23	46	0	0	0	0.72	0.77	1.57	0	0	0	7.00829e-08	-4.98268	down
c103110.graph_c0	22	46	65	0	0	0	1.23	2.37	3.46	0	0	0	7.54795e-10	-5.50357	down
c103113.graph_c0	19	35	52	0	0	0	1.71	3.55	4.01	0	0	0	9.32594e-09	-5.22344	down
c103125.graph_c0	44	43	43	144	178	153	6.08	5.18	5.23	18.36	25.2	20.57	9.33504e-14	1.96508	up
c103125.graph_c1	23	23	31	68	91	98	7.7	6.32	8.44	23.87	37.79	36.05	5.05445e-07	1.81297	up
c103137.graph_c0	154	185	781	0	0	0	6.48	8.71	31.2	0	0	0	1.02984e-13	-6.79645	down
c103157.graph_c0	89	131	109	0	0	0	5.83	7.88	6.66	0	0	0	5.89341e-17	-6.81266	down
c103159.graph_c0	60	117	86	0	0	0	1.17	2.13	1.6	0	0	0	8.46009e-15	-6.47726	down
c103165.graph_c0	41	59	93	0	0	0	2.65	3.51	5.61	0	0	0	2.241e-12	-6.04084	down
c103166.graph_c0	19	23	33	0	0	0	1.11	1.24	1.8	0	0	0	1.91676e-07	-4.83785	down
c103167.graph_c0	39	37	47	0	0	0	1.31	1.15	1.49	0	0	0	3.45143e-10	-5.53679	down
c103178.graph_c0	28	61	85	0	0	0	2.66	5.26	7.42	0	0	0	2.50893e-11	-5.84507	down
c103181.graph_c0	2	2	0	24	25	32	0.89	2.11	0	2.05	2.35	2.9	4.48119e-07	3.74973	up
c103197.graph_c0	74	174	173	0	0	0	3.21	6.99	7.08	0	0	0	7.26193e-18	-7.01696	down
c103204.graph_c0	27	72	329	0	0	0	1.81	4.43	20.52	0	0	0	3.18591e-07	-5.07967	down
c103229.graph_c0	53	73	111	0	0	0	1.43	1.8	2.79	0	0	0	7.16786e-14	-6.3229	down
c103242.graph_c0	49	61	82	0	0	0	1.83	2.12	2.9	0	0	0	9.08715e-13	-6.09281	down
c103264.graph_c0	28	82	95	0	0	0	0.6	1.65	1.95	0	0	0	4.50964e-12	-6.01819	down
c103267.graph_c0	18	38	34	0	0	0	0.76	1.49	1.36	0	0	0	3.56699e-08	-5.05192	down
c103273.graph_c0	42	73	92	0	0	0	3.14	4.99	6.37	0	0	0	6.50287e-13	-6.14202	down
c103273.graph_c1	17	30	29	0	0	0	1.29	2.08	2.04	0	0	0	1.74332e-07	-4.85034	down
c103295.graph_c0	20	37	82	0	0	0	1.69	2.85	6.39	0	0	0	1.44891e-09	-5.4662	down
c103298.graph_c0	28	33	37	1	0	1	2.55	2.73	3.1	0.09	0	0.09	2.94621e-08	-4.36481	down
c103311.graph_c0	24	33	36	0	0	0	3.63	4.43	4.86	0	0	0	1.39532e-08	-5.14754	down
c103317.graph_c0	40	65	83	0	0	0	2.08	3.12	4.06	0	0	0	2.28795e-12	-6.02883	down
c103358.graph_c0	64	71	97	0	0	0	3.51	3.59	4.99	0	0	0	3.63418e-14	-6.35049	down
c103359.graph_c0	52	61	94	0	0	0	3.73	4	6.26	0	0	0	3.97211e-13	-6.17166	down
c103366.graph_c0	22	87	147	0	0	0	0.7	2.59	4.46	0	0	0	2.70145e-12	-6.13276	down
c103378.graph_c0	17	20	99	0	0	0	2.57	2.68	13.34	0	0	0	1.62716e-08	-5.24523	down
c103382.graph_c0	171	190	296	3	2	2	5.74	6.9	9.66	0.42	0.31	0.29	1.10737e-28	-5.92908	down
c103384.graph_c0	393	366	413	82	46	72	54.64	45.41	51.65	10.77	6.69	9.97	1.66895e-27	-2.40808	down
c103390.graph_c0	20	32	49	0	0	0	0.65	0.96	1.5	0	0	0	1.2812e-08	-5.18099	down
c103395.graph_c0	57	146	134	0	0	0	2.11	5.03	4.7	0	0	0	5.34343e-16	-6.72126	down
c103399.graph_c0	18	29	42	0	0	0	2.63	3.76	5.48	0	0	0	4.71596e-08	-5.02351	down
c103403.graph_c0	566	844	2141	0	0	0	33.91	46.79	121.07	0	0	0	1.1621e-25	-8.67798	down
c103408.graph_c0	138	110	482	0	0	0	6.29	4.64	20.7	0	0	0	1.22497e-13	-6.67867	down
c103410.graph_c0	51	56	104	0	0	0	2.63	2.67	5	0	0	0	5.53707e-13	-6.16027	down
c103420.graph_c0	30	34	26	0	0	0	2.44	2.53	1.96	0	0	0	1.75157e-08	-5.11727	down
c103424.graph_c0	395	581	740	0	0	0	12.18	16.67	21.64	0	0	0	2.60086e-33	-8.86448	down
c103431.graph_c0	108	164	170	0	0	0	5.76	8.07	8.5	0	0	0	2.86804e-19	-7.1732	down
c103445.graph_c0	3	0	2	40	16	20	0.28	0	0.17	3.52	1.55	1.86	1.44219e-05	3.34064	up
c103452.graph_c0	58	67	68	0	0	0	9.17	9.37	9.56	0	0	0	4.18265e-13	-6.13958	down
c103454.graph_c0	546	521	578	62	25	39	38.58	33.74	37.98	4.19	1.85	2.79	7.07478e-47	-3.5454	down
c103461.graph_c0	23	28	40	0	0	0	0.96	1.08	1.57	0	0	0	2.256e-08	-5.09852	down
c103467.graph_c0	198	287	144	0	0	0	10.02	13.44	7.58	0	0	0	4.58815e-22	-7.58336	down
c103479.graph_c0	25	36	33	0	0	0	1.67	2.2	2.05	0	0	0	1.15665e-08	-5.167	down
c103487.graph_c0	32	45	24	0	0	0	19.47	20.69	10.75	0	0	0	7.18292e-09	-5.22988	down
c103490.graph_c0	184	252	388	0	0	0	10.19	12.88	20.14	0	0	0	1.87655e-24	-7.90734	down
c103520.graph_c0	18	24	26	0	0	0	1.48	1.6	1.92	0	0	0	4.32554e-07	-4.72647	down
c103527.graph_c0	38	81	96	0	0	0	0.94	1.93	2.37	0	0	0	6.60339e-13	-6.15574	down
c103532.graph_c0	193	264	231	0	0	0	19.13	23.6	20.86	0	0	0	8.13032e-24	-7.76452	down
c103533.graph_c0	40	75	78	0	0	0	1.3	2.27	2.41	0	0	0	1.46639e-12	-6.06549	down
c103541.graph_c0	43	42	53	0	0	0	5.86	4.89	6.43	0	0	0	7.17913e-11	-5.68959	down
c103547.graph_c0	19	22	26	0	0	0	5.12	3.69	4.37	0	0	0	4.8102e-07	-4.71143	down
c103549.graph_c0	32	54	58	0	0	0	1.6	2.5	2.73	0	0	0	7.63727e-11	-5.7	down
c103560.graph_c0	58	82	112	0	0	0	3.27	4.26	5.92	0	0	0	1.83344e-14	-6.42107	down
c103564.graph_c0	23	27	27	0	2	0	2.85	2.97	2.94	0	0.26	0	1.27056e-06	-3.98302	down
c103566.graph_c1	259	377	259	1232	1334	1202	46.12	58.93	40.62	205.41	249.08	210.58	1.29007e-40	2.18957	up
c103574.graph_c1	2417	3044	3730	0	0	0	94.43	110.45	137.76	0	0	0	7.36549e-61	-11.0336	down
c103577.graph_c0	94	76	47	0	0	0	7.57	5.55	3.48	0	0	0	2.32095e-13	-6.22095	down
c103578.graph_c0	43	76	60	4	8	1	3.2	5.2	4.16	0.28	0.63	0.08	8.93842e-09	-3.33844	down
c103580.graph_c0	115	182	161	0	0	0	6.91	10.08	9.14	0	0	0	1.20456e-19	-7.22369	down
c103586.graph_c0	37	39	46	0	0	0	1.54	1.5	1.81	0	0	0	3.71862e-10	-5.52814	down
c103587.graph_c0	41	79	48	0	0	0	4.67	8.1	4.98	0	0	0	1.03982e-11	-5.88909	down
c103595.graph_c0	129	175	213	0	0	0	4.27	5.4	6.69	0	0	0	1.22087e-20	-7.36984	down
c103613.graph_c0	329	548	807	0	0	0	33.66	50.72	75.52	0	0	0	5.6344e-32	-8.77988	down
c103621.graph_c0	45	79	87	0	0	0	1.04	1.7	1.91	0	0	0	3.40309e-13	-6.18719	down
c103623.graph_c0	130	181	405	0	0	0	6.93	9.53	20.99	0	0	0	1.2998e-21	-7.6136	down
c103641.graph_c0	27	26	29	0	0	0	2.12	1.86	2.11	0	0	0	4.79451e-08	-4.998	down
c103670.graph_c0	240	354	522	0	0	0	28.98	38.38	57.11	0	0	0	1.25431e-27	-8.28659	down
c103671.graph_c0	1258	2262	4874	0	0	0	89.25	147.01	321.28	0	0	0	2.00186e-33	-9.67417	down
c103674.graph_c0	37	120	81	0	0	0	2.95	8.72	5.97	0	0	0	3.42082e-13	-6.23295	down
c103695.graph_c0	33	39	38	7	3	4	2.9	2.42	3.43	0.34	0.16	0.21	4.28563e-06	-2.62803	down
c103698.graph_c0	2439	2485	2461	193	113	137	220.7	204.43	204.97	16.64	10.8	12.49	1.18689e-154	-3.92428	down
c103713.graph_c0	146	261	315	0	0	0	18.92	30.25	36.89	0	0	0	4.12264e-23	-7.7372	down
c103742.graph_c0	0	0	0	27	30	35	0	0	0	1.61	1.95	2.21	2.44615e-09	5.34754	up
c103755.graph_c0	38	31	85	0	0	0	2.41	1.8	5.57	0	0	0	1.43725e-10	-5.68061	down
c103759.graph_c0	41	42	33	0	0	0	1.67	1.59	1.27	0	0	0	7.37617e-10	-5.45914	down
c103760.graph_c0	319	525	726	0	0	0	12.93	19.75	27.8	0	0	0	1.92192e-31	-8.70939	down
c103762.graph_c0	27	101	45	0	0	0	0.93	3.23	1.46	0	0	0	7.05497e-11	-5.76785	down
c103777.graph_c0	88	111	71	0	0	0	6.17	7.13	4.63	0	0	0	2.54514e-15	-6.54896	down
c103786.graph_c0	18	19	29	0	0	0	1.21	1.17	1.82	0	0	0	6.92614e-07	-4.66848	down
c103801.graph_c0	34	43	60	0	0	0	2.42	2.81	3.98	0	0	0	1.37356e-10	-5.64145	down
c103805.graph_c0	18167	17866	18736	635	353	514	1848.98	1649.84	1745.74	62.75	38.29	53.33	3.61649e-233	-5.04726	down
c103808.graph_c0	97	134	69	0	0	0	8.07	10.17	5.31	0	0	0	8.76929e-16	-6.64666	down
c103823.graph_c0	31	81	108	0	0	0	1	2.44	3.31	0	0	0	1.61322e-12	-6.11032	down
c103843.graph_c0	35	30	31	14	3	6	1.09	0.87	0.92	0.42	0.1	0.19	0.00298044	-1.79287	down
c103849.graph_c0	49	60	94	0	0	0	0.98	1.12	1.8	0	0	0	6.3828e-13	-6.13614	down
c103879.graph_c0	38	40	65	0	0	0	1.62	1.58	2.61	0	0	0	8.46441e-11	-5.69151	down
c103892.graph_c0	20	40	76	0	0	0	1.2	2.21	4.26	0	0	0	1.31505e-09	-5.46697	down
c103896.graph_c0	18	19	44	0	0	0	2.04	1.94	4.53	0	0	0	2.00626e-07	-4.85466	down
c103906.graph_c0	0	2	1	27	29	40	0	0.06	0.03	0.82	0.96	1.29	1.84197e-08	4.23656	up
c103920.graph_c0	236	390	506	0	0	0	26.19	39.06	51.13	0	0	0	7.22265e-28	-8.3093	down
c103929.graph_c0	118	196	232	0	0	0	7.14	11.15	13.75	0	0	0	1.00528e-20	-7.40366	down
c103930.graph_c0	1511	2197	2921	0	0	0	72.13	97.45	129.3	0	0	0	1.69567e-53	-10.5719	down
c103933.graph_c0	18	36	23	0	0	0	1.46	2.66	1.73	0	0	0	1.75774e-07	-4.85244	down
c103936.graph_c0	864	805	731	320	214	279	97.13	81.53	74.78	34.17	25.22	31.41	3.69958e-19	-1.43645	down
c103937.graph_c0	18	30	51	0	0	0	1.79	2.64	4.68	0	0	0	2.2874e-08	-5.12245	down
c103938.graph_c0	19	34	34	0	0	0	1.8	2.92	2.95	0	0	0	4.17278e-08	-5.02775	down
c103945.graph_c0	127	142	151	77	50	36	15.71	15.75	16.9	9.01	6.48	4.45	6.49837e-05	-1.22794	down
c103969.graph_c0	334	424	533	0	0	0	5.1	6.07	7.79	0	0	0	2.38311e-30	-8.5349	down
c103979.graph_c0	149	250	237	0	0	0	15.04	22.86	21.91	0	0	0	1.63491e-22	-7.62534	down
c103996.graph_c0	30	57	83	0	0	0	0.93	1.65	2.45	0	0	0	2.5127e-11	-5.83675	down
c103999.graph_c0	537	826	609	0	0	0	13.9	19.96	15	0	0	0	6.88511e-36	-9.07803	down
c104012.graph_c0	102	124	102	0	0	0	6.19	6.93	5.79	0	0	0	4.21617e-17	-6.8262	down
c104017.graph_c0	20	20	28	6	0	1	1.93	1.75	2.47	0.55	0	0.1	0.00094041	-2.64067	down
c104018.graph_c0	148	169	197	0	0	0	10.44	10.93	12.93	0	0	0	5.84454e-21	-7.3938	down
c104020.graph_c0	31	33	36	12	8	3	14.85	12.85	13.73	5.22	4.07	1.35	0.00127988	-1.85284	down
c104054.graph_c0	58	65	70	0	0	0	1.77	1.85	2.03	0	0	0	4.28465e-13	-6.13831	down
c104068.graph_c0	123	146	234	0	0	0	4.11	4.54	7.85	0	0	0	6.00913e-20	-7.29776	down
c104081.graph_c0	47	73	119	0	0	0	6.55	9.07	14.9	0	0	0	1.32578e-13	-6.29207	down
c104086.graph_c0	195	239	129	0	0	0	33.49	35.18	18.27	0	0	0	3.32333e-21	-7.45825	down
c104098.graph_c0	49	75	113	0	0	0	0.67	0.96	1.48	0	0	0	9.98099e-14	-6.30433	down
c104114.graph_c0	15	20	21	87	104	118	1.97	2.49	2.72	11.93	15.94	17.04	1.05075e-12	2.51856	up
c104120.graph_c0	17	27	52	0	0	0	1.65	3.79	8.64	0	0	0	4.08714e-08	-5.05928	down
c104134.graph_c0	252	327	291	0	0	0	9.72	11.91	10.8	0	0	0	2.1874e-26	-8.06887	down
c104135.graph_c0	3237	3292	3370	174	74	138	249.15	231.62	240.41	12.8	5.97	10.74	3.06569e-109	-4.52507	down
c104144.graph_c0	35	57	66	0	0	0	1.73	2.6	3.06	0	0	0	2.20025e-11	-5.81827	down
c104164.graph_c0	69	90	135	0	0	0	3.66	4.41	6.72	0	0	0	1.52553e-15	-6.61291	down
c104165.graph_c0	2890	2653	2379	583	183	357	487.39	394.17	354.99	92.28	32.37	59.54	1.57082e-10	-2.61314	down
c104180.graph_c0	104	179	248	0	0	0	6.59	10.43	14.73	0	0	0	5.37923e-20	-7.32739	down
c104192.graph_c0	51	109	97	0	0	0	3.42	6.71	6.06	0	0	0	2.05529e-14	-6.42188	down
c104193.graph_c0	32	32	100	0	0	0	1.25	1.16	3.68	0	0	0	1.73993e-10	-5.68768	down
c104199.graph_c0	30	48	48	0	0	0	1.06	1.57	1.6	0	0	0	3.65005e-10	-5.5401	down
c104201.graph_c0	249	337	193	3	0	0	62.14	72.51	43.53	0.53	0	0	7.97555e-29	-6.9162	down
c104207.graph_c0	24	36	37	0	0	0	0.9	1.25	1.31	0	0	0	9.03554e-09	-5.1982	down
c104222.graph_c0	41	37	25	11	7	2	1.1	0.93	0.64	0.29	0.2	0.06	0.000835574	-2.05072	down
c104225.graph_c0	11495	11051	10991	2781	2125	2233	623.48	553.05	559.03	144.8	120.77	123.23	3.05691e-111	-2.11076	down
c104228.graph_c0	20	67	75	0	0	0	3.36	9.93	11.16	0	0	0	1.60699e-10	-5.68694	down
c104230.graph_c0	5	5	4	21	26	17	1.81	1.03	0.95	2.73	3.03	1.33	0.00106335	2.08767	up
c104231.graph_c0	155	229	540	0	0	0	19.05	25.02	61.05	0	0	0	1.24643e-23	-7.90464	down
c104234.graph_c0	36	54	53	0	0	0	1.74	2.42	2.41	0	0	0	5.58447e-11	-5.71874	down
c104241.graph_c0	44	50	104	0	0	0	0.76	1.06	2.72	0	0	0	2.65639e-12	-6.04074	down
c104251.graph_c0	21	30	31	0	0	0	0.73	0.98	1.03	0	0	0	5.93567e-08	-4.97725	down
c104252.graph_c0	211	176	435	0	0	0	9.34	7.22	18.16	0	0	0	1.29214e-23	-7.84512	down
c104267.graph_c0	296	307	365	0	0	0	20.23	19.24	23.22	0	0	0	1.4521e-27	-8.20441	down
c104270.graph_c0	28	49	66	0	0	0	0.68	1.12	1.54	0	0	0	1.55932e-10	-5.64713	down
c104275.graph_c0	116	244	287	0	0	0	7.07	13.68	16.36	0	0	0	1.24101e-21	-7.56328	down
c104276.graph_c0	75	112	177	0	0	0	1.18	1.65	2.67	0	0	0	7.99353e-17	-6.84641	down
c104281.graph_c0	85	161	205	0	0	0	4.13	7.24	9.38	0	0	0	1.50236e-18	-7.11625	down
c104287.graph_c0	71	79	119	17	19	7	6.12	6.2	9.46	1.4	1.72	0.61	5.81516e-08	-2.40858	down
c104288.graph_c2	21	29	20	3	3	2	0.58	0.75	0.53	0.08	0.09	0.06	0.000132462	-2.63387	down
c104294.graph_c0	256	318	353	0	0	0	17.55	20.05	22.53	0	0	0	6.3199e-27	-8.13916	down
c104297.graph_c0	26	18	340	4	4	7	1.39	0.98	17.53	0.2	0.26	0.42	0.00105161	-3.17425	down
c104303.graph_c0	200	311	452	0	0	0	5.54	8.04	11.91	0	0	0	6.58782e-26	-8.0923	down
c104310.graph_c0	16	39	51	304	288	265	3.97	8.3	10.82	69.92	75.39	63.85	2.34185e-21	3.06241	up
c104331.graph_c0	104	121	124	0	0	0	3.46	3.74	3.92	0	0	0	1.23609e-17	-6.90812	down
c104332.graph_c0	754	777	532	5	13	8	76.49	71.42	49.39	0.5	1.42	0.82	4.31997e-72	-6.00937	down
c104335.graph_c0	90	179	116	41	77	34	10.68	19.08	12.48	4.71	9.57	4.03	0.00468075	-1.15598	down
c104343.graph_c0	78	110	48	2	0	2	12.97	16.27	7.07	0.31	0	0.33	1.1293e-13	-4.9886	down
c104370.graph_c0	175	241	383	0	0	0	23.74	29.18	46.73	0	0	0	5.13501e-24	-7.85899	down
c104385.graph_c0	43	57	65	3	0	5	7.22	8.48	9.65	0.47	0	0.94	7.51084e-10	-3.81274	down
c104388.graph_c0	183	220	791	0	0	0	11.89	13.6	48.17	0	0	0	8.83205e-16	-7.15256	down
c104393.graph_c0	277	309	964	0	0	0	16.5	16.94	53.69	0	0	0	1.54053e-19	-7.73303	down
c104398.graph_c0	25	30	81	0	0	0	1.21	1.34	3.68	0	0	0	1.38172e-09	-5.46375	down
c104413.graph_c0	26	34	33	0	0	0	3.48	5.04	3.95	0	0	0	1.21034e-08	-5.15993	down
c104434.graph_c0	20	44	33	0	0	0	1.26	2.44	1.84	0	0	0	1.55119e-08	-5.15021	down
c104441.graph_c0	219	617	1666	0	0	0	13.03	33.8	92.7	0	0	0	8.83953e-16	-7.32177	down
c104445.graph_c0	38	46	82	0	0	0	3.4	2.48	4.03	0	0	0	1.96453e-11	-5.84514	down
c104447.graph_c0	27	27	29	6	1	3	1.34	1.28	1.35	0.29	0.05	0.15	8.69622e-05	-2.61334	down
c104459.graph_c0	117	211	336	1569	2072	2135	25.28	39.47	62.84	315.19	469.77	449.81	2.26686e-12	3.10206	up
c104463.graph_c0	114	99	70	0	0	0	20.48	15.6	11.07	0	0	0	1.39302e-15	-6.60025	down
c104468.graph_c0	65	24	25	0	1	0	2.56	0.88	0.93	0	0.04	0	2.29138e-08	-4.78494	down
c104469.graph_c0	135	180	347	0	0	0	5.42	6.69	13.17	0	0	0	1.41067e-21	-7.57192	down
c104479.graph_c0	28	36	48	0	0	0	1.42	1.69	2.29	0	0	0	1.7588e-09	-5.38013	down
c104486.graph_c0	1	0	0	153	161	213	0.17	0	0	22.81	27.18	33.03	5.8204e-24	7.21968	up
c104487.graph_c0	37	48	57	0	0	0	5.38	5.96	7.42	0	0	0	6.12553e-11	-5.71041	down
c104510.graph_c0	142	181	182	5	7	12	26.7	29.76	30	0.88	1.38	2.35	6.05446e-26	-4.10868	down
c104518.graph_c1	92	163	186	0	0	0	16.43	25.56	29.25	0	0	0	9.51878e-19	-7.12429	down
c104526.graph_c0	34	48	48	0	0	0	0.92	1.21	1.24	0	0	0	1.88938e-10	-5.59927	down
c104531.graph_c0	20	20	44	4	4	2	9.66	7.3	16.63	1.66	1.71	0.76	0.000169754	-2.59317	down
c104544.graph_c0	0	0	0	33	31	36	0	0	0	3.48	3.62	4.18	7.35587e-10	5.4687	up
c104546.graph_c0	1479	2051	2074	354	457	169	194.98	241.68	246.36	44.08	63.15	22.19	5.28837e-08	-2.29076	down
c104550.graph_c0	119	125	95	421	523	533	22.8	20.95	15.92	74.98	104.46	99.52	5.17853e-28	2.23305	up
c104551.graph_c0	2	11	16	51	37	42	0.67	3.1	4.46	15.77	13.25	13.5	0.000347086	2.09562	up
c104554.graph_c0	76	98	81	0	0	0	4.51	5.35	4.49	0	0	0	4.4301e-15	-6.49709	down
c104555.graph_c0	789	960	968	3029	2103	2405	229.2	227.37	242.93	748.85	508.26	532.28	2.3645e-31	1.58158	up
c104555.graph_c1	43	62	89	219	165	227	41.09	45.94	63.19	189.28	171.55	198.43	5.11195e-09	1.73916	up
c104564.graph_c0	56	110	127	0	0	0	2.13	3.88	4.57	0	0	0	2.98591e-15	-6.57694	down
c104565.graph_c0	2	6	4	132	136	127	0.14	0.38	0.25	8.65	9.76	8.82	2.41032e-26	4.88751	up
c104592.graph_c0	25	42	39	0	0	0	0.92	1.43	1.35	0	0	0	3.42573e-09	-5.30756	down
c104604.graph_c0	17	19	81	0	0	0	0.96	0.99	4.3	0	0	0	3.80999e-08	-5.12143	down
c104607.graph_c0	36	63	94	0	0	0	1.04	1.7	2.58	0	0	0	3.42888e-12	-6.01396	down
c104611.graph_c0	188	240	442	0	0	0	9.04	10.68	20	0	0	0	1.6582e-24	-7.94016	down
c104617.graph_c1	56	60	57	6	1	5	5.91	5.72	5.49	0.6	0.11	0.53	2.74962e-10	-3.4519	down
c104621.graph_c0	21	24	72	0	0	0	1.91	1.98	6.43	0	0	0	1.05861e-08	-5.24299	down
c104632.graph_c0	291	427	369	503	923	758	56.98	73.09	63.08	91.36	188.68	144.82	7.71107e-06	1.13137	up
c104635.graph_c0	78	94	139	0	0	0	3.69	4.18	6.3	0	0	0	4.01844e-16	-6.70141	down
c104636.graph_c0	54	74	66	154	203	166	7.63	9.35	8.36	19.67	28.94	22.16	3.35534e-09	1.53763	up
c104637.graph_c0	103	159	202	328	274	277	15.36	21.04	26.9	46.05	42.82	40.94	4.68814e-05	1.02715	up
c104641.graph_c0	61	71	79	0	0	0	1.31	1.42	1.62	0	0	0	1.12422e-13	-6.24961	down
c104645.graph_c0	48	39	43	4	2	1	6.56	4.86	5.28	0.52	0.29	0.14	6.17942e-09	-3.66573	down
c104654.graph_c0	42	23	29	11	10	2	21.26	10.86	13.45	5.69	5.02	0.97	0.00675597	-1.73501	down
c104664.graph_c0	21	38	27	0	0	0	0.83	1.42	1.01	0	0	0	4.37529e-08	-5.01935	down
c104670.graph_c0	91	125	116	0	0	0	2.95	4.13	3.55	0	0	0	4.25287e-17	-6.83139	down
c104675.graph_c0	48	108	106	6	8	2	7.26	14.5	14.31	0.85	1.27	0.3	2.78186e-11	-3.61664	down
c104681.graph_c0	0	6	13	43	44	54	0	0.74	1.61	5.6	6.37	7.42	5.9423e-05	2.67929	up
c104688.graph_c0	22	43	40	104	103	123	9.46	15.16	13.92	40.78	46.96	49.67	1.79383e-07	1.73561	up
c104692.graph_c0	47	55	81	0	0	0	1.6	1.75	2.62	0	0	0	2.19861e-12	-6.02143	down
c104716.graph_c0	65	86	83	0	0	0	4.57	5.02	5.45	0	0	0	2.11063e-14	-6.38157	down
c104731.graph_c0	524	487	1515	1	0	0	18.03	15.59	49.39	0.03	0	0	1.01696e-36	-8.83099	down
c104732.graph_c0	29	52	27	0	0	0	1.1	1.82	0.96	0	0	0	4.01458e-09	-5.29972	down
c104741.graph_c0	18	38	34	0	0	0	0.76	1.49	1.36	0	0	0	3.56699e-08	-5.05192	down
c104752.graph_c0	18	20	32	0	0	0	0.81	0.84	1.36	0	0	0	4.28341e-07	-4.73578	down
c104759.graph_c0	209	395	441	0	0	0	42.46	71.08	79.08	0	0	0	5.96904e-27	-8.20541	down
c104760.graph_c0	81	112	226	0	0	0	3.43	4.42	9.07	0	0	0	2.11381e-17	-6.97032	down
c104762.graph_c0	52	93	132	0	0	0	10.49	16.33	23.2	0	0	0	1.15947e-14	-6.4846	down
c104779.graph_c0	157	136	181	0	0	0	14.81	14.5	15.73	0	0	0	3.55875e-20	-7.28831	down
c104785.graph_c0	48	45	102	0	0	0	1.72	1.5	3.47	0	0	0	3.13582e-12	-6.02481	down
c104807.graph_c0	30	23	19	0	0	0	1.5	1.06	0.89	0	0	0	2.59511e-07	-4.79567	down
c104810.graph_c0	729	767	710	94	28	37	60.4	58.71	55.47	7.59	2.51	3.28	5.05361e-31	-3.61207	down
c104814.graph_c0	95	113	121	0	0	0	3.47	3.8	4.15	0	0	0	4.32234e-17	-6.82699	down
c104822.graph_c0	168	140	244	47	22	44	39.36	28.12	49	10.17	5.49	9.99	1.63716e-09	-2.11544	down
c104830.graph_c0	1687	1614	1809	510	243	388	188.25	162.31	183.76	54.04	28.54	43.37	7.72138e-23	-2.03444	down
c104838.graph_c0	34	69	84	0	0	0	2.42	4.5	5.56	0	0	0	4.62635e-12	-5.98257	down
c104843.graph_c0	68	51	124	0	0	0	1.49	1.04	2.63	0	0	0	1.06831e-13	-6.3124	down
c104895.graph_c0	28	97	68	0	0	0	2.86	9.68	6.35	0	0	0	9.3249e-12	-5.94721	down
c104902.graph_c0	214	452	349	0	0	0	10.43	20.3	15.94	0	0	0	8.76579e-27	-8.17738	down
c104916.graph_c0	0	0	0	170	208	246	0	0	0	3.47	4.58	5.32	3.65498e-24	7.83232	up
c104917.graph_c0	0	8	16	128	139	172	0	1.86	3.7	32.31	40.01	45.34	0.000152881	3.33951	up
c104918.graph_c0	122	154	111	0	0	0	6.17	7.2	6.34	0	0	0	2.23327e-18	-7.02717	down
c104919.graph_c0	107	84	92	11	20	18	22.67	16.69	16.31	1.88	3.94	2.58	1.36437e-09	-2.31797	down
c104920.graph_c0	22	27	46	0	0	0	0.58	0.67	1.16	0	0	0	2.04692e-08	-5.12058	down
c104925.graph_c0	34	43	61	0	0	0	1.7	2.04	3.67	0	0	0	1.2968e-10	-5.64809	down
c104928.graph_c0	32	52	47	0	0	0	5.1	7.32	6.66	0	0	0	2.05493e-10	-5.59564	down
c104935.graph_c0	0	0	0	31	37	39	0	0	0	1.01	1.31	1.35	3.30861e-10	5.55308	up
c104950.graph_c0	18	42	32	0	0	0	1.3	2.78	2.15	0	0	0	3.18444e-08	-5.06862	down
c104957.graph_c0	35	37	19	0	0	0	2.42	2.28	1.22	0	0	0	2.82148e-08	-5.07736	down
c104973.graph_c0	31	31	41	0	0	0	1.08	1	1.35	0	0	0	3.69148e-09	-5.29306	down
c104973.graph_c1	56	64	66	0	0	0	5.11	5.31	5.54	0	0	0	7.50529e-13	-6.09102	down
c104975.graph_c0	27	41	61	0	0	0	1.02	1.39	2.11	0	0	0	5.40858e-10	-5.5193	down
c104978.graph_c0	138	122	112	58	12	41	18.35	14.46	13.57	7.07	1.76	5.33	0.000432771	-1.56918	down
c104990.graph_c0	270	349	291	180	112	95	46.27	52.81	44.23	28.85	20.09	16.01	6.14056e-06	-1.10598	down
c104995.graph_c0	184	308	388	0	0	0	10.73	16.58	21.17	0	0	0	3.38865e-25	-7.99424	down
c104998.graph_c0	107	163	125	0	0	0	11.88	16.35	12.67	0	0	0	1.9993e-18	-7.04113	down
c105006.graph_c0	0	0	0	118	93	179	0	0	0	5.2	3.72	9.21	4.13251e-19	7.18266	up
c105029.graph_c0	21	50	54	0	0	0	0.69	1.48	1.66	0	0	0	1.26935e-09	-5.44152	down
c105030.graph_c0	20	27	33	0	0	0	0.5	0.63	0.78	0	0	0	8.63506e-08	-4.93457	down
c105045.graph_c0	24	32	63	0	0	0	1.34	1.65	3.29	0	0	0	2.63272e-09	-5.36774	down
c105053.graph_c0	617	1032	1257	0	0	0	30.38	46.99	58.2	0	0	0	4.62625e-40	-9.5121	down
c105058.graph_c0	26	30	31	13	6	7	1.92	1.91	2.11	0.88	0.46	0.48	0.00649272	-1.51488	down
c105069.graph_c0	28	29	33	0	3	0	1.17	1.12	1.3	0	0.13	0	7.22829e-07	-3.87342	down
c105070.graph_c0	12	23	23	54	38	56	2.4	4	4.01	10.06	7.96	10.95	0.00137588	1.40896	up
c105082.graph_c0	20	21	35	0	0	0	0.83	0.81	1.38	0	0	0	1.85083e-07	-4.84533	down
c105086.graph_c0	54	76	55	3	3	0	24.81	28.48	20.21	1.25	1.46	0	4.48661e-12	-4.30997	down
c105091.graph_c0	127	239	181	22	39	14	7.26	12.6	9.69	1.21	2.34	0.81	2.78449e-11	-2.63083	down
c105099.graph_c0	37	73	70	0	0	0	4.05	7.2	6.98	0	0	0	4.2411e-12	-5.97302	down
c105110.graph_c0	18	19	53	0	0	0	1.15	1.11	3.16	0	0	0	1.16126e-07	-4.93924	down
c105113.graph_c0	105	165	177	0	0	0	11.94	16.89	18.3	0	0	0	3.01751e-19	-7.17664	down
c105114.graph_c0	61	94	174	0	0	0	3.76	5.39	10.03	0	0	0	1.39945e-15	-6.66619	down
c105117.graph_c0	102	171	215	0	0	0	7.66	11.78	14.99	0	0	0	1.4671e-19	-7.24754	down
c105119.graph_c1	28	27	21	0	0	0	1.73	1.46	1.12	0	0	0	1.24608e-07	-4.88424	down
c105125.graph_c0	78	134	100	222	238	267	31.31	44.34	32.58	81.27	101.12	101.26	5.40144e-08	1.3334	up
c105135.graph_c0	39	43	54	0	0	0	2.69	2.72	3.47	0	0	0	9.67649e-11	-5.66343	down
c105141.graph_c0	24	48	50	0	0	0	2.06	4.15	3.77	0	0	0	1.00063e-09	-5.4524	down
c105150.graph_c0	54	80	182	0	0	0	5	6.73	15.49	0	0	0	8.37116e-15	-6.55759	down
c105153.graph_c0	98	81	75	6	8	3	9.06	6.45	7.38	0.69	0.66	0.32	4.67928e-14	-3.57044	down
c105156.graph_c0	122	186	276	0	0	0	3.98	5.75	8.43	0	0	0	5.68609e-21	-7.45858	down
c105161.graph_c0	52	54	75	0	0	0	3.46	3.3	4.72	0	0	0	1.7447e-12	-6.03105	down
c105164.graph_c0	25	52	64	0	0	0	0.69	1.34	1.86	0	0	0	2.45662e-10	-5.60855	down
c105172.graph_c0	27	28	29	0	0	0	0.98	0.94	0.99	0	0	0	3.57644e-08	-5.032	down
c105180.graph_c0	29	52	32	0	0	0	2.24	3.67	2.29	0	0	0	1.84954e-09	-5.37765	down
c105189.graph_c0	40	82	68	0	0	0	2.76	5.18	4.42	0	0	0	1.83831e-12	-6.04518	down
c105208.graph_c0	82	112	298	0	0	0	6.78	8.44	22.76	0	0	0	8.76376e-18	-7.082	down
c105220.graph_c0	34	31	67	0	0	0	0.97	0.82	1.81	0	0	0	4.93575e-10	-5.53504	down
c105243.graph_c0	46	64	175	0	0	0	1.66	2.12	5.89	0	0	0	1.06038e-13	-6.3757	down
c105264.graph_c0	47	84	133	0	0	0	1.36	2.28	3.65	0	0	0	4.22194e-14	-6.39594	down
c105265.graph_c0	4121	3709	3865	979	720	797	245.7	203.59	215.49	56.01	44.99	48.3	6.68139e-77	-2.10589	down
c105267.graph_c0	18	26	84	0	0	0	0.78	1.05	3.45	0	0	0	8.75161e-09	-5.28624	down
c105273.graph_c0	45	54	82	0	0	0	2.86	3.08	4.79	0	0	0	3.03826e-12	-5.99721	down
c105275.graph_c0	677	1073	1128	0	0	0	41.63	60.73	64.81	0	0	0	9.68652e-41	-9.53624	down
c105295.graph_c0	44	59	56	0	0	0	2.04	2.53	2.44	0	0	0	9.56542e-12	-5.87462	down
c105296.graph_c0	719	881	828	38	31	22	88.27	97.61	91.76	4.44	4.01	2.71	3.89128e-103	-4.56759	down
c105301.graph_c0	226	252	258	101	83	107	25.1	25.22	26.14	10.6	9.62	11.86	2.60209e-09	-1.20503	down
c105307.graph_c0	26	42	58	0	0	0	1.29	1.93	2.71	0	0	0	6.93397e-10	-5.49226	down
c105317.graph_c0	25	20	20	0	0	0	2.35	1.71	1.73	0	0	0	6.38157e-07	-4.67334	down
c105322.graph_c0	67	93	106	0	0	0	2.72	3.5	4.06	0	0	0	3.6549e-15	-6.52544	down
c105326.graph_c0	17	46	44	0	0	0	0.87	2.19	2.13	0	0	0	9.55096e-09	-5.22317	down
c105332.graph_c0	159	230	208	0	0	0	6.2	8.34	7.67	0	0	0	2.76743e-22	-7.57527	down
c105336.graph_c0	40	67	62	0	0	0	0.82	2.2	1.21	0	0	0	6.21783e-12	-5.92498	down
c105337.graph_c0	115	203	113	0	0	0	8.1	13.11	7.39	0	0	0	1.13116e-18	-7.1048	down
c105340.graph_c0	21	29	62	0	0	0	0.4	0.52	1.14	0	0	0	7.6293e-09	-5.25857	down
c105344.graph_c0	529	406	919	0	0	0	15.7	11.23	25.91	0	0	0	2.9995e-33	-8.9085	down
c105350.graph_c0	36	61	55	0	0	0	2.19	3.42	3.13	0	0	0	2.887e-11	-5.78538	down
c105357.graph_c0	635	585	593	283	223	241	25.91	21.7	22.35	11.16	9.32	9.84	1.45761e-16	-1.15554	down
c105363.graph_c0	75	113	134	0	0	0	2.02	2.81	3.43	0	0	0	1.91416e-16	-6.75063	down
c105377.graph_c0	38	47	53	0	0	0	1.34	1.51	1.89	0	0	0	7.76228e-11	-5.68382	down
c105378.graph_c0	31	56	62	0	0	0	1.39	2.33	2.63	0	0	0	6.0963e-11	-5.7278	down
c105380.graph_c0	56	74	32	0	0	0	9.04	10.55	4.59	0	0	0	2.62242e-11	-5.81499	down
c105388.graph_c0	193	279	185	5	10	10	60.55	73.54	48.59	1.44	3.3	3	7.00532e-31	-4.41952	down
c105389.graph_c0	34	74	119	0	0	0	1.46	2.73	4.87	0	0	0	1.01877e-12	-6.15114	down
c105391.graph_c0	66	86	173	0	0	0	1.77	2.15	4.41	0	0	0	1.42371e-15	-6.66042	down
c105392.graph_c0	30	46	30	0	0	0	1.53	2.17	1.48	0	0	0	3.18184e-09	-5.31324	down
c105397.graph_c0	27	45	36	0	0	0	0.74	1.15	0.93	0	0	0	2.53614e-09	-5.33783	down
c105405.graph_c0	34	28	91	0	0	0	3.7	2.79	9.16	0	0	0	3.29859e-10	-5.61614	down
c105411.graph_c0	28	34	59	0	0	0	1.76	1.97	3.47	0	0	0	1.18132e-09	-5.43792	down
c105426.graph_c0	37	63	86	0	0	0	2.04	3.2	4.44	0	0	0	3.88191e-12	-5.99195	down
c105438.graph_c0	69	71	68	21	18	15	12.57	11.22	10.78	3.66	3.54	2.66	1.64145e-06	-1.76825	down
c105441.graph_c0	52	66	76	0	0	0	1.62	1.91	2.24	0	0	0	5.40569e-13	-6.12696	down
c105463.graph_c0	919	1018	1083	3069	2692	3104	105.77	105.28	113.13	330.16	317.2	349.9	2.60503e-56	1.67176	up
c105464.graph_c0	20	51	33	0	0	0	1.6	3.74	2.45	0	0	0	9.63964e-09	-5.21305	down
c105466.graph_c0	66	108	165	0	0	0	2.22	2.84	9.05	0	0	0	3.59406e-16	-6.74458	down
c105467.graph_c0	113	129	139	0	0	0	1.28	1.37	1.51	0	0	0	2.32307e-18	-7.01897	down
c105471.graph_c0	34	44	34	0	0	0	1.44	1.72	1.35	0	0	0	1.20036e-09	-5.40947	down
c105473.graph_c0	30	69	45	1	0	1	3.1	6.16	4.31	0.09	0	0.1	3.81943e-10	-4.83202	down
c105489.graph_c0	7541	6536	5172	1866	648	1247	733.7	575.91	461.19	172.37	65.93	121.74	3.94406e-08	-2.17188	down
c105497.graph_c0	0	0	0	37	35	42	0	0	0	5.18	5.46	6.19	1.2712e-10	5.64344	up
c105500.graph_c0	115	210	229	4	3	5	33.45	51.53	54.84	0.99	1.84	1.34	3.777e-25	-5.07025	down
c105505.graph_c0	40	64	59	6	20	4	3.2	4.67	4.36	0.46	1.68	0.32	0.000336746	-2.10809	down
c105512.graph_c0	51	47	27	6	3	0	0.85	0.73	0.43	0.1	0.05	0	1.44659e-06	-3.24673	down
c105516.graph_c0	4965	4496	4368	392	249	342	224.15	188.02	185.82	17.02	11.78	15.76	4.29163e-149	-3.68132	down
c105524.graph_c0	81	68	88	31	12	28	99.69	63.97	78.73	35.64	16.24	32.35	0.000121639	-1.56652	down
c105527.graph_c0	35	42	64	1	0	0	7.98	8.26	12.57	0.21	0	0	1.76574e-10	-5.19776	down
c105528.graph_c0	31	21	18	2	1	0	2.62	1.74	1.54	0.2	0.11	0	1.07391e-05	-3.553	down
c105539.graph_c0	180	180	206	15	9	34	35.49	30.93	35.46	2.76	1.86	6.56	1.61409e-14	-3.04229	down
c105541.graph_c1	34	58	25	0	0	0	3.99	6.11	2.66	0	0	0	2.03081e-09	-5.38129	down
c105543.graph_c0	493	421	487	29	44	38	49.85	38.53	45.07	2.79	4.66	3.86	3.90055e-51	-3.48707	down
c105544.graph_c0	22	35	21	0	0	0	0.92	1.36	0.83	0	0	0	1.25099e-07	-4.89028	down
c105549.graph_c0	4	3	2	34	16	28	0.34	0.23	0.16	2.73	1.41	2.38	2.39337e-05	2.84589	up
c105555.graph_c0	2428	2945	2434	327	295	320	322.2	349.3	290.91	41.02	41.03	42.4	6.58916e-142	-2.91741	down
c105559.graph_c0	98	121	260	0	0	0	25.69	27.05	57.89	0	0	0	1.61392e-18	-7.14299	down
c105561.graph_c0	38	43	31	106	102	118	4.05	4.14	3.02	10.73	11.4	12.62	2.11202e-08	1.63488	up
c105567.graph_c0	0	0	0	25	19	20	0	0	0	1.08	0.89	0.92	1.75018e-07	4.85072	up
c105568.graph_c0	21	46	42	327	366	448	5.55	10.15	9.21	77.99	99.21	111.7	1.28979e-33	3.4533	up
c105571.graph_c0	193	308	452	0	0	0	19.95	28.79	42.71	0	0	0	1.11339e-25	-8.07092	down
c105573.graph_c0	30	69	105	0	0	0	1.78	3.76	5.81	0	0	0	4.66023e-12	-6.01507	down
c105587.graph_c0	15	7	5	36	31	30	0.58	0.25	0.18	1.33	1.25	1.18	0.00123095	1.81554	up
c105588.graph_c0	45	43	58	0	0	0	7.23	6.1	8.27	0	0	0	3.55707e-11	-5.75786	down
c105601.graph_c0	84	165	163	0	0	0	3.62	6.8	6.66	0	0	0	3.80999e-18	-7.03461	down
c105603.graph_c0	25	51	56	0	0	0	1.27	2.39	2.66	0	0	0	4.23069e-10	-5.54496	down
c105614.graph_c0	112	125	116	37	29	25	20.8	20.32	18.91	6.42	5.65	4.56	1.02356e-09	-1.79996	down
c105616.graph_c0	3727	3578	3595	1539	1265	1281	357.08	310.93	316.12	140.37	127.02	123.48	8.35022e-48	-1.29492	down
c105617.graph_c0	6	2	2	21	22	31	0.42	0.13	0.18	1.69	1.99	2.48	9.66704e-05	2.65324	up
c105619.graph_c0	326	177	168	15	5	17	50.64	21.13	21.16	1.83	0.58	2.1	5.96568e-20	-3.89088	down
c105632.graph_c0	31	42	80	0	0	0	2	2.5	4.82	0	0	0	1.04047e-10	-5.70087	down
c105637.graph_c0	22	53	35	0	2	2	2.08	4.55	3.04	0	0.2	0.19	1.74414e-07	-3.88356	down
c105643.graph_c0	81	92	302	0	0	0	6.09	6.33	21.08	0	0	0	3.93031e-17	-6.99797	down
c105647.graph_c0	20	36	45	0	0	0	0.57	0.96	1.22	0	0	0	1.05358e-08	-5.19767	down
c105669.graph_c0	33	66	89	198	162	132	3.81	7.52	9.5	22.95	20.08	17.14	3.36789e-05	1.463	up
c105693.graph_c0	83	118	150	28	25	14	11.16	14.17	18.15	3.55	3.52	1.87	1.03124e-08	-2.19346	down
c105728.graph_c0	50	78	108	0	0	0	5.85	8.21	11.47	0	0	0	8.03555e-14	-6.31453	down
c105736.graph_c0	113	206	247	0	0	0	2.02	3.45	4.22	0	0	0	8.97896e-21	-7.42555	down
c105739.graph_c0	35	28	34	0	0	0	3.34	2.43	2.98	0	0	0	7.15139e-09	-5.21903	down
c105748.graph_c0	2313	2463	2442	572	390	437	207.15	200.56	201.41	48.84	36.6	39.44	8.23558e-73	-2.24322	down
c105765.graph_c0	53	62	80	0	0	0	2.51	2.71	3.56	0	0	0	5.54169e-13	-6.12788	down
c105794.graph_c0	51	97	150	0	0	0	3.49	6.09	9.55	0	0	0	6.94248e-15	-6.54203	down
c105796.graph_c0	9	18	25	39	41	45	1.81	3.15	4.38	7.31	8.82	8.85	0.00693895	1.31765	up
c105798.graph_c0	56	64	63	0	0	0	1.88	2	2.01	0	0	0	9.36862e-13	-6.07136	down
c105815.graph_c0	13	17	22	62	75	88	1.76	1.84	2.4	7.06	9.92	10.58	4.87902e-08	2.16097	up
c105818.graph_c0	28	33	47	0	0	0	3.31	4.51	5.78	0	0	0	2.77151e-09	-5.33181	down
c105825.graph_c0	30	30	45	0	0	0	0.76	0.71	1.09	0	0	0	3.58995e-09	-5.30176	down
c105826.graph_c0	56	73	53	0	0	0	1.09	1.31	0.97	0	0	0	1.31038e-12	-6.04884	down
c105830.graph_c0	0	0	0	38	22	31	0	0	0	4.13	3.23	3.53	3.71041e-09	5.30673	up
c105832.graph_c0	64	86	156	0	0	0	0.86	1.08	2	0	0	0	2.37476e-15	-6.60854	down
c105837.graph_c0	0	0	0	63	52	66	0	0	0	7.07	6.41	7.84	1.14547e-13	6.25615	up
c105850.graph_c0	38	49	98	0	0	0	2.14	2.56	5.22	0	0	0	8.31273e-12	-5.94228	down
c105861.graph_c0	19	31	25	0	0	0	2.41	3.52	2.86	0	0	0	1.69851e-07	-4.84913	down
c105863.graph_c0	32	64	75	0	0	0	2.73	4.97	5.9	0	0	0	1.4118e-11	-5.87681	down
c105872.graph_c0	311	209	214	2	2	1	28.27	17.24	17.85	0.17	0.19	0.09	1.67225e-30	-6.43157	down
c105878.graph_c0	46	61	111	0	0	0	1.28	1.58	2.94	0	0	0	5.29044e-13	-6.17568	down
c105892.graph_c0	313	503	594	0	0	0	61.91	86.7	102.55	0	0	0	8.07835e-31	-8.61186	down
c105893.graph_c0	18	24	80	0	0	0	1.17	1.43	4.84	0	0	0	1.38973e-08	-5.23005	down
c105895.graph_c0	28	50	28	0	0	0	1.31	2.16	1.27	0	0	0	4.51886e-09	-5.28409	down
c105896.graph_c1	3	7	11	77	62	72	0.68	1.38	2.16	16.3	14.85	15.97	5.52549e-12	3.26071	up
c105908.graph_c0	17	20	21	0	0	0	1.96	2.08	2.2	0	0	0	1.93526e-06	-4.51935	down
c105921.graph_c0	4	3	2	19	20	19	0.63	0.42	0.28	2.82	3.31	2.97	0.000356929	2.46787	up
c105927.graph_c0	22	26	44	0	0	0	1.14	1.25	2.15	0	0	0	2.73336e-08	-5.08463	down
c105934.graph_c0	35	75	56	15	7	8	18.1	32.11	22.38	7.11	3.78	4.09	1.44431e-05	-2.20673	down
c105934.graph_c1	178	262	187	102	76	97	40.31	51.19	36.49	21.45	18.1	21.58	1.54605e-05	-1.05122	down
c105945.graph_c0	13553	14898	14155	1211	599	679	1313.15	1308.63	1257.94	111.66	60.87	66.24	6.14463e-95	-3.95744	down
c105947.graph_c0	227	293	335	0	0	0	6.35	7.65	8.91	0	0	0	6.86582e-26	-8.02679	down
c105951.graph_c0	94	141	90	0	0	1	9.41	12.7	8.38	0	0	0.1	2.65986e-17	-6.34512	down
c105956.graph_c0	18	41	68	0	0	0	0.3	0.65	1.1	0	0	0	2.70811e-09	-5.38525	down
c105966.graph_c0	89	138	200	0	0	0	2.14	3.11	4.59	0	0	0	2.93683e-18	-7.06341	down
c105973.graph_c0	43	49	94	12	23	19	6.18	6.27	12.1	1.63	3.47	2.71	0.00157719	-1.55969	down
c105982.graph_c0	285	564	343	209	141	108	38.07	68.08	41.25	26.9	19.76	14.47	2.86868e-05	-1.23736	down
c105983.graph_c0	1087	957	1025	146	108	143	79.29	61	71.17	9.6	7.88	10.44	3.89244e-74	-2.81591	down
c105985.graph_c0	83	113	128	0	0	0	5.83	7.28	8.36	0	0	0	9.8894e-17	-6.78339	down
c105989.graph_c0	213	349	304	0	0	0	27.47	40.23	35.34	0	0	0	8.32738e-26	-8.02691	down
c105990.graph_c0	19	35	37	0	0	0	0.46	0.79	0.85	0	0	0	2.82245e-08	-5.07734	down
c105991.graph_c0	58	94	110	0	0	0	4.04	6	7.13	0	0	0	9.00627e-15	-6.47362	down
c105992.graph_c0	247	392	472	0	0	0	12.02	17.67	21.61	0	0	0	4.87472e-28	-8.30974	down
c106011.graph_c0	25	63	52	0	0	0	0.98	2.3	1.93	0	0	0	2.5302e-10	-5.60297	down
c106015.graph_c0	23	57	55	0	0	0	0.59	1.36	1.34	0	0	0	4.5426e-10	-5.54675	down
c106016.graph_c0	22	24	33	0	0	0	0.67	0.69	0.96	0	0	0	9.25183e-08	-4.92453	down
c106018.graph_c0	0	0	0	22	31	20	0	0	0	1.05	1.61	1.01	4.98955e-08	5.01277	up
c106021.graph_c0	54	83	79	0	0	0	5.47	7.61	7.32	0	0	0	1.1453e-13	-6.25763	down
c106024.graph_c0	21	37	39	0	0	0	3.35	5.21	5.52	0	0	0	1.23867e-08	-5.17086	down
c106027.graph_c0	19	48	108	0	0	0	1.79	4.1	9.33	0	0	0	2.45575e-10	-5.6815	down
c106029.graph_c0	97	112	236	0	0	0	3.62	3.89	8.34	0	0	0	4.21424e-18	-7.0685	down
c106037.graph_c0	171	276	307	0	0	0	1.63	2.44	2.79	0	0	0	4.84346e-24	-7.82947	down
c106039.graph_c0	42	62	96	0	0	0	1.65	1.66	2.88	0	0	0	1.33027e-12	-6.08629	down
c106050.graph_c0	1029	1031	963	371	292	334	75.85	69.56	66.06	25.98	22.44	24.55	6.72096e-35	-1.47551	down
c106052.graph_c0	58	79	65	0	1	0	2.2	2.78	2.33	0	0.04	0	1.54238e-13	-5.72868	down
c106057.graph_c0	22	44	21	0	0	0	2.65	4.75	2.29	0	0	0	6.16956e-08	-4.98949	down
c106059.graph_c0	471	389	1306	0	0	0	32.87	24.88	84.8	0	0	0	9.69131e-23	-8.2047	down
c106064.graph_c0	19	22	30	0	0	0	1.53	1.62	2.24	0	0	0	3.0395e-07	-4.77543	down
c106068.graph_c0	30	33	33	4	3	6	4.1	4.02	4.05	0.52	0.43	0.82	2.16053e-05	-2.5192	down
c106069.graph_c0	50	49	62	10	16	12	1.94	1.77	2.28	0.37	0.65	0.48	2.66383e-05	-1.86522	down
c106076.graph_c0	324	408	370	0	0	0	31.19	35.62	32.68	0	0	0	3.96884e-29	-8.37185	down
c106080.graph_c0	28	28	45	0	0	0	1.45	1.34	2.18	0	0	0	6.6452e-09	-5.23818	down
c106092.graph_c0	117	183	110	0	0	0	6.87	9.89	6.04	0	0	0	1.70648e-18	-7.06472	down
c106095.graph_c0	23	22	32	0	0	0	1.02	0.91	1.34	0	0	0	1.21037e-07	-4.89135	down
c106099.graph_c0	77	72	92	19	15	7	4.72	4.06	5.27	1.12	0.96	0.44	2.67441e-08	-2.34014	down
c106115.graph_c0	48	32	29	8	6	3	1.87	1.16	1.07	0.3	0.24	0.12	5.442e-05	-2.35466	down
c106116.graph_c0	21	56	33	0	0	0	1.69	4.11	2.46	0	0	0	5.7821e-09	-5.27441	down
c106120.graph_c0	127	225	276	0	0	0	2.62	4.35	5.44	0	0	0	9.19523e-22	-7.55958	down
c106131.graph_c1	25	25	22	4	3	8	1.09	1.01	0.9	0.17	0.14	0.36	0.00265612	-1.92372	down
c106133.graph_c0	1774	1682	1831	262	183	221	189.57	162.29	178.53	26.68	20.49	23.78	9.76735e-104	-2.86019	down
c106134.graph_c0	133	199	338	0	0	0	4.82	6.7	11.59	0	0	0	7.47568e-22	-7.60031	down
c106135.graph_c0	195	344	320	31	26	32	18.51	29.53	27.84	2.79	2.57	3.05	6.0386e-25	-3.07948	down
c106137.graph_c0	71	143	171	0	0	0	3.38	6.54	7.54	0	0	0	3.13517e-17	-6.91278	down
c106141.graph_c0	27	30	23	0	0	0	1.91	1.94	1.51	0	0	0	6.78035e-08	-4.95743	down
c106146.graph_c0	67	80	183	0	0	0	2.38	2.64	6.16	0	0	0	1.79149e-15	-6.65566	down
c106153.graph_c0	29	18	22	0	0	1	3.69	2.05	2.62	0	0	0.13	1.57226e-06	-4.21626	down
c106167.graph_c0	51	84	95	0	0	0	2.9	4.4	5.05	0	0	0	7.42197e-14	-6.30777	down
c106183.graph_c0	346	563	341	1	12	10	56.16	80.49	49	0.15	2.04	1.6	6.4069e-14	-4.95541	down
c106193.graph_c0	23	25	23	10	3	1	1.95	1.93	1.8	0.81	0.27	0.09	0.00634867	-1.96044	down
c106217.graph_c0	26	26	51	0	0	0	0.88	0.82	1.63	0	0	0	8.61584e-09	-5.22234	down
c106228.graph_c0	45	12	26	624	607	536	5.68	1.36	2.97	74.53	80.39	67.54	9.48396e-47	4.42491	up
c106233.graph_c0	67	69	128	7	5	1	4.33	4.08	7.7	0.43	0.33	0.07	2.2973e-12	-3.90005	down
c106237.graph_c0	767	632	439	55	42	37	134.2	97.18	67.76	9.01	7.71	6.37	6.15783e-44	-3.6028	down
c106246.graph_c0	0	1	2	77	58	47	0	0.1	0.2	8.14	6.73	5.22	9.53943e-14	5.14227	up
c106247.graph_c0	278	450	538	0	0	0	24.11	35.52	43.01	0	0	0	1.73038e-29	-8.47181	down
c106261.graph_c0	261	213	242	81	57	35	29.24	22.21	24.74	8.54	6.64	3.9	5.13454e-11	-1.90239	down
c106262.graph_c0	226	580	820	0	0	0	9.06	21.59	31.1	0	0	0	2.08099e-22	-8.0548	down
c106267.graph_c0	494	433	424	124	72	94	43.3	34.61	34.39	10.04	6.14	7.99	5.96226e-24	-2.08567	down
c106269.graph_c0	132	238	254	0	0	0	5.53	9.78	10.06	0	0	0	5.92094e-22	-7.57141	down
c106270.graph_c0	24	49	60	0	0	0	1.71	3.21	3.98	0	0	0	4.8477e-10	-5.53738	down
c106272.graph_c0	29	34	61	0	0	0	1.87	2.02	3.68	0	0	0	9.0033e-10	-5.46738	down
c106274.graph_c0	37	82	152	0	0	0	3.25	6.33	10.06	0	0	0	1.57647e-13	-6.33183	down
c106277.graph_c0	85	147	304	0	0	0	6.57	10.38	21.76	0	0	0	8.03956e-19	-7.22372	down
c106281.graph_c0	19	35	36	0	0	0	1.03	1.75	1.85	0	0	0	3.09535e-08	-5.06542	down
c106288.graph_c0	21	25	36	0	0	0	0.67	0.75	1.09	0	0	0	7.1819e-08	-4.95972	down
c106298.graph_c0	21	41	28	0	0	0	1.43	2.56	1.77	0	0	0	2.97498e-08	-5.06848	down
c106302.graph_c0	330	434	749	0	0	0	17.39	21.15	37.07	0	0	0	8.16858e-31	-8.65284	down
c106308.graph_c1	29	34	52	3	3	0	3.03	3.21	4.96	0.3	0.33	0	2.08822e-07	-3.59634	down
c106309.graph_c0	45	37	52	0	1	0	4.19	3.07	4.36	0	0.1	0	1.88256e-10	-5.15931	down
c106310.graph_c0	4	14	6	29	28	23	0.44	1.4	0.61	3.06	3.26	2.56	0.00495325	1.70495	up
c106315.graph_c0	95	81	127	34	27	14	11.59	8.87	14.03	3.93	3.45	1.71	2.99488e-06	-1.83566	down
c106320.graph_c0	97	139	146	0	0	0	5.18	6.86	7.35	0	0	0	4.20424e-18	-6.99558	down
c106322.graph_c0	21	22	36	4	4	2	4.55	4.13	7.41	0.81	0.91	0.42	0.000150469	-2.53706	down
c106324.graph_c0	0	0	1	33	29	30	0	0	0.04	1.44	1.39	1.39	4.6571e-09	4.86452	up
c106325.graph_c0	25	62	74	0	0	0	3.53	7.79	9.36	0	0	0	7.10891e-11	-5.74462	down
c106331.graph_c0	85	115	182	0	0	0	3.71	4.61	7.42	0	0	0	2.13285e-17	-6.92746	down
c106340.graph_c0	270	246	244	80	97	89	33.68	27.51	27.63	9.44	12.68	11.08	5.07356e-11	-1.37468	down
c106348.graph_c0	23	32	49	0	0	0	2.17	2.74	4.25	0	0	0	6.86157e-09	-5.24435	down
c106349.graph_c0	135	210	262	0	0	0	6.34	9.12	11.52	0	0	0	9.30561e-22	-7.54227	down
c106351.graph_c0	11	13	9	192	150	175	1	0.94	0.77	16.25	14.5	14.72	3.54395e-32	3.97871	up
c106353.graph_c0	65	79	71	0	0	0	2.25	2.55	2.33	0	0	0	7.34018e-14	-6.28023	down
c106354.graph_c0	0	0	0	57	52	46	0	0	0	5.49	5.36	4.7	1.29113e-12	6.05472	up
c106358.graph_c0	80	147	153	0	0	0	4.86	8.21	8.68	0	0	0	1.44285e-17	-6.94055	down
c106362.graph_c0	20	42	65	0	0	0	1.23	2.38	3.73	0	0	0	1.74294e-09	-5.42175	down
c106364.graph_c0	31	20	34	0	0	0	4.13	2.38	4.08	0	0	0	4.8385e-08	-5.00865	down
c106368.graph_c0	31	75	70	0	0	0	1.81	4.02	3.83	0	0	0	1.14827e-11	-5.90048	down
c106374.graph_c0	26	24	56	0	0	0	1.87	1.58	3.73	0	0	0	9.23952e-09	-5.22537	down
c106385.graph_c0	296	362	660	0	0	0	13.74	15.68	28.73	0	0	0	3.5889e-29	-8.47648	down
c106387.graph_c0	30	50	122	0	0	0	2.06	3	7.61	0	0	0	1.44563e-11	-5.93712	down
c106390.graph_c0	111	146	153	0	0	0	7.09	8.58	9.1	0	0	0	7.43347e-19	-7.0996	down
c106394.graph_c0	121	97	289	0	0	0	10.45	7.63	23.01	0	0	0	1.36792e-18	-7.17721	down
c106406.graph_c0	18	19	22	5	3	4	0.79	0.78	0.92	0.21	0.14	0.18	0.00374977	-1.94083	down
c106407.graph_c0	91	118	142	0	0	0	1.83	1.41	3.53	0	0	0	2.28658e-17	-6.88484	down
c106411.graph_c0	30	50	103	0	0	0	2.06	3.14	6.57	0	0	0	2.43351e-11	-5.86615	down
c106422.graph_c0	13	11	11	46	33	49	2.88	2.84	1.98	5.75	6.05	6.46	4.31782e-05	1.89075	up
c106428.graph_c0	28	26	26	0	0	0	1.27	1.09	1.11	0	0	0	6.28275e-08	-4.9651	down
c106432.graph_c0	63	72	156	0	0	0	1.94	2.07	4.56	0	0	0	8.79323e-15	-6.52094	down
c106433.graph_c0	41	71	89	0	0	0	3.26	5.09	6.8	0	0	0	9.84057e-13	-6.1058	down
c106434.graph_c0	18	85	245	0	0	0	1.14	4.94	14.45	0	0	0	3.33e-07	-5.05379	down
c106441.graph_c0	83	79	79	6	1	2	7.23	6.48	7.02	0.52	0.09	0.17	5.32672e-15	-4.27117	down
c106444.graph_c0	53	51	50	13	10	11	8.58	7.3	7.33	1.57	1.13	1.42	5.86028e-06	-1.96866	down
c106445.graph_c0	41	39	134	0	0	0	1.24	1.1	3.85	0	0	0	7.55382e-12	-6.0028	down
c106449.graph_c0	58	71	91	0	0	0	2.27	2.59	3.37	0	0	0	8.84852e-14	-6.2803	down
c106453.graph_c0	878	1365	2029	0	0	0	19.92	28.96	43.89	0	0	0	2.06653e-38	-9.65833	down
c106460.graph_c0	5	3	13	28	22	31	2.52	1.22	5.18	12.8	11.79	14.59	0.0036165	1.86031	up
c106470.graph_c1	44	48	65	21	23	18	3.89	3.94	5.31	1.76	2.2	1.67	0.00469738	-1.17129	down
c106474.graph_c0	53	25	46	7	4	11	2.81	1.28	2.37	0.37	0.23	0.59	0.000169584	-2.18449	down
c106482.graph_c0	0	0	0	35	26	27	0	0	0	24.76	21.96	19.43	4.23687e-09	5.28572	up
c106493.graph_c0	44	40	68	0	0	0	2.92	2.43	4.2	0	0	0	3.39706e-11	-5.77627	down
c106498.graph_c0	261	398	900	0	0	0	24.29	33.67	76.99	0	0	0	1.24859e-21	-7.96173	down
c106503.graph_c0	77	122	188	0	0	0	3.16	4.64	7.28	0	0	0	2.98752e-17	-6.91818	down
c106515.graph_c0	31	36	46	0	0	0	2.37	2.52	3.26	0	0	0	1.25178e-09	-5.41001	down
c106523.graph_c0	19	30	27	0	0	0	1.46	2.11	1.92	0	0	0	1.44341e-07	-4.86931	down
c106525.graph_c0	458	415	405	35	11	18	17.41	14.7	14.63	1.3	0.45	0.72	5.97287e-46	-4.12641	down
c106532.graph_c1	19	20	20	4	1	3	1.11	1.51	1.09	0.22	0.06	0.18	0.000917675	-2.39533	down
c106533.graph_c0	38	49	43	0	0	0	0.92	1.11	1	0	0	0	1.57036e-10	-5.61238	down
c106535.graph_c0	29	47	137	0	0	0	1.99	3.01	8.76	0	0	0	1.62297e-11	-5.94793	down
c106537.graph_c0	36	58	91	0	0	0	1.29	1.93	3.08	0	0	0	5.8592e-12	-5.96418	down
c106539.graph_c0	52	84	105	0	0	0	5.89	8.57	10.82	0	0	0	4.44018e-14	-6.35513	down
c106543.graph_c0	763	1005	1175	0	0	0	18.67	22.98	27.36	0	0	0	1.64309e-41	-9.58472	down
c106546.graph_c0	68	113	181	0	0	0	7.02	11.28	16.99	0	0	0	1.58558e-16	-6.81224	down
c106548.graph_c1	25	20	18	0	0	0	2.55	1.87	1.71	0	0	0	9.20145e-07	-4.62504	down
c106549.graph_c0	134	194	211	0	0	0	4.76	6.4	7.09	0	0	0	4.23394e-21	-7.42866	down
c106552.graph_c0	281	361	476	0	0	0	11.67	13.91	18.67	0	0	0	1.77011e-28	-8.34141	down
c106560.graph_c0	339	426	406	0	0	0	14.97	17.41	17	0	0	0	8.06793e-30	-8.44754	down
c106568.graph_c0	36	43	30	4	2	1	3.34	3.63	2.56	0.35	0.19	0.09	1.99682e-07	-3.40396	down
c106590.graph_c0	249	324	584	0	0	0	11.49	13.97	25.6	0	0	0	1.43471e-27	-8.30321	down
c106601.graph_c0	57	118	260	0	0	0	2.59	4.96	11.14	0	0	0	1.54597e-16	-6.89358	down
c106604.graph_c1	4	10	4	99	77	89	4.74	9.07	3.45	106.21	100.09	95.98	9.77799e-17	3.7973	up
c106618.graph_c0	37	80	87	0	0	0	3.25	6.4	7.04	0	0	0	1.21163e-12	-6.09862	down
c106629.graph_c0	296	410	487	0	0	0	17.3	22.08	26.64	0	0	0	2.42703e-29	-8.42993	down
c106633.graph_c0	17	41	45	0	0	0	0.4	0.9	1	0	0	0	1.33453e-08	-5.18242	down
c106646.graph_c0	57	124	120	0	0	0	5.96	11.72	11.34	0	0	0	1.84217e-15	-6.61227	down
c106652.graph_c0	44	59	76	0	0	0	3.98	4.85	6.17	0	0	0	2.78775e-12	-5.99778	down
c106663.graph_c0	160	241	350	0	0	0	9.38	13.01	19.25	0	0	0	1.84002e-23	-7.78498	down
c106665.graph_c0	191	261	237	19	6	6	35.47	42.42	38.63	3.3	1.17	1.09	3.24473e-29	-4.21447	down
c106665.graph_c1	10684	10798	9876	525	247	204	1121.67	1024.42	947.04	52.35	27.18	21.49	1.14714e-33	-4.72817	down
c106667.graph_c0	5	0	0	49	46	51	0.23	0	0	2.16	2.17	2.35	2.93158e-10	4.31725	up
c106675.graph_c0	26	35	22	0	0	0	1.08	2.26	1.16	0	0	0	5.48251e-08	-4.98795	down
c106682.graph_c0	32	26	55	0	0	0	2.03	1.52	3.26	0	0	0	2.77288e-09	-5.34736	down
c106696.graph_c0	79	137	231	0	0	0	3.61	5.79	9.94	0	0	0	5.79228e-18	-7.05593	down
c106701.graph_c0	36	40	31	3	0	1	1.47	1.51	1.19	0.12	0	0.04	5.0442e-08	-3.92961	down
c106714.graph_c0	110	151	171	0	0	0	5.99	7.6	8.74	0	0	0	3.89502e-19	-7.15046	down
c106717.graph_c0	19	42	126	0	0	0	0.71	1.45	4.43	0	0	0	2.58818e-10	-5.69886	down
c106722.graph_c0	98	107	99	0	0	0	3.95	4	3.77	0	0	0	1.50991e-16	-6.73531	down
c106735.graph_c0	224	198	326	0	0	0	10.05	8.06	13.37	0	0	0	4.41257e-24	-7.83025	down
c106738.graph_c0	39	73	38	1	0	5	2.87	4.92	2.6	0.07	0	1.18	1.88562e-08	-3.90154	down
c106759.graph_c0	24	19	27	56	46	45	1.42	1.03	1.49	3.17	2.85	2.7	0.0036341	1.14608	up
c106760.graph_c0	28	33	29	5	2	1	2.91	3.1	2.75	0.49	0.22	0.1	8.34077e-06	-2.9839	down
c106763.graph_c0	29	40	36	10	2	0	3.07	3.86	3.48	1	0.22	0	0.000373714	-2.61524	down
c106785.graph_c0	343	111	471	0	0	0	8.51	2.57	11.13	0	0	0	7.62116e-17	-7.22334	down
c106789.graph_c1	28	66	56	0	0	0	1.38	3.01	2.6	0	0	0	8.49722e-11	-5.70638	down
c106794.graph_c0	0	1	0	30	43	67	0	0.02	0	0.72	1.12	1.7	4.69593e-11	5.36391	up
c106795.graph_c0	52	102	58	0	0	0	1.73	3.15	1.83	0	0	0	3.73215e-13	-6.18242	down
c106798.graph_c0	48	88	235	0	0	0	0.85	1.6	4.01	0	0	0	4.61427e-15	-6.65452	down
c106805.graph_c1	22	40	42	0	0	0	1.3	2.18	2.32	0	0	0	5.75099e-09	-5.25849	down
c106824.graph_c0	66	83	136	0	0	0	6.34	7.23	11.99	0	0	0	3.53687e-15	-6.55785	down
c106825.graph_c0	711	656	586	17	8	11	20.13	17.31	15.78	0.46	0.24	0.32	6.93669e-85	-5.5326	down
c106827.graph_c0	68	112	87	0	0	0	2.55	4.52	3.09	0	0	0	3.60153e-15	-6.5268	down
c106828.graph_c0	21	22	27	0	0	0	1.09	1.05	1.31	0	0	0	2.95967e-07	-4.77433	down
c106832.graph_c0	29	23	33	0	0	0	1.9	1.39	2.02	0	0	0	3.80205e-08	-5.0306	down
c106833.graph_c0	34	26	33	3	3	2	1.27	1.79	2.39	0.68	0.78	0.08	2.67528e-06	-3.04393	down
c106835.graph_c0	23	18	23	5	2	2	4.03	2.54	3.26	1.71	0.33	0.32	0.000697202	-2.37963	down
c106836.graph_c0	1627	1714	1494	379	274	258	147.75	141.39	124.8	32.77	26.06	23.59	2.30805e-60	-2.28132	down
c106837.graph_c0	26	51	76	0	0	0	2.72	4.82	7.26	0	0	0	1.23484e-10	-5.68769	down
c106853.graph_c0	232	372	326	65	46	45	27.18	39.22	34.86	7.37	5.62	5.25	7.29587e-21	-2.41789	down
c106854.graph_c0	101	167	107	43	33	21	10.26	15.8	9.95	4.15	3.67	2.14	5.92548e-07	-1.77744	down
c106854.graph_c1	67	82	56	18	16	4	4.96	6.39	3.97	1.66	1.92	0.38	9.61039e-06	-2.18162	down
c106855.graph_c0	196	306	546	0	0	0	11.67	16.7	30.26	0	0	0	5.69205e-26	-8.14216	down
c106861.graph_c0	273	397	433	0	0	0	23.66	31.25	34.56	0	0	0	1.65338e-28	-8.33501	down
c106878.graph_c0	29	51	56	0	0	0	1.45	2.36	2.64	0	0	0	1.91009e-10	-5.61437	down
c106881.graph_c0	24	42	47	0	0	0	2.05	3.27	3.7	0	0	0	2.10639e-09	-5.36821	down
c106886.graph_c0	24	31	30	10	0	0	4.07	4.63	4.5	1.59	0	0	0.00634235	-2.38486	down
c106889.graph_c0	29	53	62	0	0	0	2.9	2.35	2.84	0	0	0	1.12612e-10	-5.67262	down
c106891.graph_c0	49	104	82	0	0	0	4.06	7.85	6.27	0	0	0	7.56991e-14	-6.31451	down
c106892.graph_c0	41	18	70	9	8	1	5.15	2.02	7.94	1.07	1.05	0.13	0.00059232	-2.40179	down
c106897.graph_c1	809	799	673	336	163	181	76.54	68.59	58.47	30.26	16.16	17.23	5.05842e-12	-1.61984	down
c106903.graph_c0	35	65	76	7	10	5	3.07	5.19	6.14	0.59	0.92	0.44	3.70712e-07	-2.67757	down
c106913.graph_c0	34	39	44	0	0	0	1.04	1.26	2.9	0	0	0	6.62164e-10	-5.47049	down
c106915.graph_c0	18	48	46	588	509	740	2.58	6.11	5.9	79.29	76.34	105.14	6.241e-45	4.0816	up
c106921.graph_c0	22	53	140	0	0	0	1.98	4.35	11.62	0	0	0	3.29848e-11	-5.90018	down
c106924.graph_c0	33	91	60	0	0	0	1.5	3.82	2.56	0	0	0	7.83268e-12	-5.94125	down
c106931.graph_c0	47	49	36	6	8	3	4.71	4.45	3.31	0.57	0.84	0.3	1.31831e-06	-2.62709	down
c106947.graph_c0	86	145	221	0	0	0	2.06	3.28	5.01	0	0	0	2.08702e-18	-7.10425	down
c106951.graph_c0	69	112	243	0	0	0	3.84	5.75	12.68	0	0	0	6.24836e-17	-6.92598	down
c106952.graph_c0	152	249	324	0	0	0	4.9	7.47	9.93	0	0	0	3.28257e-23	-7.74725	down
c106954.graph_c0	36	73	106	0	0	0	0.59	2.26	2.42	0	0	0	1.11095e-12	-6.12492	down
c106961.graph_c0	1258	1901	1368	418	313	333	129.81	177.47	129.14	41.04	33.87	34.5	2.0958e-30	-1.95412	down
c106964.graph_c1	19	23	36	0	0	0	1.04	1.17	1.85	0	0	0	1.46819e-07	-4.87581	down
c106973.graph_c0	33	30	49	5	12	7	3.92	3.2	5.28	0.56	1.49	0.83	0.000604677	-1.93293	down
c106977.graph_c0	59	89	94	0	0	0	3.49	4.84	5.2	0	0	0	1.99269e-14	-6.39889	down
c106982.graph_c0	22	23	34	0	0	0	1.35	1.3	1.95	0	0	0	9.91794e-08	-4.91797	down
c106993.graph_c0	209	107	458	0	0	0	4.31	2.07	9.02	0	0	0	1.28601e-15	-6.99823	down
c107007.graph_c0	74	69	63	0	0	0	5.78	4.93	4.56	0	0	0	1.46965e-13	-6.22511	down
c107011.graph_c0	141	221	157	0	0	0	8.38	12.09	8.73	0	0	0	8.92594e-21	-7.38184	down
c107015.graph_c0	175	221	191	0	0	0	1.78	2.11	1.87	0	0	0	2.4314e-22	-7.57114	down
c107019.graph_c0	32	54	97	0	0	0	2.64	4.07	7.4	0	0	0	1.3824e-11	-5.90421	down
c107027.graph_c0	165	265	600	0	0	0	8.71	12.94	29.74	0	0	0	1.64997e-18	-7.46373	down
c107043.graph_c0	24	29	43	0	0	0	1.16	1.22	1.92	0	0	0	1.29705e-08	-5.16448	down
c107044.graph_c0	1	0	1	18	22	18	0.1	0	0.09	1.76	2.38	2.46	4.80979e-06	3.8288	up
c107045.graph_c0	61	60	41	18	2	11	3.99	3.61	2.5	1.13	0.2	0.73	0.000276091	-2.10203	down
c107047.graph_c0	44	74	91	0	0	0	2.39	3.71	4.64	0	0	0	4.61672e-13	-6.16594	down
c107049.graph_c0	234	344	479	0	0	0	11.29	16.79	21.61	0	0	0	2.9917e-27	-8.23245	down
c107057.graph_c0	26	41	48	0	0	0	1.9	2.75	3.26	0	0	0	1.4523e-09	-5.4037	down
c107059.graph_c0	39	65	61	0	0	0	1.8	2.78	2.66	0	0	0	8.83745e-12	-5.89354	down
c107064.graph_c0	28	30	55	0	0	0	1.72	1.69	3.15	0	0	0	2.59536e-09	-5.35237	down
c107070.graph_c0	17	34	39	76	59	72	2.57	4.55	5.25	10.79	9.34	10.77	0.00123353	1.27718	up
c107074.graph_c0	0	0	0	61	52	51	0	0	0	1.7	1.58	1.51	5.11422e-13	6.13119	up
c107076.graph_c0	0	0	2	198	255	303	0	0	0.11	9.39	13.26	15.35	1.4992e-29	7.37189	up
c107084.graph_c0	54	65	80	0	0	0	4	4.41	5.5	0	0	0	3.78276e-13	-6.15806	down
c107087.graph_c0	122	127	131	15	29	19	9.83	9.4	9.75	1.15	2.45	1.54	2.6046e-12	-2.39415	down
c107095.graph_c0	26	20	57	0	0	0	1.46	1.04	3	0	0	0	1.89372e-08	-5.15268	down
c107096.graph_c1	0	1	1	30	26	30	0	0.03	0.03	0.78	0.73	0.83	2.37984e-08	4.402	up
c107101.graph_c0	18	43	99	0	0	0	0.6	1.33	3.13	0	0	0	6.66797e-10	-5.57372	down
c107114.graph_c0	300	451	312	0	0	0	17.01	23.14	16.22	0	0	0	3.33687e-28	-8.29438	down
c107117.graph_c0	26	38	39	0	0	0	1.46	1.97	2.06	0	0	0	4.17589e-09	-5.28228	down
c107125.graph_c0	54	109	93	0	0	0	1.4	2.64	2.3	0	0	0	1.62956e-14	-6.43236	down
c107127.graph_c0	12	20	33	178	207	152	2.5	3.62	5.98	34.58	45.32	31.01	3.44712e-18	3.07774	up
c107129.graph_c0	193	305	234	0	0	0	17.44	25.05	19.46	0	0	0	3.74441e-24	-7.82116	down
c107130.graph_c0	35	45	27	8	3	0	0.93	1.12	0.68	0.21	0.08	0	6.86833e-05	-2.7794	down
c107135.graph_c0	353	362	419	123	81	82	44.89	41.12	48.01	14.75	10.77	10.37	3.01814e-19	-1.8549	down
c107139.graph_c0	22	21	40	2	4	3	2.09	2.08	4.41	0.25	0.56	0.4	7.43847e-05	-2.70606	down
c107144.graph_c0	43	74	70	0	0	0	0.84	1.36	1.98	0	0	0	1.51679e-12	-6.05094	down
c107145.graph_c0	35	40	61	0	0	0	1.48	1.57	2.44	0	0	0	1.59063e-10	-5.62857	down
c107150.graph_c0	21	26	23	65	36	68	2.12	2.38	2.22	6.24	3.81	6.9	0.00129274	1.33593	up
c107158.graph_c0	37	52	27	0	0	0	1.69	2.19	1.16	0	0	0	1.3746e-09	-5.41002	down
c107161.graph_c0	33	33	24	0	0	0	1.69	1.57	1.16	0	0	0	1.91487e-08	-5.10932	down
c107163.graph_c0	514	562	565	193	137	190	90.26	86.87	88.29	34.62	27.75	35.95	6.04335e-20	-1.52831	down
c107164.graph_c0	74	72	120	0	0	0	3.06	2.76	4.69	0	0	0	6.11114e-15	-6.50121	down
c107165.graph_c0	112	165	212	0	0	0	3.64	4.96	6.52	0	0	0	7.77813e-20	-7.27324	down
c107175.graph_c0	40	43	44	12	12	14	14.78	13.19	13.32	4.05	4.69	4.91	0.000617561	-1.54105	down
c107178.graph_c0	81	49	56	1	1	0	3.21	1.74	2.11	0.04	0.04	0	1.50495e-12	-5.23422	down
c107179.graph_c0	47	49	68	0	0	0	7.37	6.8	9.49	0	0	0	7.68374e-12	-5.9015	down
c107181.graph_c0	29	41	39	0	0	0	0.7	0.93	0.9	0	0	0	1.84576e-09	-5.36671	down
c107195.graph_c0	30	50	37	9	3	5	3.93	5.86	4.37	1.11	0.41	0.65	1.88998e-05	-2.45341	down
c107196.graph_c0	0	0	0	193	479	529	0	0	0	5.36	14.43	15.61	5.28329e-29	8.51611	up
c107198.graph_c0	804	739	710	269	172	218	48.12	40.72	39.73	15.44	10.79	13.26	2.3244e-23	-1.64797	down
c107200.graph_c0	43	54	55	0	0	0	1.69	1.98	2.05	0	0	0	1.7657e-11	-5.81819	down
c107211.graph_c1	33	33	44	4	4	5	0.89	0.83	1.13	0.1	0.11	0.14	2.55836e-06	-2.71256	down
c107222.graph_c0	22582	20702	28018	907	509	879	6376.11	4985.06	6684.93	237.7	151.46	241.05	4.16966e-138	-4.80217	down
c107223.graph_c0	52	41	33	0	0	0	3.26	2.37	1.93	0	0	0	3.30896e-10	-5.54825	down
c107225.graph_c0	154	211	301	0	0	0	6.34	8.05	11.72	0	0	0	1.3626e-22	-7.65659	down
c107228.graph_c0	49	93	132	0	0	0	1.79	3.16	4.57	0	0	0	1.80266e-14	-6.45684	down
c107230.graph_c0	32	27	35	0	0	0	1.98	1.53	2.02	0	0	0	1.0644e-08	-5.17514	down
c107236.graph_c0	107	175	124	0	0	0	4.74	7.19	5.18	0	0	0	1.60948e-18	-7.06265	down
c107245.graph_c0	115	173	102	0	0	0	4.68	6.53	3.92	0	0	0	4.47487e-18	-7.00155	down
c107247.graph_c0	51	65	84	0	0	0	1.88	1.78	2.01	0	0	0	4.55818e-13	-6.14937	down
c107248.graph_c0	24	41	52	0	0	0	1.06	1.67	2.16	0	0	0	1.64079e-09	-5.39977	down
c107251.graph_c0	22	26	31	6	3	7	5.58	5.64	6.7	1.41	0.8	1.72	0.00123774	-1.98505	down
c107257.graph_c0	43	69	87	0	0	0	2.34	4.09	4.34	0	0	0	8.9666e-13	-6.10744	down
c107259.graph_c0	20	27	20	0	0	0	0.87	1.09	0.82	0	0	0	4.90065e-07	-4.70884	down
c107262.graph_c0	15	14	13	38	30	37	2.87	3.68	3.08	5.56	3.32	3.83	0.00290891	1.37274	up
c107270.graph_c0	76	109	507	0	0	0	2.38	3.18	15.06	0	0	0	2.11264e-10	-6.0249	down
c107282.graph_c0	67	67	92	0	0	0	2.53	2.35	3.29	0	0	0	4.75587e-14	-6.32524	down
c107288.graph_c0	32	49	59	0	0	0	0.95	1.36	1.67	0	0	0	1.09664e-10	-5.6647	down
c107292.graph_c0	23	34	23	3	3	7	2.91	3.94	2.62	0.36	0.4	0.88	0.000544251	-2.23151	down
c107307.graph_c0	75	121	209	0	0	0	2.62	3.92	6.9	0	0	0	2.88261e-17	-6.94056	down
c107327.graph_c0	36	52	123	0	0	0	3.01	3.96	9.49	0	0	0	4.22506e-12	-6.03507	down
c107328.graph_c0	36	91	100	0	0	0	2.31	5.38	5.98	0	0	0	4.76914e-13	-6.19604	down
c107329.graph_c0	56	70	148	0	0	0	3.44	3.96	8.5	0	0	0	2.76203e-14	-6.43517	down
c107331.graph_c0	33	37	49	185	193	171	4.27	4.28	5.72	22.07	25.39	21.38	2.05012e-18	2.29236	up
c107336.graph_c0	250	235	239	100	113	89	36.74	30.79	31.01	13.86	17.4	12.68	3.14342e-08	-1.12698	down
c107338.graph_c0	32	38	55	75	97	133	5.05	5.24	7.27	11.11	15.95	20.56	0.000232335	1.37465	up
c107339.graph_c0	141	387	652	0	0	0	6.71	17.04	29.19	0	0	0	7.57623e-18	-7.43174	down
c107347.graph_c0	36	26	71	0	0	0	1.66	1.11	3.07	0	0	0	7.6546e-10	-5.50426	down
c107369.graph_c0	24	32	53	0	0	0	1.94	2.37	3.97	0	0	0	4.44082e-09	-5.29628	down
c107374.graph_c1	31	38	47	0	0	0	2.97	3.3	4.13	0	0	0	9.09002e-10	-5.4435	down
c107382.graph_c0	109	180	205	0	0	0	4.88	7.46	8.65	0	0	0	6.50698e-20	-7.28453	down
c107385.graph_c0	40	63	140	0	0	0	2.72	4.48	8.38	0	0	0	5.36454e-13	-6.21725	down
c107395.graph_c0	30	57	42	0	0	0	2.63	5.95	4.05	0	0	0	3.3672e-10	-5.55366	down
c107404.graph_c0	149	204	234	0	0	0	4.52	5.75	6.76	0	0	0	6.20531e-22	-7.5394	down
c107410.graph_c0	26	19	33	67	61	46	7.86	4.85	8.32	11.71	11.39	7.12	0.00202864	1.22796	up
c107414.graph_c0	209	195	206	446	383	374	40.39	32.82	34.92	77.18	74.36	68.93	2.96381e-13	1.0935	up
c107416.graph_c0	34	24	34	0	0	0	1.56	1.02	1.47	0	0	0	1.58207e-08	-5.13425	down
c107426.graph_c0	0	0	3	72	46	72	0	0	0.87	4.43	3.09	4.6	9.88222e-14	5.17875	up
c107428.graph_c0	298	463	463	0	0	0	11.79	16.58	17.34	0	0	0	1.09327e-29	-8.46452	down
c107438.graph_c0	119	150	161	0	0	0	4.7	5.5	6.01	0	0	0	2.60577e-19	-7.16392	down
c107450.graph_c0	33	30	32	67	63	125	5.75	4.48	5.16	10.24	10.98	20.17	0.000167516	1.49804	up
c107458.graph_c0	26	60	73	0	0	0	1.02	2.2	2.72	0	0	0	6.90491e-11	-5.74236	down
c107471.graph_c0	144	187	169	0	0	0	7.33	8.75	8.04	0	0	0	8.99955e-21	-7.3637	down
c107480.graph_c0	19	20	35	0	0	0	1.59	1.53	2.71	0	0	0	2.68651e-07	-4.79981	down
c107482.graph_c0	101	97	86	36	25	37	13.77	11.8	10.54	4.76	3.57	5.02	1.2753e-05	-1.3826	down
c107483.graph_c0	17	28	44	0	0	0	0.96	1.46	2.33	0	0	0	5.8732e-08	-5.00245	down
c107487.graph_c1	43	54	55	0	0	0	3.19	3.67	3.79	0	0	0	1.7657e-11	-5.81819	down
c107490.graph_c0	25	30	47	0	0	0	1.26	1.4	2.23	0	0	0	7.06349e-09	-5.23591	down
c107492.graph_c0	55	103	96	0	0	0	1.7	3.15	2.87	0	0	0	1.54241e-14	-6.43215	down
c107498.graph_c0	54	51	138	0	0	0	2.63	2.3	6.33	0	0	0	3.13168e-13	-6.25037	down
c107515.graph_c0	51	28	27	8	6	6	1.82	0.93	0.91	0.27	0.22	0.22	0.000242312	-2.1093	down
c107517.graph_c0	20	63	132	0	0	0	0.94	2.75	5.85	0	0	0	2.88634e-11	-5.90931	down
c107522.graph_c0	17	29	32	0	0	0	0.77	1.22	1.37	0	0	0	1.41123e-07	-4.87901	down
c107534.graph_c0	25	45	85	0	0	0	2.11	2.97	6.86	0	0	0	1.8896e-10	-5.66138	down
c107544.graph_c0	154	145	150	38	49	22	12.19	10.59	11.01	3.14	4.52	1.92	5.60776e-09	-1.8735	down
c107546.graph_c0	91	122	143	0	0	0	1.44	1.81	2.17	0	0	0	1.79177e-17	-6.9018	down
c107548.graph_c0	36	88	57	0	0	0	1.52	3.44	2.27	0	0	0	6.59318e-12	-5.94627	down
c107553.graph_c0	29	49	52	0	0	0	0.72	1.13	1.23	0	0	0	2.96981e-10	-5.56631	down
c107561.graph_c0	427	355	228	2	4	0	25.78	19.48	12.46	0.11	0.25	0	4.94397e-35	-6.66655	down
c107562.graph_c0	51	76	117	0	0	0	3.04	3.27	5.22	0	0	0	6.26545e-14	-6.3422	down
c107565.graph_c0	188	237	221	401	431	418	22.52	25.5	24	44.97	53.46	49.47	4.60176e-11	1.07289	up
c107584.graph_c0	19	19	33	0	0	0	0.66	0.61	1.08	0	0	0	3.8656e-07	-4.75055	down
c107588.graph_c0	167	205	248	0	0	0	4.3	4.93	6.08	0	0	0	1.43321e-22	-7.6179	down
c107589.graph_c0	17	35	49	0	0	0	0.75	1.43	2.04	0	0	0	1.82021e-08	-5.14903	down
c107600.graph_c0	99	146	207	0	0	0	14.4	18.88	26.95	0	0	0	6.60876e-19	-7.15151	down
c107602.graph_c0	38	63	119	0	0	0	0.93	1.42	2.73	0	0	0	1.1958e-12	-6.12996	down
c107607.graph_c0	26	49	36	0	0	0	1.09	1.91	1.43	0	0	0	2.2647e-09	-5.35575	down
c107611.graph_c0	36	49	34	0	0	0	1.5	1.9	1.34	0	0	0	6.15877e-10	-5.48089	down
c107624.graph_c0	21	44	68	0	0	0	0.8	1.55	2.44	0	0	0	9.82907e-10	-5.48298	down
c107634.graph_c0	33	31	55	0	0	0	5.05	4.06	5.26	0	0	0	1.04157e-09	-5.44246	down
c107640.graph_c0	419	388	420	171	166	150	58.97	48.64	53.03	22.69	24.49	20.98	4.29577e-14	-1.20485	down
c107651.graph_c0	86	126	141	0	0	0	5.57	7.18	8.29	0	0	0	2.54665e-17	-6.88258	down
c107657.graph_c0	85	88	82	17	11	5	6.66	6.3	5.95	1.27	0.9	0.4	2.31653e-10	-2.7136	down
c107659.graph_c0	50	50	134	32	25	22	6.36	5.56	15.5	3.78	3.07	2.72	0.00495422	-1.37613	down
c107662.graph_c0	25	72	300	0	0	0	2.68	6.97	29.35	0	0	0	2.6414e-07	-5.0997	down
c107663.graph_c0	28	42	43	0	0	0	1.3	1.8	1.87	0	0	0	1.35844e-09	-5.40291	down
c107671.graph_c0	214	140	171	9	0	5	23.03	13.6	16.78	0.92	0	0.54	1.04141e-23	-4.82318	down
c107672.graph_c0	32	38	80	0	0	0	1.14	1.26	2.7	0	0	0	1.44667e-10	-5.67038	down
c107675.graph_c0	218	222	217	32	27	26	30.59	27.87	27.39	4.23	3.97	3.62	1.65338e-28	-2.78792	down
c107676.graph_c0	17	28	25	0	0	0	1.06	1.61	1.46	0	0	0	3.62258e-07	-4.75251	down
c107678.graph_c0	39	39	51	0	0	0	2.8	2.31	3.24	0	0	0	1.9476e-10	-5.59513	down
c107681.graph_c0	110	174	338	0	0	0	2.29	3.39	6.72	0	0	0	1.50508e-20	-7.45331	down
c107685.graph_c0	169	213	192	16	21	28	27.07	30.15	27.32	2.41	3.53	4.43	4.19102e-22	-2.94678	down
c107686.graph_c0	27	61	58	0	0	0	0.7	1.52	1.42	0	0	0	1.2129e-10	-5.67159	down
c107687.graph_c0	20	50	23	0	0	0	0.92	2.14	1	0	0	0	4.30501e-08	-5.04283	down
c107689.graph_c0	54	69	52	0	0	0	1.83	2.17	1.67	0	0	0	2.25659e-12	-6.00105	down
c107696.graph_c0	23	46	73	0	0	0	1.33	2.44	3.94	0	0	0	4.16965e-10	-5.57144	down
c107697.graph_c0	31	36	46	0	0	0	1.31	1.41	1.83	0	0	0	1.25178e-09	-5.41001	down
c107699.graph_c0	41	49	48	1	2	2	4.3	4.6	4.56	0.1	0.22	0.21	3.70827e-10	-4.09944	down
c107701.graph_c0	163	247	455	0	0	0	12.05	16.72	31.23	0	0	0	5.70751e-24	-7.8967	down
c107704.graph_c0	31	37	53	0	0	0	1.86	2.08	3.05	0	0	0	6.79981e-10	-5.48034	down
c107711.graph_c0	25	32	57	0	0	0	2.48	2.87	5.18	0	0	0	2.94159e-09	-5.34476	down
c107712.graph_c0	49	107	95	0	0	0	1.4	2.86	2.58	0	0	0	3.30856e-14	-6.38676	down
c107713.graph_c0	25	31	37	0	0	0	1.03	1.18	1.44	0	0	0	1.35915e-08	-5.15012	down
c107714.graph_c0	43	94	97	0	0	0	1.01	2.15	2.24	0	0	0	1.37283e-13	-6.28021	down
c107715.graph_c0	32	46	78	0	0	0	4.7	6	10.25	0	0	0	5.97602e-11	-5.74669	down
c107718.graph_c0	54	132	167	0	0	0	2.63	5.94	7.68	0	0	0	5.41454e-16	-6.74161	down
c107719.graph_c0	87	96	122	0	0	0	1.81	1.87	2.44	0	0	0	2.40183e-16	-6.71641	down
c107720.graph_c0	205	162	164	13	13	15	7.92	5.81	5.96	0.47	0.55	0.58	8.84794e-26	-3.48008	down
c107724.graph_c0	17	24	18	6	4	4	1.03	1.13	1.17	0.29	0.21	0.3	0.00787238	-1.75089	down
c107725.graph_c0	51	93	84	0	0	0	2.73	4.6	4.22	0	0	0	7.84584e-14	-6.30056	down
c107728.graph_c0	0	0	0	23	27	24	0	0	0	0.85	1.09	0.94	3.24668e-08	5.05631	up
c107736.graph_c0	14	13	8	30	30	34	3.58	2.88	1.93	7.03	7.99	8.34	0.00386488	1.46061	up
c107743.graph_c0	25	45	57	0	0	0	1.88	3.03	3.85	0	0	0	6.67392e-10	-5.49763	down
c107746.graph_c0	25	28	30	0	0	0	1.44	1.49	1.62	0	0	0	4.27782e-08	-5.01199	down
c107747.graph_c0	29	75	117	0	0	0	1.09	2.64	4.23	0	0	0	2.64428e-12	-6.08109	down
c107751.graph_c0	22	51	36	0	0	0	1.49	3.18	2.28	0	0	0	4.4016e-09	-5.29517	down
c107756.graph_c0	21	31	21	0	0	0	1.17	1.6	1.1	0	0	0	2.19569e-07	-4.8155	down
c107759.graph_c0	28	51	47	0	0	0	1.32	2.22	2.08	0	0	0	4.4957e-10	-5.52416	down
c107763.graph_c0	287	309	271	4220	2670	1720	18.44	18.22	16.14	259.9	179.78	112.16	5.88517e-45	3.37171	up
c107764.graph_c0	31	29	49	10	14	3	3.61	3.13	5.19	1.1	1.71	0.35	0.00417192	-1.73032	down
c107779.graph_c0	19	41	58	0	0	0	1.2	2.39	3.43	0	0	0	3.51394e-09	-5.34021	down
c107789.graph_c0	69	150	432	0	0	0	8.77	17.07	49.6	0	0	0	5.42171e-12	-6.35287	down
c107798.graph_c0	36	40	56	15	8	9	5.63	6.49	8.2	3.35	1.33	1.41	0.000239627	-1.82168	down
c107810.graph_c0	149	393	222	1	2	1	7.58	18.49	10.66	0.05	0.11	0.05	1.60982e-26	-6.57731	down
c107818.graph_c0	49	56	73	0	0	0	2.39	2.35	3.12	0	0	0	2.2208e-12	-6.00974	down
c107827.graph_c0	118	90	249	29	47	31	8.09	5.66	15.89	1.9	3.38	2.15	1.55471e-05	-1.88243	down
c107828.graph_c0	235	334	398	0	0	0	16.56	21.58	26.09	0	0	0	7.1542e-27	-8.15879	down
c107830.graph_c0	808	907	816	99	77	86	125.09	124.49	112.55	14.41	12.5	13.18	5.9493e-95	-3.13379	down
c107836.graph_c0	61	87	98	21	39	25	13.86	17.05	19.19	4.43	9.31	5.52	0.000726019	-1.34849	down
c107850.graph_c0	90	119	138	0	0	0	2.86	3.69	4.29	0	0	0	2.67502e-17	-6.87272	down
c107852.graph_c0	190	242	300	100	74	51	19.15	22.07	27.67	9.62	7.82	5.16	5.69086e-08	-1.55877	down
c107865.graph_c0	48	74	106	0	0	0	5.49	7.6	11.13	0	0	0	1.52107e-13	-6.26497	down
c107868.graph_c0	17	34	37	0	0	0	1.02	1.88	2.08	0	0	0	4.99977e-08	-5.01406	down
c107872.graph_c0	46	66	92	0	0	0	3.87	5.1	7.14	0	0	0	6.00747e-13	-6.14122	down
c107876.graph_c0	18	38	39	4	3	0	3.83	7.02	7.2	0.79	0.67	0	1.67496e-05	-3.12599	down
c107883.graph_c0	30	49	55	0	0	0	2.17	3.25	3.7	0	0	0	2.01337e-10	-5.60548	down
c107883.graph_c1	288	536	307	0	0	0	14.53	24.99	14.55	0	0	0	3.88315e-28	-8.32356	down
c107889.graph_c0	175	230	160	1	5	8	9	10.95	7.71	0.05	0.27	0.42	6.38251e-28	-4.93331	down
c107897.graph_c0	54	84	149	0	0	0	2.35	3.4	6.13	0	0	0	1.10446e-14	-6.50259	down
c107899.graph_c0	85	103	93	0	0	0	5.21	5.78	5.27	0	0	0	7.06068e-16	-6.62877	down
c107907.graph_c0	148	203	284	0	0	0	9.52	12	17.04	0	0	0	3.43804e-22	-7.60051	down
c107908.graph_c0	18	14	7	33	35	39	22.09	13.15	6.24	36.4	46.96	43.4	0.00360017	1.48802	up
c107908.graph_c1	33	31	41	90	90	141	26.37	25.04	28.49	90.28	101.04	137.82	8.91921e-07	1.69227	up
c107909.graph_c0	64	95	170	0	0	0	8	10.73	19.21	0	0	0	9.68315e-16	-6.68434	down
c107912.graph_c0	42	56	59	0	0	0	2.37	2.92	3.12	0	0	0	1.26538e-11	-5.85217	down
c107914.graph_c0	109	163	110	84	41	32	21.28	27.76	18.77	15.3	8.4	6.12	0.00274485	-1.13796	down
c107915.graph_c1	18	41	57	0	0	0	0.61	1.32	1.84	0	0	0	4.76051e-09	-5.30926	down
c107926.graph_c0	257	335	471	0	0	0	8.74	10.58	15.18	0	0	0	1.21097e-27	-8.26103	down
c107927.graph_c0	166	466	253	0	0	0	13.15	33.7	18.55	0	0	0	2.78634e-24	-7.92756	down
c107930.graph_c0	58	48	86	0	0	0	1.31	1.01	1.85	0	0	0	1.21318e-12	-6.07675	down
c107932.graph_c0	50	88	108	0	0	0	2.08	3.4	4.22	0	0	0	4.18249e-14	-6.36679	down
c107936.graph_c0	52	78	100	0	0	0	3.31	4.56	5.94	0	0	0	7.90121e-14	-6.30474	down
c107948.graph_c0	66	60	65	19	2	6	14.25	9.28	10.57	3.13	0.37	1.29	1.1332e-05	-2.5145	down
c107949.graph_c0	33	47	62	0	0	0	2.38	3.11	4.16	0	0	0	9.4476e-11	-5.68056	down
c107960.graph_c0	95	125	138	0	0	0	3.3	3.35	4.23	0	0	0	1.23658e-17	-6.91998	down
c107974.graph_c0	2	5	1	22	51	34	0.11	0.26	0.08	1.41	3.15	2.49	6.74477e-07	3.39974	up
c107985.graph_c0	442	696	951	0	0	0	24.37	35.4	49.18	0	0	0	2.72557e-35	-9.08339	down
c107988.graph_c0	22	38	48	0	0	0	0.84	1.35	1.73	0	0	0	4.44777e-09	-5.29257	down
c107994.graph_c0	2560	2631	2506	487	294	370	291.06	269.36	259.09	52.5	35.03	42.11	3.29265e-72	-2.61455	down
c107995.graph_c0	32	22	22	0	0	0	1.94	1.23	1.25	0	0	0	1.43678e-07	-4.87089	down
c108001.graph_c0	4	11	3	30	16	20	0.24	0.61	0.17	1.73	1.01	1.22	0.00859753	1.77459	up
c108009.graph_c0	18	37	57	0	0	0	0.81	1.55	2.43	0	0	0	7.13039e-09	-5.26374	down
c108011.graph_c0	2137	2099	2321	627	450	373	242.96	214.87	240	67.66	53.74	42.47	1.84203e-37	-2.0526	down
c108014.graph_c0	223	386	429	0	0	0	21.54	33.8	38.01	0	0	0	3.35203e-27	-8.21842	down
c108024.graph_c0	34	33	38	0	0	0	2.44	2.08	2.44	0	0	0	2.48759e-09	-5.33123	down
c108042.graph_c0	34	44	100	0	0	0	1.74	2.08	4.81	0	0	0	2.58284e-11	-5.85256	down
c108065.graph_c0	54	78	62	24	18	24	18.09	21.85	17.19	7.37	6.36	7.66	0.000263617	-1.38506	down
c108071.graph_c0	49	72	112	0	0	0	1.74	2.38	3.75	0	0	0	1.29519e-13	-6.28303	down
c108076.graph_c0	20	38	75	0	0	0	1.08	1.89	3.78	0	0	0	1.70386e-09	-5.43874	down
c108078.graph_c1	89	90	112	41	31	38	8.43	7.64	9.71	3.72	3.21	3.68	4.69198e-05	-1.25705	down
c108092.graph_c0	19	36	457	0	0	0	1.15	2	25.85	0	0	0	0.000358077	-3.77299	down
c108095.graph_c0	93	163	314	0	0	0	1.33	2.19	4.31	0	0	0	1.50861e-19	-7.32121	down
c108101.graph_c0	113	148	151	0	0	0	7.35	8.9	9.22	0	0	0	6.22529e-19	-7.10891	down
c108107.graph_c0	84	114	138	0	0	0	4.35	5.45	6.7	0	0	0	6.25881e-17	-6.82058	down
c108112.graph_c0	56	62	86	24	27	20	6.68	6.88	9.14	2.87	3.51	2.47	0.000478418	-1.3526	down
c108122.graph_c0	0	0	0	45	36	40	0	0	0	5.5	5.09	5.09	5.32267e-11	5.72398	up
c108125.graph_c0	104	195	181	0	0	0	7.38	12.08	11.65	0	0	0	1.21504e-19	-7.24596	down
c108135.graph_c0	134	157	234	62	44	34	16.39	17.03	25.13	7.52	5.89	4.34	8.2689e-08	-1.75072	down
c108145.graph_c0	21	45	18	0	7	1	2.67	5	2.01	0	0.89	0.12	0.0013709	-2.62864	down
c108148.graph_c0	31	40	38	0	0	0	1.74	2.07	1.99	0	0	0	1.6493e-09	-5.37561	down
c108149.graph_c0	0	0	0	22	20	20	0	0	0	1.76	1.76	1.69	2.29235e-07	4.81526	up
c108159.graph_c0	5	19	5	83	116	87	0.51	2.79	0.96	4.94	8.22	6.07	3.79785e-11	3.241	up
c108161.graph_c0	41	70	109	0	0	0	3.71	5.64	9	0	0	0	5.43954e-13	-6.17707	down
c108172.graph_c0	60	80	131	0	0	0	5.74	6.92	11.44	0	0	0	1.01718e-14	-6.48272	down
c108178.graph_c0	157	278	271	0	0	0	8.31	13.58	13.46	0	0	0	2.37828e-23	-7.74335	down
c108189.graph_c0	53	76	65	0	0	0	3.01	3.98	3.45	0	0	0	4.97912e-13	-6.13101	down
c108219.graph_c0	21	29	38	0	0	0	0.45	0.58	0.77	0	0	0	3.39488e-08	-5.05072	down
c108220.graph_c0	292	477	358	0	0	0	15.12	23.01	17.63	0	0	0	9.18808e-29	-8.36151	down
c108221.graph_c0	59	81	135	0	0	0	2.57	3.32	5.36	0	0	0	9.71492e-15	-6.49127	down
c108242.graph_c0	126	105	159	48	33	41	18.75	13.77	20.98	6.77	5.11	6	6.95204e-07	-1.52789	down
c108245.graph_c0	26	54	50	0	0	0	1.13	2.18	2.06	0	0	0	4.19903e-10	-5.53995	down
c108248.graph_c0	57	108	121	0	0	0	3.99	6.97	7.85	0	0	0	3.44359e-15	-6.55936	down
c108257.graph_c0	20	21	27	0	0	0	1.22	1.18	1.54	0	0	0	4.17777e-07	-4.73054	down
c108257.graph_c1	33	25	37	0	0	0	1.62	1.14	1.71	0	0	0	1.08601e-08	-5.17704	down
c108264.graph_c0	108	279	555	0	0	1	5.07	12.11	24.51	0	0	0.05	4.31375e-15	-6.7233	down
c108268.graph_c0	50	56	70	109	127	115	11.67	11.28	14.2	23.8	31.15	26.06	7.53675e-05	1.10269	up
c108269.graph_c0	486	477	521	175	132	128	58.53	52.01	56.9	21.04	17.2	16.04	4.23137e-23	-1.6432	down
c108270.graph_c0	26	46	71	0	2	7	1.88	2.07	3.1	0	0.45	1.75	3.75619e-06	-3.31257	down
c108272.graph_c0	8967	9416	9072	1987	966	1247	611.34	589	575.8	129.73	69.01	86.2	2.60643e-42	-2.58074	down
c108273.graph_c0	51	45	33	7	4	5	4.42	3.55	2.63	0.65	0.36	0.44	8.80668e-07	-2.68192	down
c108274.graph_c0	27	18	42	0	0	0	2.02	1.23	2.92	0	0	0	6.28275e-08	-4.99059	down
c108280.graph_c1	53	41	65	0	0	0	2.14	1.53	2.47	0	0	0	1.3618e-11	-5.85356	down
c108284.graph_c0	30	36	39	12	7	8	3.59	3.51	4.29	1.23	0.91	1.1	0.00079714	-1.72935	down
c108292.graph_c0	29	30	31	0	0	0	1.55	1.48	1.56	0	0	0	1.5962e-08	-5.12582	down
c108299.graph_c0	173	289	332	0	0	0	3.77	5.89	6.91	0	0	0	2.18125e-24	-7.88206	down
c108300.graph_c0	195	171	450	0	0	0	6.62	5.46	16.56	0	0	0	3.39078e-23	-7.80885	down
c108310.graph_c1	1	5	4	24	21	27	0.04	0.27	0.15	1.04	1.14	1.41	9.26003e-05	2.63083	up
c108313.graph_c0	543	584	858	328	224	183	43.57	42.78	63.7	25.18	18.84	14.84	7.32691e-08	-1.30625	down
c108325.graph_c0	1247	1362	1426	528	401	411	139.9	137.64	146.09	56.07	47	46.15	4.00168e-32	-1.46749	down
c108329.graph_c0	85	58	52	23	4	12	5.12	3.23	2.98	1.54	0.24	0.83	0.000108633	-2.07417	down
c108330.graph_c0	138	166	232	0	0	0	1.09	1.23	1.76	0	0	0	7.02286e-21	-7.40856	down
c108336.graph_c0	0	3	3	24	33	46	0	0.36	0.37	2.51	3.8	4.72	1.91695e-07	3.65925	up
c108337.graph_c0	261	499	538	0	0	0	13.19	23.27	25.54	0	0	0	1.92724e-29	-8.48225	down
c108339.graph_c0	53	101	134	0	0	0	2.55	4.49	6.06	0	0	0	6.0008e-15	-6.53485	down
c108346.graph_c0	4	0	0	31	34	40	0.18	0	0	1.37	1.63	1.87	4.91224e-08	4.04813	up
c108351.graph_c0	132	217	275	0	0	0	2.57	3.96	5.12	0	0	0	7.86208e-22	-7.56207	down
c108351.graph_c1	22	18	22	0	0	4	3.11	2.17	2.19	0	0	0.68	0.000386783	-3.00731	down
c108354.graph_c0	34	29	49	3	0	4	2.35	2.15	3.21	0.22	0	0.19	7.03722e-07	-3.3947	down
c108362.graph_c1	1365	1304	1379	280	177	202	65.59	58.01	62.57	12.92	8.87	9.94	1.9973e-60	-2.49169	down
c108364.graph_c1	48	69	95	0	0	0	3.38	4.45	6.21	0	0	0	3.20105e-13	-6.19324	down
c108366.graph_c0	23	22	49	0	0	0	1.37	1.2	4.01	0	0	0	3.2571e-08	-5.075	down
c108371.graph_c0	22	19	28	0	0	0	1.07	0.85	1.28	0	0	0	3.81345e-07	-4.74434	down
c108381.graph_c0	41	65	56	0	0	0	1.04	1.54	1.35	0	0	0	9.57991e-12	-5.88129	down
c108384.graph_c0	14	13	9	385	693	612	0.15	1.07	0.09	3.97	7.72	6.71	3.21941e-57	5.52424	up
c108388.graph_c0	40	50	44	11	1	5	3.12	3.58	3.34	0.83	0.08	0.37	1.26898e-05	-2.6201	down
c108390.graph_c0	188	184	183	31	26	24	19.11	17.82	16.89	2.99	3.16	2.79	9.31798e-23	-2.61282	down
c108395.graph_c0	24	40	113	0	0	0	0.87	1.35	3.89	0	0	0	1.63335e-10	-5.71723	down
c108402.graph_c0	51	62	89	0	0	0	2.59	2.91	4.24	0	0	0	4.87146e-13	-6.14978	down
c108411.graph_c0	347	336	374	79	35	43	34.51	30.29	33.93	7.39	3.64	4.23	1.71684e-22	-2.60046	down
c108414.graph_c0	57	50	140	0	0	0	3.01	2.44	7.75	0	0	0	2.45849e-13	-6.27111	down
c108417.graph_c0	50	68	124	0	0	0	4.03	5	9.24	0	0	0	1.1729e-13	-6.3043	down
c108422.graph_c0	53	71	77	0	0	0	2.96	3.66	4.03	0	0	0	3.10525e-13	-6.17296	down
c108423.graph_c0	0	0	0	116	161	202	0	0	0	24.32	38.34	44.13	3.78961e-21	7.46378	up
c108426.graph_c0	7	13	12	2165	2390	1772	1.01	1.56	1.46	275.55	337.65	237.78	1.88566e-158	7.59721	up
c108436.graph_c0	19	34	43	0	0	0	0.99	1.63	2.1	0	0	0	1.90564e-08	-5.12946	down
c108437.graph_c0	78	126	101	0	0	0	6.57	9.67	7.85	0	0	0	3.1985e-16	-6.70158	down
c108444.graph_c0	101	113	121	0	0	0	4.9	5.02	5.51	0	0	0	2.73663e-17	-6.85543	down
c108445.graph_c0	1148	1140	1225	155	44	83	92.88	82.62	90.77	10.47	3.31	5.85	1.43737e-31	-3.46785	down
c108446.graph_c0	44	44	44	21	9	11	7.1	5.42	5.57	2.21	1.05	1.22	0.00161269	-1.4971	down
c108456.graph_c0	170	201	317	0	0	0	4.99	5.51	8.86	0	0	0	6.26758e-23	-7.69972	down
c108457.graph_c0	332	650	490	0	0	0	23.55	42.14	32.23	0	0	0	2.46503e-31	-8.66442	down
c108461.graph_c0	127	185	167	51	38	57	23.99	30.33	27.45	9.14	7.54	10.62	3.21178e-08	-1.56087	down
c108463.graph_c0	86	138	186	0	0	0	4.01	6.34	8.03	0	0	0	5.10185e-18	-7.02108	down
c108474.graph_c0	4	2	0	32	35	42	0.08	0.04	0	0.65	0.8	0.91	2.90376e-08	3.76324	up
c108476.graph_c0	165	143	150	17	15	11	24.3	18.71	19.75	2.36	2.32	1.61	2.64274e-22	-3.20924	down
c108478.graph_c0	106	154	214	0	0	0	4.91	6.62	9.33	0	0	0	2.12044e-19	-7.21957	down
c108483.graph_c0	23	49	28	0	0	0	1	1.98	1.15	0	0	0	1.14939e-08	-5.18572	down
c108484.graph_c0	65	111	109	0	0	0	1.23	1.96	1.96	0	0	0	1.64038e-15	-6.59449	down
c108486.graph_c0	95	130	123	19	11	5	6.35	7.98	7.66	1.22	0.77	0.34	2.06457e-13	-3.06821	down
c108496.graph_c0	4	10	6	300	585	548	0.73	1.45	0.88	40.23	82.38	76.24	1.02441e-47	6.03126	up
c108503.graph_c1	1135	1589	1278	0	0	0	39.53	51.47	42.16	0	0	0	9.71165e-47	-9.9928	down
c108504.graph_c0	1168	1474	1970	5890	7784	7660	105.38	120.85	164.36	513.89	748.16	707.14	3.41785e-31	2.31968	up
c108505.graph_c0	19	46	41	0	0	0	1.82	4	3.61	0	0	0	7.4552e-09	-5.24183	down
c108511.graph_c0	501	1083	512	19	19	27	153.99	279.79	130.53	5.22	6.14	7.98	1.16515e-44	-4.7412	down
c108513.graph_c0	17	55	120	0	0	0	1.44	4.24	9.38	0	0	0	1.55718e-10	-5.74648	down
c108514.graph_c0	17	22	25	0	0	0	1.27	1.5	1.73	0	0	0	8.11546e-07	-4.64271	down
c108520.graph_c0	29	46	43	0	0	0	3.45	5.02	4.67	0	0	0	7.95798e-10	-5.45879	down
c108522.graph_c0	111	112	210	0	0	0	5.81	5.41	10.31	0	0	0	1.85994e-18	-7.09007	down
c108525.graph_c0	781	1146	878	55	10	35	110.28	143.62	105.26	7.08	1.34	4.39	6.64815e-15	-4.34585	down
c108533.graph_c0	26	47	87	0	0	0	1.57	2.61	4.91	0	0	0	1.17671e-10	-5.70721	down
c108537.graph_c0	1845	1770	1791	165	89	100	82.69	73.48	75.64	7.11	4.18	4.57	5.97242e-102	-3.7936	down
c108539.graph_c0	75	92	189	0	0	0	2.69	3.07	6.43	0	0	0	2.651e-16	-6.78161	down
c108541.graph_c0	55	92	108	0	0	0	3.27	5.05	6.01	0	0	0	1.62586e-14	-6.43176	down
c108543.graph_c0	202	211	253	84	88	84	19.29	18.33	22.26	7.63	8.81	8.07	1.14187e-08	-1.24236	down
c108545.graph_c0	264	230	292	36	15	43	40.66	31.39	40.08	5.21	2.42	6.56	8.63317e-19	-2.87558	down
c108546.graph_c0	0	6	4	30	39	43	0	1.02	0.68	5.45	7.96	8.2	9.13879e-07	3.21715	up
c108550.graph_c1	119	197	176	0	0	0	6.94	10.58	9.6	0	0	0	3.42899e-20	-7.30612	down
c108552.graph_c0	80	95	60	13	9	12	14.34	14.77	9.44	2.15	1.67	2.09	8.81743e-10	-2.55613	down
c108554.graph_c0	89	129	159	0	0	0	5.14	6.87	8.6	0	0	0	1.00651e-17	-6.95302	down
c108557.graph_c0	121	161	339	0	0	0	13.23	16.14	33.11	0	0	0	1.14298e-20	-7.46343	down
c108561.graph_c0	52	116	240	0	0	0	3.09	6.34	13.33	0	0	0	4.43096e-16	-6.81437	down
c108565.graph_c0	45	71	194	287	319	311	5.23	7.43	20.49	31.64	38.89	36.19	0.000153199	1.61689	up
c108568.graph_c0	0	0	0	80	73	42	0	0	0	4.24	3.37	3.06	9.62583e-14	6.29504	up
c108569.graph_c0	225	513	666	0	0	0	12.29	25.9	34.12	0	0	0	4.85049e-29	-8.50103	down
c108570.graph_c0	234	416	447	0	0	0	11.24	18.48	20.2	0	0	0	8.34755e-28	-8.28738	down
c108571.graph_c0	215	311	172	12	0	6	18.28	24.1	13.49	0.97	0	0.51	7.35325e-08	-4.26079	down
c108572.graph_c0	22	37	51	0	0	0	1.95	2.98	4.16	0	0	0	4.06388e-09	-5.30603	down
c108578.graph_c0	44	74	82	0	0	0	0.66	1.03	1.17	0	0	0	6.78973e-13	-6.12561	down
c108579.graph_c0	296	625	338	19	7	7	11.08	21.78	11.97	0.69	0.27	0.27	1.77546e-35	-4.93886	down
c108583.graph_c0	170	280	443	0	0	0	7.99	12.22	19.59	0	0	0	1.25555e-24	-7.96185	down
c108588.graph_c0	119	93	111	45	42	39	5.75	4.19	5.1	2.07	2.11	1.91	3.04176e-05	-1.21503	down
c108589.graph_c0	39	65	87	0	0	0	0.79	1.23	1.68	0	0	0	2.29244e-12	-6.03491	down
c108594.graph_c0	230	349	334	0	0	0	8.98	12.66	12.33	0	0	0	1.68569e-26	-8.10242	down
c108600.graph_c0	149	178	246	0	0	0	7.86	8.67	12.17	0	0	0	1.50897e-21	-7.4968	down
c108602.graph_c0	67	133	87	0	0	0	3.75	6.87	4.57	0	0	0	2.19134e-15	-6.58215	down
c108603.graph_c0	199	311	428	0	0	0	10.63	15.51	21.61	0	0	0	8.33359e-26	-8.07103	down
c108607.graph_c0	73	57	70	886	1618	1391	12.93	7.53	10.63	131.54	266.03	228.61	2.11519e-64	4.35092	up
c108608.graph_c0	103	102	188	0	0	0	2.37	2.19	4.12	0	0	0	1.00527e-17	-6.97378	down
c108610.graph_c0	129	165	244	21	14	18	10.92	12.44	18.86	1.82	1.34	1.57	7.5618e-18	-3.12552	down
c108616.graph_c0	258	274	313	129	96	127	27.09	25.99	30.02	12.86	10.56	13.38	2.01581e-08	-1.13317	down
c108620.graph_c0	55	110	79	32	29	20	8.43	14.94	10.79	4.61	4.66	3.04	0.000364543	-1.41397	down
c108621.graph_c0	37	40	46	105	126	139	12.12	10.99	12.5	31.48	42.58	42.89	9.90492e-09	1.6839	up
c108623.graph_c0	100	279	681	0	0	0	2.77	7.22	17.99	0	0	0	1.1155e-13	-6.77717	down
c108625.graph_c0	252	364	570	0	0	0	14.44	19.23	30.58	0	0	0	3.92529e-28	-8.35249	down
c108628.graph_c0	232	348	274	0	0	0	7.96	11.13	8.91	0	0	0	6.81286e-26	-8.0252	down
c108629.graph_c0	81	78	86	0	0	0	4.55	4.04	4.53	0	0	0	7.61375e-15	-6.45381	down
c108634.graph_c0	26	46	20	0	0	0	2.05	2.78	1.23	0	0	0	3.407e-08	-5.06197	down
c108635.graph_c0	353	388	912	0	0	0	35.63	35.45	84.27	0	0	0	1.63426e-24	-8.25503	down
c108636.graph_c0	204	304	438	0	0	0	8.02	11.08	16.25	0	0	0	6.95303e-26	-8.08117	down
c108639.graph_c0	111	208	262	0	0	0	5.26	9.13	11.69	0	0	0	8.10601e-21	-7.44231	down
c108641.graph_c0	49	53	61	0	0	0	0.82	0.83	0.97	0	0	0	6.08198e-12	-5.91331	down
c108643.graph_c0	103	204	244	0	0	0	4.29	7.88	9.6	0	0	0	2.64136e-20	-7.37191	down
c108644.graph_c0	19	31	33	0	0	0	1.2	1.8	1.94	0	0	0	6.41475e-08	-4.97332	down
c108646.graph_c0	149	174	344	0	0	0	4.17	3.64	8.29	0	0	0	7.37648e-22	-7.59926	down
c108647.graph_c0	52	50	45	5	4	13	6.35	5.54	4.97	0.58	0.51	1.58	6.05034e-06	-2.42856	down
c108648.graph_c0	119	167	341	0	0	0	3.64	4.75	9.82	0	0	0	9.67632e-21	-7.47426	down
c108649.graph_c0	108	176	392	0	0	0	9.34	13.87	31.21	0	0	0	1.06722e-20	-7.50654	down
c108652.graph_c0	2135	2492	1548	258	246	247	228.52	240.82	151.18	26.22	27.6	26.52	6.52889e-63	-2.89289	down
c108653.graph_c0	45	43	28	7	4	0	3.62	3.15	2.08	0.54	0.34	0	1.33176e-05	-2.912	down
c108655.graph_c0	228	252	331	0	0	0	10.16	10.4	13.9	0	0	0	2.71767e-25	-7.95819	down
c108656.graph_c0	27	62	103	0	0	0	1.59	3.35	5.66	0	0	0	1.5191e-11	-5.91476	down
c108659.graph_c0	95	132	94	50	37	28	15.02	18.46	14.06	7.43	6.13	4.38	4.78534e-05	-1.32949	down
c108661.graph_c0	67	112	125	0	0	0	4.4	7.17	7.94	0	0	0	6.78285e-16	-6.66571	down
c108666.graph_c0	41	42	55	0	0	0	2.55	2.4	3.2	0	0	0	7.89993e-11	-5.68309	down
c108672.graph_c0	102	131	353	0	0	1	6.32	7.46	20.36	0	0	0.06	1.03609e-19	-6.9116	down
c108672.graph_c1	172	189	190	0	0	0	3.38	3.51	3.56	0	0	0	8.04847e-22	-7.49822	down
c108673.graph_c0	58	77	88	0	0	0	3.19	5.72	5.53	0	0	0	6.36914e-14	-6.30344	down
c108674.graph_c0	44	68	167	0	0	0	4.18	5.86	14.63	0	0	0	1.1296e-13	-6.36342	down
c108674.graph_c1	55	65	161	0	0	0	4.55	4.9	12.3	0	0	0	3.94804e-14	-6.42621	down
c108676.graph_c0	1183	1216	1160	462	314	304	118.23	110.06	106.2	43.9	32.89	30.53	2.42807e-26	-1.59819	down
c108682.graph_c0	43	53	100	0	0	0	4.58	5.15	10.26	0	0	0	2.43867e-12	-6.04198	down
c108684.graph_c0	279	237	254	62	42	53	28.71	22.6	24.11	6.19	4.44	5.48	1.39559e-20	-2.15046	down
c108686.graph_c0	57	72	26	20	17	13	5.92	6.76	2.47	1.97	1.85	1.36	0.0050024	-1.42043	down
c108691.graph_c0	141	97	119	38	11	24	16.57	11.85	13.15	4.55	1.65	2.83	2.48989e-07	-2.10328	down
c108691.graph_c1	41	55	72	24	13	17	9.67	11.09	14.48	5.12	3.1	3.87	0.00102139	-1.45572	down
c108694.graph_c2	40	36	29	2	1	1	4.46	3.62	2.95	0.21	0.12	0.11	3.66002e-08	-3.91999	down
c108696.graph_c0	339	398	417	0	0	0	12.5	13.64	14.55	0	0	0	1.16068e-29	-8.43028	down
c108698.graph_c0	1	3	13	227	282	310	0.13	0.33	1.4	27.24	37.64	39.47	1.55249e-34	5.43481	up
c108700.graph_c0	43	98	103	0	0	0	2.9	6.22	6.6	0	0	0	8.89782e-14	-6.32146	down
c108701.graph_c0	127	172	191	0	0	0	3.68	4.65	5.26	0	0	0	2.54454e-20	-7.31609	down
c108703.graph_c0	287	414	656	0	0	0	18.46	24.47	39.36	0	0	0	1.26257e-29	-8.5199	down
c108707.graph_c0	39	38	24	10	7	10	5.62	4.87	3.57	1.36	1.77	1.43	0.00183434	-1.66348	down
c108708.graph_c0	493	410	289	9	36	0	36.3	27.65	19.77	0.64	2.86	0	0.00312621	-2.98529	down
c108710.graph_c0	52	50	78	2	2	1	3.75	3.5	5.85	0.18	0.24	0.07	4.95657e-12	-4.45698	down
c108711.graph_c0	79	148	210	0	0	0	2.15	3.78	5.45	0	0	0	4.65624e-18	-7.05439	down
c108718.graph_c0	0	0	0	84	99	149	0	0	0	5.25	6.78	9.72	7.95581e-18	6.98711	up
c108722.graph_c0	0	0	0	27	32	32	0	0	0	2.61	3.41	3.33	2.66175e-09	5.33701	up
c108724.graph_c0	100	103	245	0	0	0	5.76	5.47	13.22	0	0	0	5.8452e-18	-7.05785	down
c108725.graph_c0	30	72	62	0	0	0	2.14	4.66	4.07	0	0	0	2.69898e-11	-5.8175	down
c108728.graph_c0	35	49	31	0	0	0	2.4	3.12	2.01	0	0	0	1.09552e-09	-5.42518	down
c108729.graph_c0	21	40	96	0	0	0	1.66	2.89	7.04	0	0	0	5.06236e-10	-5.58986	down
c108734.graph_c0	50	76	205	0	0	0	4.08	5.66	15.48	0	0	0	1.35465e-14	-6.55079	down
c108737.graph_c0	43	102	50	213	173	138	4.13	8.89	4.41	19.48	17.43	13.34	1.09863e-05	1.50907	up
c108738.graph_c0	283	418	376	666	577	844	37.86	49.84	45.44	98.59	99.95	139.82	9.97791e-08	1.0724	up
c108745.graph_c0	27	34	27	0	0	0	1.27	1.48	1.19	0	0	0	2.27395e-08	-5.08681	down
c108751.graph_c0	159	198	322	0	0	0	10.21	11.68	19.28	0	0	0	1.39234e-22	-7.66617	down
c108754.graph_c0	39	41	65	0	0	0	4.99	4.7	7.51	0	0	0	6.47489e-11	-5.71496	down
c108760.graph_c0	59	125	182	0	0	0	7.63	14.46	21.23	0	0	0	2.65571e-16	-6.79225	down
c108764.graph_c0	30	65	253	0	0	0	1.39	2.8	11.14	0	0	0	3.00732e-13	-6.38616	down
c108771.graph_c0	0	3	2	21	23	22	0	0.62	0.42	4.72	5.86	5.17	1.69069e-05	3.2403	up
c108776.graph_c0	57	131	221	0	0	0	4.94	10.33	17.64	0	0	0	1.36339e-16	-6.87257	down
c108781.graph_c0	124	106	122	25	25	15	4.62	3.67	4.3	0.9	0.98	0.57	1.17262e-11	-2.25857	down
c108789.graph_c0	514	546	616	1093	1181	1006	47.8	46.11	52.65	96.81	115.11	94.2	6.39821e-16	1.08854	up
c108790.graph_c0	17	18	25	0	0	0	0.69	0.68	1.8	0	0	0	1.59383e-06	-4.55059	down
c108792.graph_c0	95	79	79	12	1	13	3.7	2.86	2.91	0.45	0.04	0.52	1.25207e-08	-2.96244	down
c108793.graph_c0	58	161	193	6	43	10	8.93	21.97	26.49	0.87	6.94	1.53	0.00012278	-2.39411	down
c108795.graph_c0	93	113	121	0	0	0	10.08	11.05	11.96	0	0	0	5.10924e-17	-6.81695	down
c108795.graph_c1	192	276	460	0	0	0	5.26	7.06	11.99	0	0	0	3.06222e-25	-8.02639	down
c108799.graph_c0	22	31	31	0	0	0	0.65	0.85	0.87	0	0	0	4.35555e-08	-5.01351	down
c108800.graph_c0	103	120	102	15	5	7	11.82	12.4	10.64	1.63	0.6	0.8	1.18322e-15	-3.33219	down
c108805.graph_c0	17	24	27	0	0	1	0.57	0.74	0.85	0	0	0.03	1.78255e-06	-4.19711	down
c108806.graph_c0	30	56	57	0	0	0	0.99	1.72	1.78	0	0	0	1.00843e-10	-5.67775	down
c108808.graph_c0	145	194	344	0	0	0	9.73	11.89	21.39	0	0	0	3.64774e-22	-7.63577	down
c108809.graph_c0	54	69	82	18	18	8	5.8	6.56	7.93	1.84	2	0.85	4.8391e-06	-2.00625	down
c108810.graph_c0	54	112	185	0	0	0	1.72	3.33	5.6	0	0	0	9.79581e-16	-6.71098	down
c108814.graph_c0	238	210	249	36	35	18	33.5	26.44	31.44	4.84	5.16	2.61	3.28372e-22	-2.79666	down
c108821.graph_c0	93	139	110	17	21	6	5.82	8	6.43	1.02	1.38	0.38	1.00925e-10	-2.71489	down
c108822.graph_c0	129	178	334	0	0	0	3.82	4.91	9.39	0	0	0	2.71087e-21	-7.53228	down
c108825.graph_c0	386	702	559	0	0	0	12.46	21.01	17	0	0	0	5.38644e-33	-8.82153	down
c108826.graph_c0	114	150	164	0	0	0	3.35	4.11	4.58	0	0	0	3.52617e-19	-7.14984	down
c108827.graph_c0	65	110	160	0	0	0	2	3.16	4.68	0	0	0	3.99515e-16	-6.73419	down
c108828.graph_c0	20	29	57	0	0	0	0.88	1.19	2.37	0	0	0	1.20864e-08	-5.20123	down
c108830.graph_c0	51	42	39	294	265	437	1.37	3.7	0.99	7.99	7.78	12.58	1.06355e-26	2.98702	up
c108831.graph_c0	279	451	553	0	0	0	20.63	30.59	37.96	0	0	0	1.44647e-29	-8.48414	down
c108832.graph_c0	31	33	37	0	1	0	7.6	6.91	7.58	0	0.26	0	9.40634e-09	-4.77746	down
c108833.graph_c0	434	549	867	0	0	0	10.68	12.62	20.34	0	0	0	7.25289e-34	-8.93877	down
c108834.graph_c0	101	136	95	197	211	224	22.91	26.48	18.57	41.25	49.95	49.08	3.06402e-06	1.04625	up
c108836.graph_c0	28	36	137	0	0	0	2.03	2.5	9.63	0	0	0	6.89698e-11	-5.82461	down
c108838.graph_c0	51	106	94	0	0	0	2.02	3.9	3.52	0	0	0	2.67622e-14	-6.39811	down
c108839.graph_c0	149	130	291	2	3	3	13.43	10.38	22.1	0.16	0.26	0.48	1.62133e-23	-5.53296	down
c108840.graph_c0	123	117	92	49	29	38	19.24	16.2	12.81	7.2	4.76	5.88	1.12944e-05	-1.37024	down
c108844.graph_c0	3	7	5	78	59	56	0.55	1.12	0.81	13.52	11.35	10.09	7.58405e-13	3.56962	up
c108846.graph_c0	62	161	96	23	13	17	6.76	15.83	9.54	2.38	1.48	1.86	8.55559e-08	-2.35338	down
c108848.graph_c0	402	376	405	21	12	22	49.23	41.31	44.9	2.43	1.54	2.69	2.84624e-58	-4.23633	down
c108849.graph_c0	1	9	3	41	19	45	0.08	0.67	0.23	3.17	1.62	3.69	5.21343e-05	2.76432	up
c108853.graph_c0	47	42	53	3	3	0	2.19	1.81	2.33	0.13	0.15	0	1.13904e-09	-3.9382	down
c108854.graph_c0	22	19	92	0	0	0	2.66	2.06	10.08	0	0	0	1.002e-08	-5.28521	down
c108855.graph_c0	55	101	152	0	0	0	2.4	4.06	6.18	0	0	0	2.95248e-15	-6.59957	down
c108861.graph_c0	23	22	25	0	0	0	1.28	1.13	1.3	0	0	0	2.76636e-07	-4.7813	down
c108863.graph_c0	38	122	93	0	0	0	2.26	6.67	5.16	0	0	0	1.36884e-13	-6.31059	down
c108876.graph_c0	17	27	83	0	0	0	2.1	3.07	9.56	0	0	0	9.7808e-09	-5.27371	down
c108877.graph_c0	614	600	385	133	124	96	98.92	83.24	53.82	19.67	21.38	15.43	6.67968e-19	-2.03303	down
c108879.graph_c1	85	123	141	0	0	0	6.69	8.19	10.54	0	0	0	3.24237e-17	-6.8667	down
c108882.graph_c0	169	231	305	0	0	0	9.87	12.43	16.67	0	0	0	2.20531e-23	-7.74631	down
c108886.graph_c0	1246	1215	1248	102	42	76	86.08	78.27	83.52	6.75	3.01	5.25	6.43575e-74	-3.9212	down
c108887.graph_c0	782	922	747	15	3	16	84.78	90.2	73.93	1.55	0.34	1.74	1.92387e-92	-5.9254	down
c108889.graph_c0	0	0	0	36	36	36	0	0	0	1.79	3.06	3.14	2.48001e-10	5.57615	up
c108900.graph_c1	4	1	4	31	19	17	0.12	0.03	0.12	0.91	0.61	0.53	0.00020742	2.61357	up
c108905.graph_c0	42	37	89	0	0	0	1.25	1.02	2.51	0	0	0	2.927e-11	-5.82345	down
c108909.graph_c0	21	21	30	2	3	1	2.63	2.36	3.4	0.24	0.39	0.12	4.1177e-05	-2.97016	down
c108925.graph_c0	34	57	53	0	0	0	2.06	3.17	2.99	0	0	0	6.17612e-11	-5.71423	down
c108928.graph_c0	45	41	63	0	0	0	0.89	0.76	1.18	0	0	0	3.41753e-11	-5.76833	down
c108939.graph_c0	27	29	21	0	0	0	1.68	1.66	1.22	0	0	0	1.09633e-07	-4.9002	down
c108941.graph_c0	35	42	39	0	0	0	1.16	1.3	1.23	0	0	0	6.86423e-10	-5.46447	down
c108947.graph_c0	19	20	27	1013	783	703	1.92	1.83	2.49	97.2	82.84	71.29	2.29082e-109	5.2851	up
c108948.graph_c0	23	33	45	0	0	0	0.6	0.79	1.13	0	0	0	7.92376e-09	-5.22256	down
c108954.graph_c0	28	21	18	1	0	0	3.3	2.22	1.92	0.76	0	0	2.0054e-06	-4.1878	down
c108957.graph_c0	46	48	101	0	0	0	1.64	1.55	3.39	0	0	0	2.79591e-12	-6.03178	down
c108976.graph_c0	17	18	33	0	0	0	0.67	0.66	1.23	0	0	0	6.94037e-07	-4.67609	down
c108980.graph_c0	5	14	14	35	45	56	0.27	0.68	0.86	1.76	1.99	3.48	8.54034e-05	2.03985	up
c108983.graph_c0	18	32	50	0	0	0	1.59	2.57	4.06	0	0	0	1.89083e-08	-5.14277	down
c108984.graph_c0	25	93	92	0	0	0	0.92	3.19	3.21	0	0	0	5.84844e-12	-6.0095	down
c108986.graph_c0	18	23	46	0	0	0	0.55	0.65	1.33	0	0	0	8.64457e-08	-4.9589	down
c108997.graph_c2	43	39	37	0	0	0	1.16	0.98	0.95	0	0	0	4.87449e-10	-5.49926	down
c108998.graph_c1	129	96	107	5	3	0	5.67	2.85	3.3	1.46	0.73	0	5.59412e-19	-4.84684	down
c109003.graph_c0	0	10	1	27	21	36	0	0.64	0.07	2.63	2.02	3.4	0.00176351	2.53501	up
c109008.graph_c0	63	58	46	0	0	0	2.69	2.66	1.48	0	0	0	4.82538e-12	-5.93696	down
c109009.graph_c0	29	27	29	0	0	0	1.98	1.69	1.85	0	0	0	3.14143e-08	-5.04762	down
c109027.graph_c0	51	55	56	0	0	0	1.44	1.44	1.5	0	0	0	5.94343e-12	-5.91219	down
c109031.graph_c1	0	0	0	62	75	123	0	0	0	1.91	2.51	4.03	1.22517e-15	6.64813	up
c109032.graph_c0	37	47	39	0	0	0	1.58	1.87	1.58	0	0	0	3.32398e-10	-5.53863	down
c109042.graph_c0	32	24	22	11	2	1	2.99	2.25	2.53	2.36	0.49	0.22	0.00552339	-2.06167	down
c109045.graph_c1	22	22	30	0	0	0	1.62	1.49	2.06	0	0	0	1.76402e-07	-4.84258	down
c109056.graph_c0	42	67	60	0	0	0	0.96	1.51	1.3	0	0	0	5.31872e-12	-5.93473	down
c109060.graph_c0	248	323	438	0	0	0	14.75	17.69	24.37	0	0	0	3.43304e-27	-8.2033	down
c109068.graph_c0	73	105	113	0	0	0	1.73	2.32	2.53	0	0	0	7.31525e-16	-6.64281	down
c109070.graph_c0	19	25	39	0	0	0	0.92	1.12	1.78	0	0	0	8.35376e-08	-4.94863	down
c109089.graph_c0	917	848	1002	140	91	104	151.52	125.4	149.5	21.94	15.91	16.86	7.63739e-65	-2.91137	down
c109089.graph_c1	226	186	217	16	6	25	34.2	24.96	29.3	2.28	0.95	3.75	5.68439e-21	-3.50363	down
c109092.graph_c0	50	61	69	0	0	0	1.83	2.08	2.39	0	0	0	1.54607e-12	-6.03545	down
c109099.graph_c0	48	70	74	0	0	0	1.44	1.96	2.12	0	0	0	7.50631e-13	-6.1035	down
c109115.graph_c0	3	1	3	30	35	47	0.35	0.11	0.32	3.34	4.32	5.53	1.72946e-08	3.65864	up
c109131.graph_c0	37	36	69	0	0	0	2.35	2.11	4.15	0	0	0	1.39644e-10	-5.65374	down
c109137.graph_c0	24	36	24	0	0	0	0.64	0.89	0.61	0	0	0	4.81307e-08	-5.00372	down
c109138.graph_c0	19	24	19	2	2	1	10.02	9.9	8.51	0.91	1.07	0.47	8.4137e-05	-2.95962	down
c109140.graph_c0	34	51	95	0	0	0	0.97	1.28	2.46	0	0	0	1.39306e-11	-5.89781	down
c109145.graph_c0	23	24	23	51	47	66	4.62	4.19	4.02	9.65	9.88	13.06	0.000710216	1.30846	up
c109165.graph_c0	33	42	23	4	8	2	1.25	1.48	0.83	0.15	0.32	0.08	0.000156615	-2.40487	down
c109166.graph_c0	18	19	57	0	0	0	0.9	0.89	2.68	0	0	0	9.32455e-08	-4.97299	down
c109172.graph_c0	18	46	56	0	0	0	0.78	1.84	2.28	0	0	0	3.22203e-09	-5.35245	down
c109182.graph_c0	11	6	8	21	25	26	0.73	0.37	0.49	1.33	1.74	1.75	0.00822224	1.52356	up
c109189.graph_c0	22	24	19	0	0	0	0.93	0.94	0.76	0	0	0	6.22764e-07	-4.67542	down
c109194.graph_c0	17	28	38	0	0	0	0.88	1.29	1.76	0	0	0	9.22976e-08	-4.93852	down
c109196.graph_c0	45	60	64	5	0	4	2.37	2.92	3.17	0.25	0	0.21	5.7517e-10	-3.72757	down
c109204.graph_c0	21	24	38	0	0	0	1.02	1.08	1.74	0	0	0	7.1199e-08	-4.96422	down
c109210.graph_c0	59	65	48	7	1	12	9.87	13.02	8.45	1.17	0.19	2.11	1.65857e-06	-2.74131	down
c109222.graph_c0	38	45	50	0	0	0	3.44	4.71	4.65	0	0	0	1.19658e-10	-5.64018	down
c109243.graph_c0	36	58	56	0	0	0	0.82	1.24	1.22	0	0	0	3.2808e-11	-5.77212	down
c109246.graph_c0	31	27	38	10	8	6	3.19	3.54	4.32	0.98	0.72	0.6	0.00120747	-1.75476	down
c109248.graph_c0	40	27	19	7	2	1	2.38	1.48	1.06	0.4	0.12	0.06	0.000254921	-2.6105	down
c109251.graph_c0	26	43	92	0	0	0	0.73	1.13	2.46	0	0	0	1.50764e-10	-5.6914	down
c109266.graph_c0	24	19	61	0	0	0	0.56	0.41	1.36	0	0	0	2.60313e-08	-5.12599	down
c109288.graph_c0	70	107	70	0	0	0	2.04	2.91	1.94	0	0	0	1.38081e-14	-6.4257	down
c109293.graph_c0	26	64	73	0	0	0	1.01	2.3	2.67	0	0	0	5.19271e-11	-5.77081	down
c109296.graph_c0	43	51	76	0	0	0	1.48	1.63	2.48	0	0	0	7.00363e-12	-5.92105	down
c109300.graph_c0	43	38	56	0	0	0	1.9	1.56	2.33	0	0	0	9.87407e-11	-5.66522	down
c109301.graph_c0	29	51	66	0	0	0	3.63	2.9	4.78	0	0	0	1.07577e-10	-5.68104	down
c109305.graph_c0	58	59	100	0	0	0	1.97	1.88	3.22	0	0	0	2.01576e-13	-6.22976	down
c109330.graph_c0	26	31	73	0	0	0	1.87	2.06	4.76	0	0	0	1.36009e-09	-5.45044	down
c109335.graph_c0	66	59	64	196	162	253	9.25	7.36	8.05	25.89	23.88	35.23	8.19071e-12	1.78777	up
c109337.graph_c1	18	43	52	0	0	0	0.49	1.08	1.33	0	0	0	5.33734e-09	-5.29095	down
c109341.graph_c0	47	59	100	0	0	0	1.7	1.99	3.4	0	0	0	7.61059e-13	-6.13177	down
c109353.graph_c0	17	30	28	0	0	0	3.48	1.08	1.03	0	0	0	1.96183e-07	-4.83462	down
c109359.graph_c0	41	36	66	0	0	0	2.06	1.67	3.11	0	0	0	9.56546e-11	-5.68319	down
c109366.graph_c0	31	62	39	0	0	0	1.96	3.07	1.89	0	0	0	3.00676e-10	-5.5697	down
c109372.graph_c0	53	62	65	0	0	0	2.15	2.33	2.49	0	0	0	1.30363e-12	-6.04543	down
c109389.graph_c0	17	26	45	0	0	0	1.31	1.65	2.96	0	0	0	7.25263e-08	-4.979	down
c109391.graph_c0	23	21	20	4	3	3	0.98	0.83	0.8	0.16	0.13	0.13	0.000723155	-2.26937	down
c109400.graph_c0	33	36	42	0	0	0	0.95	0.97	1.15	0	0	0	1.30407e-09	-5.40064	down
c109406.graph_c0	20	30	40	0	0	0	1.41	1.85	2.51	0	0	0	3.11345e-08	-5.06542	down
c109411.graph_c0	82	166	145	0	0	0	2.03	3.85	3.89	0	0	0	8.39173e-18	-6.97889	down
c109431.graph_c0	39	50	78	0	0	0	0.78	0.93	1.49	0	0	0	1.26758e-11	-5.87611	down
c109439.graph_c0	66	107	112	0	0	0	1.56	2.56	2.58	0	0	0	1.54127e-15	-6.59773	down
c109439.graph_c1	23	23	27	0	0	0	2.67	2.4	2.84	0	0	0	1.80238e-07	-4.83648	down
c109446.graph_c0	26	32	35	0	0	0	1.35	1.53	1.7	0	0	0	1.23197e-08	-5.15861	down
c109447.graph_c0	30	29	72	0	0	0	0.5	0.45	1.15	0	0	0	1.0011e-09	-5.47787	down
c109456.graph_c0	34	58	69	0	0	0	1.21	1.7	2.06	0	0	0	2.05547e-11	-5.82973	down
c109457.graph_c0	54	97	123	0	0	0	0.99	1.66	2.15	0	0	0	8.74599e-15	-6.49428	down
c109460.graph_c0	30	55	93	0	0	0	1.03	1.76	3.03	0	0	0	2.06918e-11	-5.86667	down
c109468.graph_c0	28	47	58	0	0	0	2.4	3.45	3.89	0	0	0	2.88582e-10	-5.57659	down
c109473.graph_c0	111	124	168	0	0	0	3.22	3.36	4.63	0	0	0	1.58503e-18	-7.06171	down
c109473.graph_c1	56	97	181	0	0	0	2.91	4.5	8.73	0	0	0	1.93036e-15	-6.65619	down
c109474.graph_c0	28	32	33	0	0	0	2.74	2.84	2.96	0	0	0	1.11868e-08	-5.16693	down
c109477.graph_c0	44	25	69	0	0	0	1.37	0.76	2.05	0	0	0	4.13234e-10	-5.56434	down
c109481.graph_c0	29	31	41	0	0	0	1.44	1.43	1.92	0	0	0	4.95848e-09	-5.26247	down
c109505.graph_c0	18	11	14	36	39	38	2.35	1.28	1.65	4.44	5.33	4.94	0.00189635	1.44206	up
c109510.graph_c0	22	51	35	1	0	0	1.19	3.78	2.6	0.52	0	0	1.28692e-08	-4.79836	down
c109511.graph_c0	27	23	25	8	5	3	2.78	2.14	2.35	0.86	0.54	0.31	0.00196718	-1.92131	down
c109519.graph_c0	20	22	38	0	0	0	1.11	1.13	1.97	0	0	0	1.20738e-07	-4.90246	down
c109525.graph_c0	51	72	117	0	0	0	1.4	1.84	3.05	0	0	0	8.58895e-14	-6.31819	down
c109534.graph_c0	61	118	153	0	0	0	1.22	2.21	2.92	0	0	0	5.15004e-16	-6.71771	down
c109544.graph_c0	86	142	173	0	0	0	3.89	6.03	7.5	0	0	0	5.49872e-18	-7.0073	down
c109547.graph_c0	32	25	28	1	7	5	1.32	0.96	1.09	0.04	0.3	0.21	0.000580681	-2.28536	down
c109549.graph_c0	1750	1587	1610	345	248	247	158.84	130.92	134.47	29.83	23.59	22.59	1.09343e-70	-2.43228	down
c109555.graph_c0	57	51	91	0	0	0	2.55	2.11	3.83	0	0	0	7.58839e-13	-6.11869	down
c109556.graph_c0	103	158	111	307	201	236	12.36	17.03	12.08	34.98	25.29	28.31	3.39368e-06	1.10428	up
c109558.graph_c0	31	67	101	0	0	0	1.02	2.06	3.16	0	0	0	5.0215e-12	-6.00105	down
c109561.graph_c0	21	31	44	0	0	0	1.3	1.72	2.53	0	0	0	1.64274e-08	-5.14323	down
c109565.graph_c0	94	79	140	0	0	0	0.84	0.67	1.2	0	0	0	3.73705e-16	-6.70855	down
c109567.graph_c0	22	22	24	3	0	1	1.22	1.57	1.7	0.16	0	0.14	2.84316e-05	-3.27686	down
c109572.graph_c0	18	70	36	0	0	0	1.31	4.67	2.43	0	0	0	4.05257e-09	-5.34129	down
c109575.graph_c1	1054	1008	987	174	121	134	81.27	72.03	69.78	11.87	8.88	10.18	5.01287e-77	-2.69885	down
c109589.graph_c0	162	203	272	0	0	0	4.66	5.63	6.31	0	0	0	1.52143e-22	-7.62999	down
c109616.graph_c0	100	103	749	35	36	49	7.86	6.58	50.85	2.31	2.74	3.67	0.0047317	-2.34642	down
c109632.graph_c0	35	44	58	0	0	0	1.06	1.24	1.67	0	0	0	1.18007e-10	-5.65208	down
c109643.graph_c0	372	477	549	78	100	77	20.8	24.59	28.76	4.18	5.86	4.38	2.36746e-24	-2.29988	down
c109649.graph_c0	32	29	92	0	0	0	0.74	0.62	2.02	0	0	0	3.57625e-10	-5.60976	down
c109651.graph_c0	22	37	62	0	0	0	1.41	2.18	3.7	0	0	0	2.20788e-09	-5.3873	down
c109658.graph_c0	20	26	24	0	0	0	1.49	1.77	1.66	0	0	0	2.92228e-07	-4.77516	down
c109668.graph_c0	26	47	95	0	0	0	1.94	1.97	5.29	0	0	0	8.99299e-11	-5.74382	down
c109670.graph_c0	42	37	48	0	0	0	1.27	1.04	1.38	0	0	0	2.26777e-10	-5.57874	down
c109671.graph_c0	22	30	63	0	0	0	0.8	1.02	2.17	0	0	0	5.15566e-09	-5.30065	down
c109680.graph_c0	24	42	51	0	0	0	0.68	1.11	1.38	0	0	0	1.58622e-09	-5.40238	down
c109686.graph_c0	19	39	32	0	0	0	1.34	2.53	2.1	0	0	0	3.2332e-08	-5.06089	down
c109690.graph_c0	18	36	31	9	2	2	1.46	3.19	2.83	1	0.17	0.16	0.000964637	-2.29159	down
c109692.graph_c0	46	106	168	0	0	0	1.55	3.33	5.37	0	0	0	6.14057e-15	-6.57795	down
c109701.graph_c0	35	50	91	0	0	0	0.62	0.83	1.54	0	0	0	1.47452e-11	-5.88573	down
c109709.graph_c0	31	39	18	8	3	9	3.51	3.98	1.85	0.86	0.36	1.02	0.00351521	-1.82699	down
c109710.graph_c0	19	27	43	0	0	0	0.8	1.05	1.71	0	0	0	4.6204e-08	-5.02565	down
c109711.graph_c0	302	636	642	0	0	0	13.04	25.46	26.15	0	0	0	1.58791e-31	-8.71628	down
c109716.graph_c0	22721	21858	21583	1683	802	1039	1213.1	1077.01	1080.81	86.25	44.9	56.49	5.60524e-102	-4.09034	down
c109719.graph_c0	72	137	209	0	0	0	3.58	6.29	9.81	0	0	0	1.78164e-17	-6.97587	down
c109725.graph_c0	149	240	309	0	0	0	4.85	7.25	9.54	0	0	0	6.43644e-23	-7.70522	down
c109727.graph_c0	56	31	32	18	8	6	1.73	0.52	0.98	2.48	0.15	0.23	0.00350237	-1.66008	down
c109734.graph_c0	96	72	112	34	14	24	8.19	5.6	8.82	2.77	1.25	2.07	6.57647e-06	-1.78562	down
c109736.graph_c0	65	113	133	0	0	0	3.05	4.91	5.88	0	0	0	6.54069e-16	-6.6776	down
c109741.graph_c0	64	87	76	9	7	6	4.28	4.88	4.96	0.47	0.4	0.33	3.78473e-12	-3.08994	down
c109743.graph_c0	97	107	177	0	0	0	4.86	4.95	8.33	0	0	0	1.30173e-17	-6.94791	down
c109746.graph_c0	6	12	5	43	54	75	0.7	1.22	0.51	4.35	6.17	9.41	2.87179e-08	2.84566	up
c109748.graph_c0	110	160	225	0	0	0	4.3	5.8	8.31	0	0	0	9.51433e-20	-7.27172	down
c109749.graph_c0	37	39	32	12	5	4	1.63	1.82	1.49	0.42	0.19	0.26	0.000219211	-2.08348	down
c109753.graph_c0	26	34	27	10	5	4	1.51	1.81	1.46	0.56	0.3	0.24	0.00119293	-1.90992	down
c109755.graph_c0	177	251	244	23	18	22	8.66	10.5	9.9	1.02	0.88	1.08	9.33698e-28	-3.22451	down
c109756.graph_c0	1270	1308	1226	612	411	393	47.69	45.63	43.55	22.13	16.16	15.08	2.74442e-17	-1.30545	down
c109757.graph_c0	90	72	49	0	0	0	4.17	3.09	2.14	0	0	0	2.7063e-13	-6.20106	down
c109758.graph_c0	26	44	41	0	0	0	0.78	1.23	1.17	0	0	0	1.96029e-09	-5.36775	down
c109764.graph_c0	89	135	438	0	0	0	3.76	5.28	17.45	0	0	0	5.81597e-13	-6.536	down
c109765.graph_c0	32	47	82	0	0	0	0.91	1.24	2.21	0	0	0	4.61387e-11	-5.77597	down
c109767.graph_c0	834	1487	2685	0	0	0	65.8	110.91	196.71	0	0	0	3.28033e-33	-9.429	down
c109768.graph_c0	101	120	332	35	33	26	15.4	16.34	45.26	5.02	5.35	4.04	3.30142e-07	-2.32194	down
c109769.graph_c0	21	38	55	0	0	0	0.53	0.89	1.32	0	0	0	3.55874e-09	-5.32842	down
c109770.graph_c0	61	115	161	0	0	0	5.03	8.71	12.35	0	0	0	5.02094e-16	-6.7257	down
c109771.graph_c0	18	45	71	0	0	0	1.11	2.55	4.09	0	0	0	1.61276e-09	-5.44504	down
c109777.graph_c0	24	44	40	0	0	0	1.79	3.01	2.77	0	0	0	3.18867e-09	-5.31939	down
c109779.graph_c0	28	49	46	1	16	2	1.59	2.56	2.44	0.05	0.95	0.12	0.00398638	-2.16874	down
c109787.graph_c0	38	74	76	0	0	0	1.69	3.06	3.19	0	0	0	2.41413e-12	-6.02487	down
c109790.graph_c0	783	828	769	198	132	137	58.19	56.31	53.06	14.07	10.36	10.3	1.72038e-44	-2.22052	down
c109791.graph_c0	23	33	79	0	0	0	0.78	1.05	2.55	0	0	0	1.42248e-09	-5.45879	down
c109795.graph_c0	53	57	44	32	9	6	10.23	9.24	7.27	5.54	1.75	1.09	0.00968255	-1.49682	down
c109797.graph_c0	29	67	85	0	0	0	1.14	2.38	3	0	0	0	1.33562e-11	-5.90157	down
c109798.graph_c0	77	90	246	0	0	0	2.67	2.91	8.1	0	0	0	1.22972e-16	-6.8833	down
c109803.graph_c0	19	53	60	0	0	0	1.63	4.07	4.74	0	0	0	1.13686e-09	-5.46812	down
c109808.graph_c0	136	235	254	0	0	0	2.53	4.09	4.51	0	0	0	4.60181e-22	-7.58122	down
c109820.graph_c0	123	113	94	68	24	46	10.79	9.23	8.01	6.24	2.58	4.15	0.00298482	-1.11557	down
c109825.graph_c0	22	43	81	0	0	0	1.05	1.9	3.64	0	0	0	5.0364e-10	-5.56633	down
c109827.graph_c0	183	262	326	124	104	100	20.47	25.56	31.64	13.77	12.29	12.11	2.09679e-05	-1.09646	down
c109829.graph_c0	19	31	35	0	0	0	0.85	1.29	1.48	0	0	0	5.26541e-08	-4.9992	down
c109831.graph_c0	69	70	103	0	0	0	4.02	3.75	5.57	0	0	0	1.95955e-14	-6.40092	down
c109833.graph_c0	1616	1495	1606	363	311	355	131.43	110.94	120.84	28.2	26.51	29.17	2.30817e-72	-2.06962	down
c109844.graph_c1	54	40	27	12	6	0	2.46	1.73	1.34	0.43	0.33	0	0.0011236	-2.31627	down
c109853.graph_c0	36	23	32	12	3	4	9.24	5.04	7	2.89	0.81	1.04	0.00206846	-1.95436	down
c109860.graph_c0	9	12	12	29	42	19	2.11	2.62	2.41	6.3	11.53	4.32	0.00829184	1.46424	up
c109861.graph_c0	47	32	35	4	7	2	1.61	1.36	1.12	0.18	0.27	0.07	5.54729e-06	-2.73515	down
c109871.graph_c0	0	0	0	64	44	25	0	0	0	3.79	3.45	1.46	6.54825e-11	5.74119	up
c109872.graph_c0	24	33	25	0	0	0	0.92	1.17	0.91	0	0	0	5.48959e-08	-4.9844	down
c109879.graph_c0	30	33	60	0	0	0	1.08	1.11	2.05	0	0	0	9.24896e-10	-5.46262	down
c109885.graph_c0	95	136	253	0	0	0	2.86	3.81	7.22	0	0	0	9.14451e-19	-7.17114	down
c109888.graph_c0	42	60	107	0	0	0	2.38	3.14	5.68	0	0	0	1.15121e-12	-6.11255	down
c109893.graph_c0	34	65	63	0	0	0	2.04	3.62	3.48	0	0	0	1.7737e-11	-5.84125	down
c109898.graph_c0	62	100	83	0	0	0	2.02	3.03	2.56	0	0	0	1.48156e-14	-6.41888	down
c109900.graph_c0	1	9	4	143	156	126	0.26	2.02	0.89	6.89	8.14	7.11	2.42459e-25	4.78297	up
c109902.graph_c0	26	19	42	0	0	0	1.57	1.06	2.43	0	0	0	5.81616e-08	-4.99788	down
c109908.graph_c0	204	440	1305	0	0	1	7.91	15.84	47.85	0	0	0.04	1.7054e-15	-7.05245	down
c109917.graph_c0	33	33	53	0	0	0	0.98	0.92	1.5	0	0	0	8.66617e-10	-5.45648	down
c109924.graph_c0	6	14	15	35	44	43	1.12	2.28	2.45	6.09	8.6	7.86	0.000294756	1.81932	up
c109927.graph_c0	40	50	57	0	0	0	0.9	1.05	1.22	0	0	0	3.27755e-11	-5.76527	down
c109930.graph_c0	49	39	96	0	0	0	1.95	1.33	3.49	0	0	0	7.77915e-12	-5.94542	down
c109943.graph_c0	122	260	296	0	0	0	6.86	13.51	15.99	0	0	0	4.22588e-22	-7.62513	down
c109945.graph_c0	23	19	23	5	1	5	5.4	2.25	3.11	1.27	0.14	0.67	0.00199349	-2.1531	down
c109947.graph_c0	299	314	333	109	84	87	56.04	51.52	54.74	19.19	16.65	16	4.01938e-18	-1.62459	down
c109949.graph_c0	19	24	21	0	0	0	0.73	0.85	0.76	0	0	0	7.29142e-07	-4.65417	down
c109950.graph_c0	203	220	296	0	0	0	5.21	5.3	7.23	0	0	0	5.20258e-24	-7.80333	down
c109955.graph_c0	46	64	79	0	0	0	3.2	4.08	5.11	0	0	0	1.20003e-12	-6.0699	down
c109961.graph_c0	34	42	44	3	4	1	5.3	6.21	6.49	0.45	0.67	0.16	5.91932e-08	-3.39317	down
c109965.graph_c0	53	52	56	1	6	6	9.62	7.92	8.27	0.17	1.16	1.09	8.55542e-09	-3.2185	down
c109971.graph_c0	47	57	66	12	12	5	3.35	3.69	4.3	0.87	0.96	0.38	1.36568e-06	-2.30076	down
c109972.graph_c0	139	209	258	0	0	0	4.16	5.95	7.43	0	0	0	7.43987e-22	-7.54929	down
c109991.graph_c0	37	61	68	0	0	0	1.81	2.69	3.04	0	0	0	1.0376e-11	-5.88596	down
c109995.graph_c0	34	45	48	0	0	0	1.38	1.69	1.84	0	0	0	2.49262e-10	-5.5711	down
c110001.graph_c0	42	77	85	0	0	0	3.64	6.08	6.8	0	0	0	6.71283e-13	-6.13405	down
c110004.graph_c0	162	195	290	0	0	0	4.94	5.44	8.13	0	0	0	1.76282e-22	-7.63328	down
c110007.graph_c0	33	61	70	0	0	0	2.51	4.3	4.93	0	0	0	1.85953e-11	-5.84307	down
c110013.graph_c0	47	94	123	0	0	0	2.7	4.77	4.77	0	0	0	2.94331e-14	-6.41498	down
c110015.graph_c0	237	277	381	0	0	0	10.53	11.4	15.95	0	0	0	4.25305e-26	-8.06636	down
c110023.graph_c0	47	47	95	0	0	0	2.28	1.97	4.19	0	0	0	3.35836e-12	-6.00836	down
c110028.graph_c0	24	28	21	6	4	10	1.15	1.19	0.91	0.27	0.19	0.47	0.00984087	-1.58669	down
c110030.graph_c0	16	11	28	94	122	139	2.36	1.44	3.69	13.16	18.86	20.3	1.34463e-11	2.7109	up
c110031.graph_c0	49	89	208	0	0	0	1.92	3.23	7.75	0	0	0	5.57752e-15	-6.6161	down
c110038.graph_c0	61	86	88	0	0	0	4.67	6.02	6.25	0	0	0	2.49141e-14	-6.37486	down
c110042.graph_c0	80	73	56	27	15	14	8.4	6.93	5.37	2.69	1.65	1.47	2.47439e-05	-1.71973	down
c110044.graph_c1	147	253	480	0	0	0	3.87	6.23	12.04	0	0	0	1.24143e-23	-7.87958	down
c110046.graph_c0	52	87	114	0	0	0	3.06	3.73	5.62	0	0	0	2.75514e-14	-6.40101	down
c110048.graph_c0	99	82	167	0	0	0	4.32	3.42	6.89	0	0	0	1.13496e-16	-6.81145	down
c110049.graph_c0	24037	23712	22318	2819	1496	1645	1870.22	1682.7	1603.73	209.73	122.36	129.39	5.91827e-82	-3.42338	down
c110051.graph_c0	410	469	444	6	1	1	54.95	56.08	53.51	0.76	0.14	0.13	2.01679e-49	-6.82561	down
c110058.graph_c0	107	164	145	47	43	54	9.55	13.27	11.87	3.98	4.01	4.84	1.76667e-06	-1.37707	down
c110059.graph_c0	123	161	145	11	4	7	6.57	9.31	7.71	0.56	1.47	1.98	4.08367e-23	-4.00191	down
c110060.graph_c0	19	45	32	5	0	0	2.97	6.23	4.46	0.74	0	0	2.28987e-05	-3.39531	down
c110064.graph_c0	92	166	252	0	0	0	2.08	3.51	6.44	0	0	0	2.86736e-19	-7.24238	down
c110072.graph_c0	22	21	38	0	0	0	1.1	0.97	1.79	0	0	0	1.00239e-07	-4.92432	down
c110073.graph_c0	185	456	276	35	8	4	22.71	50.89	30.96	4.15	1.05	0.5	2.54708e-06	-3.55689	down
c110074.graph_c0	208	258	182	11	21	22	19.28	21.7	15.45	1.09	2.12	2.01	1.22946e-24	-3.36276	down
c110084.graph_c0	44	53	37	11	0	9	2.65	2.94	2.09	0.64	0	0.55	0.00036416	-2.35354	down
c110091.graph_c0	34	55	65	0	0	0	2.16	2.73	3.28	0	0	0	3.24961e-11	-5.78287	down
c110103.graph_c0	92	95	135	0	0	0	5.02	4.78	6.9	0	0	0	1.17104e-16	-6.77392	down
c110110.graph_c0	102	102	119	43	27	40	5.28	4.87	5.78	2.14	1.46	2.11	4.5376e-06	-1.40608	down
c110111.graph_c0	153	293	574	0	0	0	3.83	6.82	13.6	0	0	0	1.16742e-18	-7.47692	down
c110112.graph_c0	27	34	76	0	0	0	1.84	2.13	4.83	0	0	0	6.63144e-10	-5.52465	down
c110120.graph_c0	25	21	23	0	0	0	0.83	0.65	0.72	0	0	0	3.283e-07	-4.7598	down
c110123.graph_c0	165	156	357	0	0	0	5.72	5.03	11.73	0	0	0	7.19327e-22	-7.6089	down
c110125.graph_c0	152	136	241	37	51	51	16.78	13.53	24.23	3.87	5.9	5.71	1.057e-07	-1.75592	down
c110133.graph_c0	40	21	33	4	4	5	2.68	1.19	2.04	0.44	0.48	0.58	6.50317e-05	-2.47367	down
c110134.graph_c0	110	142	240	0	0	0	1.87	2.26	3.89	0	0	0	1.9893e-19	-7.24065	down
c110136.graph_c0	18	20	20	4	4	5	1.65	1.67	1.69	0.35	0.39	0.46	0.00592072	-1.81752	down
c110139.graph_c0	31	26	36	0	0	0	1.55	1.66	1.72	0	0	0	1.28677e-08	-5.15558	down
c110141.graph_c0	23	53	85	0	0	0	1.54	3.25	5.31	0	0	0	1.37752e-10	-5.69733	down
c110143.graph_c0	35	24	42	0	0	0	1.98	1.19	2.27	0	0	0	6.678e-09	-5.23825	down
c110146.graph_c0	73	124	144	0	0	0	2.44	3.86	4.56	0	0	0	1.07253e-16	-6.80272	down
c110150.graph_c0	51	86	64	0	0	0	1.84	2.88	2.18	0	0	0	4.24366e-13	-6.15416	down
c110151.graph_c0	24	28	48	0	0	0	0.54	0.59	1.03	0	0	0	1.06413e-08	-5.19453	down
c110154.graph_c0	35	45	53	0	0	0	0.99	1.18	1.42	0	0	0	1.46784e-10	-5.62585	down
c110160.graph_c0	47	53	71	0	0	0	1.26	1.32	1.8	0	0	0	4.24528e-12	-5.95441	down
c110161.graph_c1	27	30	73	0	0	0	0.49	0.51	1.27	0	0	0	1.32773e-09	-5.4525	down
c110164.graph_c0	23	21	28	1	1	0	1.69	1.41	1.91	0.07	0.08	0	1.84618e-06	-3.92453	down
c110168.graph_c0	60	51	68	4	12	9	4.19	3.29	4.47	0.26	0.89	0.64	2.70837e-07	-2.54615	down
c110176.graph_c0	27	22	40	0	0	0	1.86	1.39	2.56	0	0	0	3.19256e-08	-5.06064	down
c110177.graph_c0	3	3	12	46	67	63	0.34	0.31	1.14	4.9	7.8	7.06	2.04697e-08	3.14882	up
c110180.graph_c0	39	79	72	0	0	0	1.85	3.46	3.21	0	0	0	1.94312e-12	-6.04204	down
c110181.graph_c0	19	26	29	0	0	0	1.04	1.31	1.49	0	0	0	1.86031e-07	-4.83674	down
c110182.graph_c0	40	63	82	5	22	6	3.92	6.45	8.46	0.62	2.85	0.69	0.000295333	-2.14382	down
c110183.graph_c0	39	74	58	17	20	12	1.77	3.37	3.91	0.92	1.14	1.42	0.00039409	-1.59668	down
c110185.graph_c0	114	120	186	0	0	0	4.98	4.93	7.69	0	0	0	1.17957e-18	-7.09377	down
c110189.graph_c0	220	301	279	645	435	466	15.07	18.91	17.79	42.28	31.22	32.39	1.18827e-08	1.05818	up
c110190.graph_c0	36	36	30	0	0	0	2.59	2.37	2.01	0	0	0	3.66815e-09	-5.28988	down
c110193.graph_c1	35	47	124	0	0	0	2.06	2.52	6.76	0	0	0	8.26726e-12	-5.98239	down
c110200.graph_c0	4662	4351	4251	1384	492	731	377.71	321.81	320.14	108.31	41.93	59.34	4.33752e-08	-2.16763	down
c110207.graph_c0	98	145	149	0	0	0	3.57	4.93	5.19	0	0	0	2.72688e-18	-7.02555	down
c110210.graph_c0	18	32	30	0	0	0	1.28	1.98	1.9	0	0	0	9.92398e-08	-4.92045	down
c110211.graph_c0	38	62	53	0	0	0	1.21	1.84	1.6	0	0	0	2.3264e-11	-5.80212	down
c110213.graph_c0	89	138	149	3	1	3	4.04	5.8	6.41	0.13	0.05	0.14	1.89815e-20	-5.1527	down
c110214.graph_c0	509	531	517	161	154	138	39.75	38.89	36.58	13.15	12.43	10.72	2.70473e-29	-1.65087	down
c110216.graph_c0	47	97	94	0	0	0	7.3	14.59	18.93	0	0	0	7.1584e-14	-6.32329	down
c110217.graph_c0	2266	2104	1715	1264	414	815	257.24	215.01	177.04	136.11	49.24	92.59	0.00824008	-1.13804	down
c110224.graph_c1	0	3	1	33	32	26	0	0.26	0.09	3.14	3.27	2.55	8.71481e-08	3.9115	up
c110226.graph_c0	53	72	125	0	0	0	2.43	3.06	5.4	0	0	0	5.44886e-14	-6.36008	down
c110228.graph_c0	533	456	589	67	39	48	31.9	25.12	32.96	3.84	2.45	2.92	2.80001e-46	-3.20585	down
c110231.graph_c0	135	129	282	0	0	0	3.76	3.34	7.54	0	0	0	4.76356e-20	-7.34731	down
c110238.graph_c0	25	40	34	0	0	0	1.02	1.51	1.31	0	0	0	6.99522e-09	-5.22614	down
c110241.graph_c0	43	53	101	0	0	0	1.34	1.54	3.66	0	0	0	2.36137e-12	-6.04595	down
c110242.graph_c0	8	14	11	39	41	26	1.5	2.3	1.81	5.46	8.97	5.18	0.000796034	1.69998	up
c110252.graph_c0	17	21	46	0	0	0	0.7	0.8	1.78	0	0	0	1.50713e-07	-4.89378	down
c110258.graph_c0	23	50	106	0	0	0	0.63	1.28	2.76	0	0	0	8.86285e-11	-5.76646	down
c110260.graph_c0	477	756	1063	0	0	0	59.8	80.62	118.54	0	0	0	2.22043e-36	-9.19478	down
c110265.graph_c0	208	302	397	0	0	0	9.46	12.73	17.01	0	0	0	7.98344e-26	-8.05432	down
c110269.graph_c0	77	158	101	0	0	0	2.58	4.94	3.2	0	0	0	1.59225e-16	-6.77641	down
c110270.graph_c0	0	0	0	24	26	45	0	0	0	0.93	1.1	1.85	3.3364e-09	5.33345	up
c110271.graph_c0	228	268	331	0	0	0	6.83	7.48	9.42	0	0	0	1.51184e-25	-7.98605	down
c110274.graph_c0	212	189	236	0	0	0	4.23	3.53	4.5	0	0	0	4.31426e-23	-7.67214	down
c110276.graph_c0	860	1324	2003	0	0	0	38.83	55.37	85.24	0	0	0	5.72838e-38	-9.62364	down
c110278.graph_c0	27	29	24	95	85	81	1.96	1.93	1.66	6.6	6.54	5.96	1.58302e-08	1.7855	up
c110280.graph_c0	45	53	60	0	0	0	3.24	3.5	4.01	0	0	0	1.04267e-11	-5.86724	down
c110282.graph_c0	21	27	69	2	11	9	0.95	1.13	2.95	0.09	0.52	0.42	0.00393276	-1.99934	down
c110295.graph_c0	23	18	45	0	0	0	1.38	1.03	2.63	0	0	0	9.29305e-08	-4.94901	down
c110299.graph_c0	183	288	187	0	0	0	7.5	10.96	7.24	0	0	0	6.10329e-23	-7.67504	down
c110301.graph_c0	25	31	46	0	0	0	1.9	3.05	3.94	0	0	0	6.57935e-09	-5.24185	down
c110302.graph_c0	670	648	594	138	83	82	60.45	53.15	49.32	11.86	7.85	7.54	2.19779e-37	-2.52218	down
c110308.graph_c0	580	651	677	376	194	218	29.6	31.14	32.47	17.99	10.12	11.3	1.61703e-07	-1.15555	down
c110309.graph_c1	33	26	18	1	0	0	3.33	2.47	1.72	0.09	0	0	5.12801e-07	-4.36598	down
c110310.graph_c0	29	29	51	0	0	0	2.46	2.24	3.99	0	0	0	3.2646e-09	-5.322	down
c110314.graph_c0	370	308	307	52	33	36	29.02	22.31	22.11	4.01	2.82	2.91	3.77908e-33	-2.87126	down
c110320.graph_c0	17	30	46	0	0	0	0.93	1.52	2.37	0	0	0	3.9596e-08	-5.05274	down
c110324.graph_c0	1	3	1	80	57	81	0.04	0.1	0.03	4.91	2.82	7.38	7.32333e-16	4.96854	up
c110328.graph_c0	47	102	94	0	0	0	1.61	3.21	2.93	0	0	0	5.76661e-14	-6.34342	down
c110337.graph_c0	48	41	56	15	17	15	3.87	3.02	4.18	1.16	1.44	1.22	0.000841163	-1.43926	down
c110343.graph_c0	2	4	2	44	118	101	0.26	0.46	0.23	5.32	15.82	12.88	2.23289e-14	4.6641	up
c110345.graph_c0	82	134	136	0	0	0	3.13	4.9	5.1	0	0	0	3.21264e-17	-6.87061	down
c110350.graph_c0	41	25	27	2	1	0	3.39	1.72	2.06	0.26	0.15	0	2.78916e-07	-3.96072	down
c110351.graph_c0	22	25	19	1	8	4	1.13	1.18	0.91	0.05	0.43	0.21	0.00768822	-1.9151	down
c110353.graph_c0	342	422	406	38	26	17	13.64	16.19	15.47	1.55	1.04	0.76	2.85288e-45	-3.67593	down
c110354.graph_c0	23	37	31	0	0	0	0.81	1.21	1.03	0	0	0	1.9132e-08	-5.1123	down
c110356.graph_c0	21	30	51	86	60	66	5	6.34	10.4	18.96	14.99	15.23	0.00616611	1.12602	up
c110367.graph_c0	35	33	36	60	79	95	3.8	3.22	3.55	6.18	8.96	10.3	0.000349033	1.26465	up
c110376.graph_c0	118	155	239	0	0	0	1.81	2.93	3.41	0	0	0	5.12442e-20	-7.31223	down
c110384.graph_c0	73	58	58	2	0	5	13.69	9.34	9.34	0.35	0	0.92	1.07197e-11	-4.16408	down
c110386.graph_c0	5	4	5	60	67	67	5.63	3.46	4.12	6.95	8.63	10.35	1.1462e-13	3.67811	up
c110387.graph_c0	138	131	231	880	887	892	13.74	11.86	21.05	83.22	92.54	89.24	1.83603e-30	2.50457	up
c110394.graph_c0	6	1	3	21	37	35	0.7	0.07	0.22	2.26	4.57	3.92	1.08707e-05	2.95424	up
c110399.graph_c0	0	0	2	36	36	37	0	0	0.09	2.57	2.29	4.55	8.6311e-10	4.72148	up
c110402.graph_c0	596	558	538	152	150	113	29.42	25.39	25.1	7.32	7.86	5.77	1.79948e-29	-1.89439	down
c110406.graph_c0	9	11	15	30	32	27	1.65	1.74	2.7	5.33	5.85	4.79	0.0068137	1.3826	up
c110407.graph_c0	383	364	215	34	31	45	67.49	56.26	33.13	5.06	5	6.65	1.81545e-22	-2.93816	down
c110410.graph_c0	3	10	19	91	111	89	0.37	1.1	2.11	10.59	14.32	10.93	7.09073e-11	3.12746	up
c110414.graph_c0	293	279	636	0	0	0	18.64	16.48	37.53	0	0	0	9.35839e-28	-8.33961	down
c110418.graph_c0	71	53	66	3	13	3	15.3	10.95	12.77	0.57	3.64	0.97	1.91077e-07	-2.93463	down
c110419.graph_c0	0	0	0	336	221	178	0	0	0	71.44	59.6	45.16	1.84878e-25	8.00321	up
c110422.graph_c0	1791	1674	1625	400	286	251	169.06	141.65	139.6	36.23	28.57	24.65	4.46433e-52	-2.31537	down
c110423.graph_c1	43	26	212	0	0	0	1.83	1.02	8.5	0	0	0	8.72525e-12	-6.08619	down
c110428.graph_c0	102	98	118	213	199	211	14.63	12.5	15.16	28.83	29.96	30.14	7.57936e-08	1.08216	up
c110430.graph_c0	77	89	126	0	0	0	1.7	1.83	2.67	0	0	0	8.93286e-16	-6.6358	down
c110439.graph_c0	46	55	101	0	0	0	1.91	2.13	3.98	0	0	0	1.27251e-12	-6.09347	down
c110441.graph_c0	35	61	107	0	0	0	1.34	2.17	3.88	0	0	0	3.23375e-12	-6.03708	down
c110444.graph_c0	3364	2877	2822	345	254	319	99.97	80.79	80.55	10	8.41	9.7	3.95065e-123	-3.17204	down
c110459.graph_c0	24	56	66	0	0	0	0.69	1.49	1.8	0	0	0	2.01962e-10	-5.6349	down
c110463.graph_c0	54	78	101	0	0	0	2.42	3.24	4.27	0	0	0	5.8306e-14	-6.32663	down
c110465.graph_c0	40	52	62	145	136	150	5.55	6.56	7.73	18.98	19.8	20.7	2.99527e-09	1.58236	up
c110475.graph_c0	273	374	507	0	0	0	15.96	20.14	27.73	0	0	0	1.4884e-28	-8.36374	down
c110477.graph_c0	19	51	48	0	0	0	1.14	2.8	2.68	0	0	0	2.91348e-09	-5.35489	down
c110479.graph_c0	954	937	954	387	281	349	91.45	81.45	83.94	35.36	28.22	33.64	1.43339e-24	-1.36037	down
c110485.graph_c0	1914	1881	1941	733	616	528	153.45	138.91	150.29	62.99	54.47	45.2	1.35933e-35	-1.48914	down
c110496.graph_c1	50	86	119	0	0	0	1.21	1.96	2.76	0	0	0	3.38996e-14	-6.39331	down
c110502.graph_c1	24	47	64	0	0	0	1.37	1.73	3.12	0	0	0	4.66102e-10	-5.54566	down
c110505.graph_c0	21	25	60	0	0	0	1.94	2.1	5.09	0	0	0	1.55019e-08	-5.17911	down
c110506.graph_c0	228	220	188	80	60	47	18.8	16.55	14.32	6.34	5.27	3.98	5.79854e-11	-1.62678	down
c110507.graph_c0	53	91	131	0	0	0	2.39	3.79	5.56	0	0	0	1.16741e-14	-6.48126	down
c110514.graph_c0	19	51	41	0	0	0	0.8	1.98	1.62	0	0	0	5.23782e-09	-5.2862	down
c110518.graph_c0	128	158	133	75	53	50	17.1	18.85	15.99	9.46	7.42	6.65	2.90077e-05	-1.09997	down
c110519.graph_c0	21	18	11	41	41	32	1.9	2.17	0.78	6.23	7.21	5.1	0.00762873	1.24695	up
c110521.graph_c0	18	26	56	0	0	0	0.6	0.81	1.78	0	0	0	3.02186e-08	-5.09979	down
c110524.graph_c0	38	60	53	0	0	0	1.57	2.3	2.07	0	0	0	2.6565e-11	-5.78858	down
c110529.graph_c0	145	154	283	0	0	0	6.83	6.72	12.55	0	0	0	4.83348e-21	-7.46377	down
c110531.graph_c0	31	38	69	1	0	0	1.52	1.72	3.18	0.05	0	0	5.27591e-10	-5.12703	down
c110532.graph_c0	140	214	130	40	24	39	12.44	17.3	10.64	3.39	2.24	3.49	2.20346e-10	-2.0577	down
c110533.graph_c0	318	497	563	0	0	0	8.37	12.24	14.1	0	0	0	8.99335e-31	-8.59605	down
c110544.graph_c0	26	25	84	0	0	0	1.04	0.93	3.17	0	0	0	2.31498e-09	-5.41898	down
c110548.graph_c0	17	48	37	0	0	0	1.29	3.33	2.62	0	0	0	1.5466e-08	-5.16549	down
c110551.graph_c0	89	136	233	0	0	0	1.24	1.79	3.12	0	0	0	2.06493e-18	-7.11121	down
c110553.graph_c0	84	90	132	0	0	0	2.18	2.16	4.89	0	0	0	3.68481e-16	-6.69837	down
c110554.graph_c0	203	254	308	0	0	0	3.57	2.64	3.56	0	0	0	1.21261e-24	-7.88132	down
c110561.graph_c0	30	57	38	0	0	0	1.38	2.43	1.65	0	0	0	5.28559e-10	-5.50878	down
c110563.graph_c0	21	47	59	0	0	0	0.94	1.96	2.55	0	0	0	1.19566e-09	-5.45186	down
c110563.graph_c1	37	58	67	0	0	0	1.41	2.06	2.42	0	0	0	1.38173e-11	-5.85828	down
c110566.graph_c0	67	77	106	0	0	0	1.7	1.83	2.57	0	0	0	1.15458e-14	-6.44173	down
c110567.graph_c1	120	156	138	254	264	268	10.59	12.19	10.95	22.76	25.92	25.44	3.2283e-08	1.04333	up
c110568.graph_c0	745	1350	1248	191	123	144	47.16	78.58	73.77	11.59	8.17	9.26	1.23527e-31	-2.71484	down
c110569.graph_c0	43	105	111	0	0	0	2.24	5.06	5.44	0	0	0	4.79679e-14	-6.37975	down
c110571.graph_c0	125	169	138	75	49	41	12.19	14.95	12.34	6.96	5.01	4.11	1.9386e-05	-1.24878	down
c110575.graph_c0	41	48	31	0	0	0	1.56	1.7	1.12	0	0	0	5.88716e-10	-5.48735	down
c110577.graph_c0	89	99	150	0	0	0	4.89	4.97	7.67	0	0	0	7.79241e-17	-6.81428	down
c110582.graph_c0	458	656	611	1392	1091	1177	63.53	81.05	76.06	181.97	158.4	162.09	1.36892e-15	1.19977	up
c110587.graph_c0	59	88	86	0	0	0	27.83	47.74	41.52	0	0	0	3.14531e-14	-6.35892	down
c110589.graph_c1	25	22	18	5	2	2	2.18	1.78	1.42	0.41	0.18	0.18	0.000612488	-2.39854	down
c110590.graph_c0	89	124	125	0	0	0	1.52	1.98	2.04	0	0	0	3.59144e-17	-6.84714	down
c110591.graph_c0	25	52	63	0	0	0	0.89	1.99	2.13	0	0	0	2.5924e-10	-5.60207	down
c110592.graph_c0	23	61	95	0	0	0	0.81	1.95	3.01	0	0	0	5.09182e-11	-5.80565	down
c110598.graph_c0	146	215	245	0	0	0	7.88	10.72	12.41	0	0	0	4.4274e-22	-7.5673	down
c110600.graph_c0	2234	2448	2295	986	773	689	205.92	204.96	194.44	86.61	74.65	63.94	2.32093e-30	-1.3892	down
c110601.graph_c0	39	57	21	182	215	182	6.04	7.82	2.9	26.49	34.9	27.89	7.97032e-13	2.37731	up
c110602.graph_c0	46	40	67	0	0	0	2.5	2.02	3.46	0	0	0	2.84334e-11	-5.7907	down
c110612.graph_c0	36	72	76	0	0	0	2.06	3.99	3.71	0	0	0	3.8508e-12	-5.98765	down
c110615.graph_c0	64	122	206	0	0	0	2.32	4.14	7.1	0	0	0	1.06191e-16	-6.86605	down
c110616.graph_c0	141	183	126	356	327	291	14.99	17.56	12.22	35.93	36.42	31.03	1.76703e-10	1.22725	up
c110617.graph_c0	64	76	87	0	0	0	2.93	3.22	3.75	0	0	0	3.68091e-14	-6.34016	down
c110617.graph_c1	579	720	378	0	0	0	23.26	26.85	14.35	0	0	0	5.02969e-33	-8.83385	down
c110618.graph_c0	57	91	117	0	0	0	2.43	3.84	4.62	0	0	0	9.82066e-15	-6.47427	down
c110620.graph_c0	27	38	33	0	0	0	0.92	1.2	1.06	0	0	0	6.71704e-09	-5.22645	down
c110621.graph_c0	40	44	75	8	2	9	8.65	8.2	13.98	1.6	0.45	1.89	1.89723e-06	-2.71508	down
c110624.graph_c0	28	19	43	0	0	0	1.08	0.68	1.57	0	0	0	4.09217e-08	-5.04133	down
c110631.graph_c0	59	101	154	0	0	0	2.57	4.07	6.32	0	0	0	1.65303e-15	-6.6372	down
c110632.graph_c0	36	44	45	129	116	90	3.66	4.05	4.18	12.46	12.35	9.19	1.97052e-07	1.51206	up
c110633.graph_c0	0	0	0	44	39	51	0	0	0	2.51	2.43	3.08	1.3405e-11	5.85458	up
c110634.graph_c0	37	44	43	1	4	3	2.53	2.76	2.74	0.07	0.29	0.21	3.13797e-08	-3.43325	down
c110636.graph_c0	27	37	33	0	0	0	1.2	1.52	1.38	0	0	0	7.42618e-09	-5.21479	down
c110641.graph_c0	168	345	714	0	0	0	6.42	11.95	25.81	0	0	0	1.69153e-18	-7.52587	down
c110645.graph_c0	19	29	37	0	0	0	1.3	1.82	2.35	0	0	0	5.62571e-08	-4.99311	down
c110646.graph_c0	918	925	949	466	325	384	90.48	82.64	85.67	44.46	34.81	39.66	9.65802e-17	-1.1273	down
c110648.graph_c1	22	21	25	2	0	0	3.16	2.69	3.22	0.27	0	0	5.34533e-06	-3.82348	down
c110655.graph_c0	102	158	266	0	0	0	2.53	3.66	6.28	0	0	0	1.31147e-19	-7.28875	down
c110658.graph_c0	78	119	137	0	0	0	2.93	4.16	4.87	0	0	0	9.30496e-17	-6.7999	down
c110659.graph_c0	23	33	60	0	0	0	1.05	1.4	2.59	0	0	0	3.24281e-09	-5.34228	down
c110660.graph_c0	38	43	61	0	0	0	1.49	1.56	2.26	0	0	0	7.17913e-11	-5.70004	down
c110662.graph_c0	43	45	52	0	0	0	1.08	1.06	1.24	0	0	0	5.44004e-11	-5.71339	down
c110669.graph_c0	24	29	19	0	0	0	0.81	0.92	0.61	0	0	0	2.44955e-07	-4.80074	down
c110683.graph_c0	69	73	103	0	0	0	4.82	4.72	9.01	0	0	0	1.48344e-14	-6.42042	down
c110684.graph_c0	22	32	28	0	0	0	0.83	1.13	1	0	0	0	5.62565e-08	-4.98216	down
c110685.graph_c0	541	606	584	82	55	84	56.4	57.13	55.63	8.12	6.06	8.84	5.81497e-52	-2.82574	down
c110687.graph_c0	29	26	26	3	2	3	1.72	1.4	1.4	0.17	0.13	1.1	1.61491e-05	-2.85303	down
c110692.graph_c0	118	220	123	19	14	5	9.42	16.03	9.09	1.45	1.17	0.4	2.52883e-14	-3.32241	down
c110695.graph_c1	3	0	0	113	106	90	0.13	0	0	5.13	4.9	4.16	8.11806e-20	5.90461	up
c110695.graph_c2	0	4	0	30	26	22	0	0.21	0	1.77	1.85	1.45	4.49251e-06	3.6093	up
c110697.graph_c0	24	45	32	0	0	0	4.21	6.79	5.2	0	0	0	7.16655e-09	-5.23	down
c110699.graph_c0	75	65	74	17	20	16	4.86	2.48	3.24	0.78	1.18	0.67	9.92473e-07	-1.82917	down
c110700.graph_c0	47	62	112	0	0	0	1.96	2.39	4.39	0	0	0	4.09138e-13	-6.19629	down
c110701.graph_c0	1	0	1	190	160	170	0.03	0	0.02	4.71	4.28	4.49	6.49686e-26	6.9092	up
c110704.graph_c0	90	93	127	0	0	0	1.93	1.87	2.62	0	0	0	2.01336e-16	-6.732	down
c110712.graph_c0	89	83	71	12	14	10	10.84	9	7.95	1.66	2.2	1.51	1.33683e-10	-2.53433	down
c110713.graph_c0	119	420	745	0	0	0	5.97	19.49	35.12	0	0	0	1.42602e-15	-7.1388	down
c110720.graph_c0	20	28	31	0	1	2	1.35	1.48	1.94	0	0.1	0.19	2.18248e-06	-3.71953	down
c110723.graph_c0	45	80	79	0	0	0	1.78	2.94	2.95	0	0	0	4.74414e-13	-6.15412	down
c110731.graph_c0	30	32	45	74	62	98	2.74	2.66	3.86	6.45	5.94	9.03	0.000826169	1.21546	up
c110739.graph_c0	33	68	98	0	0	0	0.96	1.84	2.71	0	0	0	3.22224e-12	-6.02927	down
c110740.graph_c0	43	66	44	3	4	0	1.16	1.67	1.13	0.08	0.11	0	1.52735e-09	-3.85048	down
c110743.graph_c0	33	66	40	0	0	0	1.19	2.21	1.36	0	0	0	1.57085e-10	-5.63507	down
c110744.graph_c0	124	235	293	0	0	0	5.7	10	12.68	0	0	0	7.06576e-22	-7.58763	down
c110747.graph_c0	222	180	146	0	0	0	27.45	19.87	16.17	0	0	0	2.50488e-21	-7.45647	down
c110752.graph_c0	23	18	21	0	0	0	1.52	1.09	1.29	0	0	0	1.02317e-06	-4.60931	down
c110753.graph_c0	41	49	52	0	0	0	1.17	1.31	1.41	0	0	0	4.5958e-11	-5.72978	down
c110757.graph_c0	44	58	89	0	0	0	1.48	1.82	2.84	0	0	0	1.81273e-12	-6.04979	down
c110761.graph_c0	29	31	59	0	0	0	1.89	1.86	3.59	0	0	0	1.53273e-09	-5.41182	down
c110762.graph_c0	0	4	4	39	41	33	0	0.69	0.78	7.88	8.56	6.5	5.17504e-08	3.51099	up
c110770.graph_c0	18	28	45	0	0	0	0.37	0.54	0.89	0	0	0	4.36023e-08	-5.03749	down
c110780.graph_c0	189	210	281	0	0	0	7.44	7.68	10.46	0	0	0	2.02061e-23	-7.73066	down
c110781.graph_c0	289	221	509	0	0	0	9.14	6.33	14.86	0	0	0	3.11973e-26	-8.14707	down
c110789.graph_c0	26	30	34	1	1	1	4.14	4.49	5.21	0.2	0.08	0.21	1.67666e-07	-3.95161	down
c110793.graph_c0	5	3	2	44	50	28	0.39	0.22	0.15	3.19	3.66	2.21	2.80666e-08	3.37332	up
c110796.graph_c0	24	74	102	0	0	0	0.84	2.42	3.39	0	0	0	1.33407e-11	-5.93766	down
c110797.graph_c0	33	46	22	2	9	6	3.38	4.26	2.06	0.19	0.97	0.62	0.000641414	-2.18062	down
c110798.graph_c0	78	91	128	0	0	0	1.87	2.06	2.91	0	0	0	6.59919e-16	-6.65765	down
c110801.graph_c0	31	44	47	0	0	0	0.9	1.19	1.29	0	0	0	4.78504e-10	-5.5089	down
c110808.graph_c0	338	419	416	0	0	0	9.02	10.45	10.58	0	0	0	7.96318e-30	-8.44898	down
c110811.graph_c0	160	203	322	0	0	0	2.8	3.33	5.39	0	0	0	1.04021e-22	-7.68044	down
c110824.graph_c0	5	2	4	22	30	29	0.75	0.27	0.53	3.09	4.7	4.3	2.41903e-05	2.69589	up
c110828.graph_c0	144	223	324	0	0	0	5.79	8.32	12.31	0	0	0	1.43331e-22	-7.67347	down
c110832.graph_c0	39	56	68	0	0	0	1.28	1.71	2.11	0	0	0	1.12907e-11	-5.87385	down
c110834.graph_c0	1487	1435	1566	306	147	209	174.42	151.33	166.7	34.02	18.06	24.6	8.54525e-39	-2.62816	down
c110835.graph_c0	66	82	146	0	0	0	2.3	2.66	4.82	0	0	0	3.13163e-15	-6.57743	down
c110840.graph_c0	29	93	85	0	0	0	1.29	3.84	3.57	0	0	0	3.33812e-12	-6.04043	down
c110843.graph_c0	103	175	236	0	0	0	2.09	3.33	4.58	0	0	0	8.19502e-20	-7.29533	down
c110843.graph_c1	466	566	554	92	64	80	26.85	30.1	29.89	5.08	3.86	4.69	5.42934e-45	-2.60764	down
c110844.graph_c0	0	1	1	262	1246	772	0	0.07	0.08	20.56	107.12	63.96	3.11263e-37	8.58434	up
c110845.graph_c0	137	384	256	13	26	8	7.7	19.89	13.48	0.7	1.53	0.46	1.53385e-16	-3.71589	down
c110846.graph_c0	66	72	118	0	0	0	2.27	2.3	3.84	0	0	0	1.40738e-14	-6.44211	down
c110847.graph_c0	26	40	34	2	0	0	2.88	4	3.45	0.21	0	0	4.24424e-08	-4.36439	down
c110848.graph_c0	13	15	20	71	54	82	1.2	1.26	1.7	6.26	5.24	7.64	9.04306e-08	2.14565	up
c110848.graph_c1	32	29	22	120	110	111	3.13	2.53	1.94	11.39	11.56	11.12	2.0772e-12	2.11547	up
c110852.graph_c0	607	704	668	255	196	214	37.84	42.91	41.45	14.84	12.42	13.13	1.05607e-24	-1.44685	down
c110853.graph_c0	20	54	60	0	0	0	0.69	1.74	1.97	0	0	0	8.31086e-10	-5.49788	down
c110856.graph_c0	23	33	59	0	0	0	1.14	1.51	2.74	0	0	0	3.41139e-09	-5.3353	down
c110860.graph_c0	113	293	294	0	0	0	4.29	10.33	10.56	0	0	0	5.05267e-22	-7.63392	down
c110862.graph_c0	6	1	1	18	18	18	0.36	0.05	0.06	1.03	1.12	1.09	0.00178279	2.41702	up
c110863.graph_c0	269	516	263	7	16	5	9.97	17.8	9.23	0.25	0.62	0.19	8.45031e-32	-4.87252	down
c110866.graph_c0	18	34	62	0	0	0	0.62	1.08	2.01	0	0	0	7.66531e-09	-5.26307	down
c110867.graph_c0	580	557	595	114	60	71	57.77	50.15	52.4	11.74	6.93	7.71	5.08426e-37	-2.68269	down
c110874.graph_c0	2958	3160	3106	24112	28925	24533	407.08	392.6	387.09	3225.72	4308.62	3457.66	2.96479e-172	3.19049	up
c110876.graph_c0	2415	2208	2328	156	116	117	170.89	143.2	153.17	10.56	8.6	8.39	2.86342e-202	-4.02514	down
c110878.graph_c0	0	0	0	26	22	39	0	0	0	0.97	0.89	1.55	7.70048e-09	5.23383	up
c110883.graph_c0	1	0	0	25	36	46	0.02	0	0	0.55	0.86	1.08	1.33027e-09	5.02669	up
c110889.graph_c0	44	65	132	0	0	0	2.06	2.67	5.26	0	0	0	2.95334e-13	-6.24975	down
c110891.graph_c0	27	20	36	0	0	0	0.96	0.66	1.22	0	0	0	6.6346e-08	-4.9715	down
c110896.graph_c0	84	124	119	0	0	0	2.67	3.68	3.59	0	0	0	7.50052e-17	-6.79946	down
c110897.graph_c0	137	133	213	346	345	301	13.97	12.27	19.87	33.53	36.87	30.83	6.69675e-07	1.14466	up
c110901.graph_c0	343	370	421	53	26	66	130.06	120.59	131.35	18.4	13.14	25.75	1.76754e-22	-2.79416	down
c110904.graph_c0	34	28	62	0	0	0	0.81	0.62	1.4	0	0	0	1.03221e-09	-5.45736	down
c110910.graph_c0	34	72	58	0	0	0	1.32	2.63	2.1	0	0	0	1.70192e-11	-5.84809	down
c110912.graph_c0	31	36	70	0	0	0	1.58	1.69	3.34	0	0	0	3.27048e-10	-5.57873	down
c110914.graph_c0	213	225	196	0	0	0	6.08	5.99	5.32	0	0	0	3.41774e-23	-7.67622	down
c110917.graph_c0	2100	2098	2092	224	108	134	154.4	142.47	140.87	16.25	8.9	9.48	2.32452e-77	-3.61436	down
c110918.graph_c0	124	114	170	0	0	0	3.95	3.41	5.18	0	0	0	1.26229e-18	-7.07738	down
c110925.graph_c0	22	62	86	0	0	0	1.36	3.52	4.96	0	0	0	8.40193e-11	-5.75182	down
c110927.graph_c0	57	103	159	0	0	0	1.17	1.98	3.12	0	0	0	1.73637e-15	-6.64153	down
c110930.graph_c0	254	255	259	469	473	497	64.16	54.59	55.1	108.18	124.11	120.07	4.73904e-13	1.02582	up
c110933.graph_c0	196	281	405	0	0	0	4.85	7.57	9.55	0	0	0	2.92098e-25	-8.0006	down
c110935.graph_c0	16	18	11	139	113	89	2.43	2.72	1.99	22.68	20.06	16.29	4.09725e-16	2.94542	up
c110946.graph_c0	19	27	42	0	0	0	0.5	2.27	1.06	0	0	0	4.96445e-08	-5.01554	down
c110951.graph_c1	3	0	2	65	87	59	0.17	0	0.1	2.97	4.37	2.89	6.13628e-15	4.90282	up
c110952.graph_c0	24	29	40	0	0	0	1.69	1.81	2.67	0	0	0	1.63485e-08	-5.13409	down
c110955.graph_c0	53	108	90	0	0	0	1.62	3.2	2.51	0	0	0	2.29348e-14	-6.40611	down
c110960.graph_c0	34	69	65	0	0	0	2.76	5.17	5.04	0	0	0	1.22989e-11	-5.87889	down
c110961.graph_c0	63	119	309	0	0	0	3.95	6.86	18.11	0	0	0	3.89584e-17	-7.01176	down
c110963.graph_c0	77	183	132	12	14	9	3.96	8.7	6.38	0.59	0.76	0.47	1.39324e-13	-3.20374	down
c110964.graph_c0	366	472	430	42	37	15	270.13	274.61	241.68	28.04	29.43	10.2	7.50729e-36	-3.56618	down
c110966.graph_c0	17	26	48	0	0	0	0.98	2.25	4.47	0	0	0	5.97774e-08	-5.0073	down
c110969.graph_c0	18	35	26	3	2	4	0.83	1.5	1.13	0.13	0.1	0.19	9.34641e-05	-2.64953	down
c110970.graph_c0	5330	5971	5244	1084	594	825	200.9	209.13	187.01	39.36	23.46	31.8	5.17331e-56	-2.59566	down
c110971.graph_c0	28	49	64	0	0	0	1.86	2.92	3.88	0	0	0	1.72517e-10	-5.63475	down
c110975.graph_c1	3355	3939	3150	88473	69473	59617	212.35	229.58	186.15	6518.22	5487.28	4491.61	2.52369e-266	4.48042	up
c110977.graph_c0	128	211	387	0	0	0	3.76	5.78	10.8	0	0	0	4.6655e-22	-7.65715	down
c110981.graph_c0	53	34	24	13	1	2	3.59	1.21	0.96	0.34	0.03	0.06	0.00136347	-2.34552	down
c110985.graph_c0	106	160	227	0	0	0	5.56	7.75	11.18	0	0	0	1.32719e-19	-7.25685	down
c110988.graph_c0	76	81	130	0	0	0	1.92	1.9	3.2	0	0	0	1.71286e-15	-6.59707	down
c110995.graph_c0	80	133	140	0	0	0	2.33	3.62	3.88	0	0	0	3.64125e-17	-6.8664	down
c111000.graph_c0	128	161	479	0	0	0	5.76	6.67	20.21	0	0	0	1.66934e-15	-6.97862	down
c111001.graph_c0	318	641	938	0	0	0	14.39	25.24	40.07	0	0	0	2.86874e-26	-8.46038	down
c111013.graph_c0	66	139	480	0	0	0	5.82	11.14	38.99	0	0	0	6.45691e-11	-6.1405	down
c111017.graph_c0	0	0	0	34	19	31	0	0	0	3.28	3.45	3.09	1.10765e-08	5.18904	up
c111021.graph_c0	136	125	121	19	13	25	7.66	7.11	6.18	0.99	0.74	1.41	3.44653e-14	-2.55315	down
c111024.graph_c0	21	32	69	0	0	0	0.75	1.06	2.33	0	0	0	3.663e-09	-5.348	down
c111026.graph_c0	47	68	135	0	0	0	1.98	2.83	5.95	0	0	0	1.38262e-13	-6.30815	down
c111027.graph_c0	7544	7099	7380	522	163	400	441.36	382.64	403.7	29.25	10.09	24.95	2.1231e-21	-4.05625	down
c111029.graph_c0	30	54	43	0	0	0	0.91	1.53	1.24	0	0	0	3.66545e-10	-5.54203	down
c111031.graph_c1	33	18	54	0	0	0	2.65	0.95	2.67	0	0	0	1.35946e-08	-5.18893	down
c111034.graph_c0	30	45	31	0	0	0	2.11	3.39	2.28	0	0	0	2.95894e-09	-5.31913	down
c111037.graph_c0	9	12	6	38	39	45	1.33	1.44	0.73	5.62	6.49	7.05	1.12492e-05	2.17096	up
c111041.graph_c1	82	143	326	0	0	0	2.05	3.44	8.01	0	0	0	1.08671e-18	-7.22366	down
c111043.graph_c0	37	72	63	501	631	571	5.24	9.19	8.07	67.67	95.09	81.63	7.71315e-45	3.3934	up
c111051.graph_c0	59	64	45	14	2	5	4.89	4.91	3.45	1.11	0.17	0.42	2.27432e-06	-2.67257	down
c111057.graph_c0	69	98	96	45	24	42	10.19	12.94	12.67	6.25	3.71	6.15	0.00212912	-1.09482	down
c111058.graph_c0	27	60	75	0	0	0	1.8	3.66	4.65	0	0	0	5.07417e-11	-5.77054	down
c111059.graph_c0	31	69	142	0	0	0	2.71	5.55	11.45	0	0	0	1.43478e-12	-6.15431	down
c111061.graph_c1	39	124	84	10	0	2	1.54	4.54	3.13	0.38	0	0.08	2.80969e-08	-3.75113	down
c111062.graph_c0	293	393	541	219	194	125	16.49	17.9	26.22	14.07	13.64	8.46	0.000140761	-1.05487	down
c111064.graph_c0	15	11	14	33	25	45	1.84	0.87	1.04	3.89	3.74	4.66	0.0054022	1.40055	up
c111065.graph_c0	3475	3556	3307	607	533	421	328.91	307.2	281.44	46.42	43.31	33.95	1.148e-100	-2.5995	down
c111066.graph_c0	54	77	86	28	18	24	9.34	11.71	13.14	4.54	3.26	4.09	0.000135832	-1.46296	down
c111069.graph_c0	99	103	250	0	0	0	11.96	10.67	29.03	0	0	0	6.00804e-18	-7.06073	down
c111075.graph_c0	25	25	24	0	5	3	1.77	1.63	1.58	0	0.37	0.22	0.000359954	-2.62524	down
c111080.graph_c0	8	9	5	18	38	39	1.31	1.12	0.63	2.52	6.09	5.71	0.000539846	2.06051	up
c111081.graph_c0	19	29	32	0	0	0	0.86	1.22	1.37	0	0	0	9.04306e-08	-4.92981	down
c111092.graph_c0	50	19	22	0	1	0	2.67	0.94	1.1	0	0.06	0	2.4393e-07	-4.49965	down
c111093.graph_c0	36	52	73	0	0	0	1.07	1.44	2.06	0	0	0	2.03883e-11	-5.83077	down
c111095.graph_c0	56	70	70	27	22	32	8.35	9.12	9.18	3.86	3.38	4.78	0.00221821	-1.11671	down
c111096.graph_c1	26	32	28	0	2	1	1.11	1.27	1.13	0	0.09	0.04	4.98209e-07	-3.85856	down
c111098.graph_c0	59	93	138	0	0	0	5.8	8.32	12.53	0	0	0	3.84303e-15	-6.56077	down
c111102.graph_c0	161	174	143	15	10	19	15.83	15.5	12.91	1.4	1.03	1.88	3.33052e-22	-3.23112	down
c111104.graph_c0	20	49	51	0	0	0	3.28	7.1	7.44	0	0	0	2.12809e-09	-5.38652	down
c111108.graph_c0	25	25	54	0	0	0	1.99	1.81	3.97	0	0	0	1.01896e-08	-5.21083	down
c111115.graph_c0	19	33	151	0	0	0	1.68	2.57	12.06	0	0	0	3.65826e-10	-5.69633	down
c111116.graph_c0	53	60	109	0	0	0	0.92	0.98	1.82	0	0	0	2.48936e-13	-6.22703	down
c111128.graph_c0	64	102	110	0	0	0	2.63	3.89	4.26	0	0	0	2.71011e-15	-6.556	down
c111149.graph_c0	73	69	52	7	7	0	0.97	0.86	0.66	0.09	0.1	0	4.54404e-09	-3.36904	down
c111153.graph_c0	33	39	42	0	0	0	3.46	3.7	4.03	0	0	0	9.15257e-10	-5.43684	down
c111160.graph_c0	2	5	7	19	42	53	0.06	0.13	0.19	0.52	2.03	2.2	1.19169e-05	2.83232	up
c111162.graph_c0	46	41	50	1	3	1	1.56	1.24	1.55	0.03	0.1	0.04	6.81702e-10	-4.07897	down
c111164.graph_c3	2092	2069	2080	676	524	533	191.9	172.42	175.46	59.06	50.37	49.33	9.71497e-60	-1.72636	down
c111165.graph_c0	20	40	53	0	0	0	1.08	2	2.69	0	0	0	4.09202e-09	-5.31378	down
c111167.graph_c0	474	477	424	153	160	138	131.66	107.02	95.57	35.75	41.76	33.49	3.69279e-20	-1.4757	down
c111171.graph_c0	32	43	71	189	236	162	4.45	5.33	8.87	27.17	37.24	24.48	2.8498e-10	2.07913	up
c111174.graph_c0	0	3	2	117	124	88	0	0.17	0.11	6.78	7.91	5.4	4.99178e-21	5.55031	up
c111179.graph_c0	108	105	116	0	0	0	4.18	3.78	4.24	0	0	0	3.57717e-17	-6.83561	down
c111181.graph_c0	231	214	313	0	0	0	11.69	10.01	14.88	0	0	0	1.62595e-24	-7.86836	down
c111182.graph_c0	28	43	44	87	88	102	4.35	5.82	5.93	12.48	13.65	14.96	2.16373e-05	1.36317	up
c111184.graph_c0	607	721	664	119	111	109	43.45	47.28	44.17	8.21	8.33	7.9	3.67692e-57	-2.41843	down
c111186.graph_c0	20	43	49	0	0	0	0.71	1.43	1.66	0	0	0	4.0048e-09	-5.31247	down
c111187.graph_c0	23	37	37	0	0	0	1.67	2.77	2.8	0	0	0	9.87641e-09	-5.19043	down
c111187.graph_c1	35	59	67	0	0	0	0.73	1.16	1.34	0	0	0	1.77894e-11	-5.83917	down
c111189.graph_c0	54	29	245	0	0	0	3.61	1.83	15.44	0	0	0	1.01857e-12	-6.28679	down
c111190.graph_c0	105	119	161	0	0	0	5.58	5.85	7.99	0	0	0	4.0477e-18	-7.00177	down
c111193.graph_c1	165	207	170	58	63	77	48.15	51.07	41.87	15.63	19.42	21.83	1.4096e-07	-1.30512	down
c111196.graph_c0	18	22	87	0	0	0	1.01	1.13	4.56	0	0	0	1.46644e-08	-5.23642	down
c111198.graph_c0	27	46	58	0	0	0	0.69	1.12	1.41	0	0	0	3.83863e-10	-5.55013	down
c111200.graph_c0	1441	1809	1660	916	561	748	146.52	167.42	154.52	91.83	60.56	78.22	2.85452e-10	-1.01997	down
c111201.graph_c0	41	57	80	0	0	0	1.6	2.07	2.96	0	0	0	4.3387e-12	-5.96842	down
c111203.graph_c0	40	63	88	0	0	0	1.64	2.48	3.47	0	0	0	2.20478e-12	-6.03751	down
c111204.graph_c0	17	27	49	0	0	0	0.77	1.13	2.09	0	0	0	4.88276e-08	-5.03316	down
c111208.graph_c0	40	66	93	0	0	0	1.06	1.63	2.34	0	0	0	1.44518e-12	-6.07908	down
c111212.graph_c0	70	113	105	0	0	0	2.5	3.75	3.55	0	0	0	9.95608e-16	-6.62315	down
c111215.graph_c0	6	8	21	53	61	41	0.78	0.93	2.46	3.87	4.69	3.6	6.57252e-05	2.11612	up
c111216.graph_c0	20	45	67	0	0	0	1.36	0.97	3.25	0	0	0	1.19364e-09	-5.46486	down
c111217.graph_c0	98	153	170	0	0	0	5.09	7.34	8.32	0	0	0	1.09679e-18	-7.09659	down
c111219.graph_c0	37	28	22	2	1	1	1.03	0.73	0.58	0.05	0.03	0.03	9.24936e-07	-3.63722	down
c111225.graph_c0	152	205	257	0	0	0	7.5	9.35	11.92	0	0	0	3.37134e-22	-7.58383	down
c111226.graph_c0	21	22	37	2	4	2	1.81	1.32	3.01	0.12	0.25	0.12	5.75205e-05	-2.79177	down
c111228.graph_c0	93	78	79	29	15	13	9.61	7.29	7.46	2.91	1.63	1.35	6.51441e-07	-1.95215	down
c111233.graph_c0	59	88	128	0	0	0	2.76	3.81	5.69	0	0	0	6.82323e-15	-6.50909	down
c111235.graph_c0	28	32	20	7	9	1	0.99	1.05	0.67	0.24	0.33	0.04	0.00603967	-1.87251	down
c111243.graph_c0	31	37	67	1	2	6	1.34	1.48	2.73	0.04	0.09	0.26	5.19641e-07	-3.33327	down
c111244.graph_c0	12	6	5	115	121	149	2.69	2.21	1.81	5.34	6.11	6.01	4.98053e-22	4.0142	up
c111248.graph_c0	418	501	689	0	0	0	13.09	14.63	20.47	0	0	0	7.02767e-33	-8.80373	down
c111249.graph_c0	29	19	11	76	97	106	3.01	1.75	2.76	10.08	14.31	16.06	2.80924e-08	2.27758	up
c111258.graph_c0	42	50	39	0	0	0	2.08	2.41	1.88	0	0	0	1.4172e-10	-5.62239	down
c111262.graph_c0	29	24	41	0	0	0	1.76	1.26	2.3	0	0	0	1.53179e-08	-5.14376	down
c111264.graph_c1	17	19	29	0	0	0	0.66	0.69	1.07	0	0	0	8.45963e-07	-4.64251	down
c111265.graph_c0	3128	3122	3483	694	317	471	177.25	163.5	183.95	37.22	18.68	26.93	7.72619e-36	-2.58352	down
c111270.graph_c0	19	31	20	0	0	0	0.8	1.21	0.8	0	0	0	3.79209e-07	-4.74732	down
c111272.graph_c0	98	124	210	0	0	0	3.7	4.34	7.53	0	0	0	2.35786e-18	-7.07864	down
c111273.graph_c0	46	69	80	0	0	0	1.16	1.62	1.92	0	0	0	7.8024e-13	-6.10754	down
c111274.graph_c0	136	182	314	0	0	0	2.82	3.53	6.21	0	0	0	1.54707e-21	-7.54536	down
c111274.graph_c1	21	21	25	0	0	0	2.53	2.27	2.73	0	0	0	4.51851e-07	-4.71825	down
c111275.graph_c0	820	877	966	1651	1707	1610	143.2	136.32	149.03	275.89	319.42	282.85	1.81975e-19	1.02101	up
c111276.graph_c0	339	445	640	0	0	0	8.69	11.66	15.96	0	0	0	6.45437e-31	-8.62412	down
c111280.graph_c0	30	61	61	0	0	0	1.23	3.06	3.71	0	0	0	5.47708e-11	-5.74198	down
c111282.graph_c0	0	0	1	26	35	43	0	0	0.06	1.28	1.97	2.37	1.52288e-09	5.0027	up
c111285.graph_c0	26	34	25	0	0	0	1.19	1.42	1.09	0	0	0	3.60361e-08	-5.03423	down
c111285.graph_c1	32	31	21	0	0	0	1.62	1.45	1	0	0	0	4.73962e-08	-5.00583	down
c111286.graph_c0	30	37	43	11	14	12	4.91	5.34	6.24	1.69	2.4	1.94	0.00489661	-1.36748	down
c111288.graph_c0	21	20	25	0	0	0	1.2	1.05	1.33	0	0	0	5.3738e-07	-4.69575	down
c111294.graph_c0	24	34	71	0	0	0	1.3	1.7	3.61	0	0	0	1.40574e-09	-5.44501	down
c111297.graph_c0	116	126	146	0	0	0	4.81	4.84	5.71	0	0	0	1.74667e-18	-7.03937	down
c111298.graph_c0	47	59	65	0	0	0	4.67	5.29	5.76	0	0	0	3.39516e-12	-5.96761	down
c111299.graph_c0	90	112	128	0	0	0	1.19	1.39	1.62	0	0	0	5.4128e-17	-6.81878	down
c111305.graph_c0	24	33	43	0	0	0	1.24	1.57	2.08	0	0	0	7.57349e-09	-5.2233	down
c111306.graph_c0	121	211	215	0	0	0	5.13	8.29	8.6	0	0	0	6.86794e-21	-7.41815	down
c111308.graph_c0	28	50	106	0	0	0	0.51	1	2.9	0	0	0	3.2254e-11	-5.84843	down
c111309.graph_c0	22	24	30	52	51	59	2.59	2.65	3.21	5.81	6.3	6.96	0.00186122	1.1774	up
c111311.graph_c0	15	12	13	33	42	45	1.81	1.2	1.28	3.38	4.75	5.06	0.000440308	1.62883	up
c111316.graph_c0	144	173	218	0	0	0	10.66	11.72	14.98	0	0	0	4.11547e-21	-7.4266	down
c111322.graph_c0	27	49	50	0	0	0	1.68	2.8	2.9	0	0	0	5.00531e-10	-5.5163	down
c111324.graph_c0	29	73	46	0	0	0	0.98	2.29	1.47	0	0	0	1.17862e-10	-5.67763	down
c111325.graph_c0	44	67	56	0	0	0	1.51	2.14	1.82	0	0	0	5.56475e-12	-5.92724	down
c111328.graph_c0	51	83	249	0	0	0	2.75	4.13	12.58	0	0	0	3.65842e-15	-6.67996	down
c111329.graph_c0	28	22	25	5	1	1	1.48	1.07	1.24	0.25	0.06	0.05	8.11782e-05	-2.85592	down
c111334.graph_c0	165	257	265	0	0	0	5	7.27	7.63	0	0	0	2.38851e-23	-7.7294	down
c111337.graph_c0	88	107	239	0	0	0	4.11	5.45	12.68	0	0	0	1.29524e-17	-7.00815	down
c111341.graph_c0	75	68	65	24	30	18	8.48	6.94	7.92	2.57	3.66	2.04	0.000252989	-1.36249	down
c111342.graph_c0	166	143	264	29	18	26	10.92	8.65	16.19	1.84	1.24	1.75	2.79604e-15	-2.77614	down
c111346.graph_c0	119	152	473	0	0	0	5.12	6.07	19.21	0	0	0	8.46881e-15	-6.8665	down
c111350.graph_c0	50	88	58	0	0	0	2.14	3.56	2.38	0	0	0	7.67414e-13	-6.10934	down
c111351.graph_c0	28	71	96	0	0	0	3.23	6.56	8.72	0	0	0	8.28865e-12	-5.96055	down
c111354.graph_c0	4	6	12	18	25	29	0.59	0.78	1.58	2.5	3.86	4.24	0.00841096	1.66712	up
c111355.graph_c0	19	29	26	8	6	7	7.18	11.75	7.46	2.89	2.13	4.76	0.0079034	-1.55859	down
c111358.graph_c0	31	43	80	0	0	0	1.81	2.29	4.36	0	0	0	9.21103e-11	-5.71191	down
c111359.graph_c0	3	5	9	19	29	32	0.33	0.49	0.9	1.97	3.32	3.5	0.000707673	2.13756	up
c111360.graph_c0	39	62	93	0	0	0	1.03	1.52	2.33	0	0	0	2.35351e-12	-6.03958	down
c111361.graph_c0	35	44	48	906	689	568	2.06	2.39	2.65	51.19	42.56	34.08	2.36025e-77	4.15511	up
c111365.graph_c2	122	94	56	23	17	48	6.96	4.95	2.99	1.26	1.02	2.78	0.00297009	-1.42098	down
c111367.graph_c0	545	552	475	142	110	113	41.01	37.97	32.91	10.27	9.03	9.7	2.57598e-33	-1.97487	down
c111368.graph_c0	63	22	47	0	0	3	2.12	0.69	1.5	0	0	0.1	3.50989e-08	-4.31076	down
c111369.graph_c0	31	39	50	0	0	0	2.04	3.54	3.75	0	0	0	6.50041e-10	-5.48068	down
c111370.graph_c0	498	480	449	76	67	120	42.36	38.07	36.39	6.21	6.41	10.99	3.49996e-22	-2.28337	down
c111371.graph_c0	44	71	32	0	0	0	2.89	4.26	1.96	0	0	0	9.31303e-11	-5.69232	down
c111373.graph_c0	17	33	29	2	0	4	0.93	1.82	1.56	0.08	0	0.47	5.93427e-05	-3.03024	down
c111376.graph_c0	30	37	35	0	0	0	2.19	2.47	2.37	0	0	0	3.66729e-09	-5.28973	down
c111380.graph_c0	32	58	55	0	0	0	1.67	2.79	2.69	0	0	0	6.99296e-11	-5.70825	down
c111384.graph_c0	19	30	36	0	0	0	0.85	1.26	1.49	0	0	0	5.42165e-08	-4.99656	down
c111385.graph_c0	26	22	19	4	3	2	3.9	2.93	2.54	0.56	0.47	0.3	0.000349346	-2.44685	down
c111386.graph_c0	24	41	55	0	0	0	2.48	3.43	3.93	0	0	0	1.36437e-09	-5.42292	down
c111387.graph_c0	46	50	103	0	0	0	2.01	2.03	4.23	0	0	0	2.10246e-12	-6.05732	down
c111391.graph_c0	26	24	37	0	0	0	1.95	1.65	2.58	0	0	0	3.29905e-08	-5.05049	down
c111392.graph_c0	107	148	223	0	0	0	2.59	4.48	6.15	0	0	0	2.28902e-19	-7.22082	down
c111394.graph_c0	38	40	37	0	0	0	1.35	1.33	1.25	0	0	0	7.35159e-10	-5.45654	down
c111407.graph_c0	19	48	40	0	0	0	0.96	2.24	1.89	0	0	0	7.05743e-09	-5.24936	down
c111417.graph_c0	18	20	31	0	0	0	0.77	0.8	1.26	0	0	0	4.71403e-07	-4.72172	down
c111423.graph_c0	3403	3832	3655	871	523	508	277.23	298.56	281.02	65.45	43.12	40.46	1.86853e-45	-2.39145	down
c111425.graph_c0	84	67	153	0	0	0	3.3	2.09	5.45	0	0	0	2.17053e-15	-6.61121	down
c111427.graph_c0	42	49	39	7	6	6	4.22	4.46	3.59	0.67	0.63	0.61	1.06622e-06	-2.48474	down
c111430.graph_c0	57	85	86	0	0	0	1.61	2.24	2.31	0	0	0	4.74978e-14	-6.3279	down
c111432.graph_c1	56	52	45	0	0	0	2.69	2.31	2.03	0	0	0	1.53618e-11	-5.83004	down
c111438.graph_c0	105	145	345	0	0	0	9.71	12.07	29.45	0	0	0	9.63274e-20	-7.36009	down
c111442.graph_c0	18	34	53	0	0	0	1.26	2.18	3.45	0	0	0	1.24961e-08	-5.19488	down
c111445.graph_c0	33	22	25	3	4	4	1.14	0.71	0.82	0.1	0.14	0.14	0.000129299	-2.45552	down
c111447.graph_c0	23	49	27	0	0	0	2.48	4.69	2.62	0	0	0	1.33786e-08	-5.16923	down
c111448.graph_c0	48	108	153	0	0	0	2.17	4.51	6.5	0	0	0	5.56059e-15	-6.56837	down
c111450.graph_c0	17	62	112	0	0	0	0.84	2.84	5.22	0	0	0	1.18493e-10	-5.76535	down
c111451.graph_c0	32	54	127	0	0	0	1.03	1.61	3.87	0	0	0	6.08198e-12	-6.01447	down
c111456.graph_c0	42	55	41	4	6	11	3.58	4.27	3.22	0.33	0.54	0.95	6.22551e-06	-2.40406	down
c111457.graph_c0	26	22	41	0	0	0	0.83	0.65	1.24	0	0	0	3.42904e-08	-5.05401	down
c111462.graph_c0	53	57	98	0	0	0	4	4.2	6.31	0	0	0	4.66812e-13	-6.16452	down
c111465.graph_c0	148	182	372	0	0	0	5.19	5.94	12.38	0	0	0	4.32114e-22	-7.64398	down
c111469.graph_c0	39	69	55	0	0	0	1.63	2.67	2.17	0	0	0	1.11705e-11	-5.87355	down
c111484.graph_c0	223	240	235	39	10	18	17.54	16.4	16.95	2.83	0.82	1.39	5.91363e-19	-3.17929	down
c111490.graph_c0	1957	2952	2791	0	0	0	72.92	102.23	98.45	0	0	0	1.2936e-57	-10.8095	down
c111491.graph_c0	40	75	56	10	25	4	2.82	4.78	3.24	0.68	1.76	0.27	0.00211434	-1.82535	down
c111496.graph_c0	23	38	55	0	0	0	2.01	3.03	4.44	0	0	0	2.31489e-09	-5.36955	down
c111497.graph_c0	281	343	389	49	61	13	24.11	26.85	30.89	3.99	5.45	1.12	9.92194e-13	-2.81442	down
c111500.graph_c0	46	120	133	0	0	0	2.01	4.87	5.48	0	0	0	7.48457e-15	-6.53835	down
c111501.graph_c0	281	343	398	993	841	762	36.33	39.68	46.42	121.33	113.97	98.2	2.06459e-19	1.45493	up
c111504.graph_c1	2	0	0	33	28	29	0.29	0	0	3.71	4.3	2.87	1.99154e-08	4.43837	up
c111507.graph_c0	23	19	67	0	0	0	3.27	1.27	4.39	0	0	0	2.30638e-08	-5.15076	down
c111513.graph_c0	0	0	0	38	32	41	0	0	0	1.42	1.3	1.63	1.90942e-10	5.60442	up
c111520.graph_c0	763	635	737	185	125	171	50.65	39.07	45.61	12.02	8.84	11.77	7.01841e-30	-2.01927	down
c111521.graph_c0	0	0	0	37	36	23	0	0	0	7.53	8.2	4.81	1.86538e-09	5.38121	up
c111524.graph_c0	49	65	137	0	0	0	2.65	3.24	6.94	0	0	0	1.32405e-13	-6.31246	down
c111526.graph_c1	27	19	23	3	5	3	4.72	2.92	3.55	0.49	0.92	0.52	0.000725548	-2.24555	down
c111534.graph_c0	245	288	289	145	114	112	29.17	30.81	31.21	16.35	14.23	13.33	7.17884e-08	-1.02019	down
c111535.graph_c0	20	42	94	0	0	0	0.71	1.38	5.14	0	0	0	5.46272e-10	-5.58165	down
c111538.graph_c0	1	0	0	18	18	19	0.05	0	0	2.1	1.8	1.04	3.20299e-06	4.12948	up
c111542.graph_c0	9	8	7	18	31	37	1.41	1.63	0.53	0.63	1.49	1.25	0.00171757	1.82032	up
c111544.graph_c0	856	906	897	176	135	136	34.35	33.74	34.27	6.87	5.64	5.46	2.46963e-70	-2.44275	down
c111545.graph_c0	613	506	2061	0	0	0	16.98	13.08	54.3	0	0	0	9.10759e-22	-8.23128	down
c111546.graph_c0	202	385	606	0	0	0	5.56	9.96	15.93	0	0	0	3.40247e-27	-8.29394	down
c111547.graph_c0	59	145	384	0	0	0	1.92	5.79	12.03	0	0	0	1.25953e-11	-6.25794	down
c111550.graph_c0	26030	27804	26035	2409	1126	1316	1426.39	1404.85	1328.57	130.49	65.81	75.37	7.44962e-83	-3.8998	down
c111553.graph_c0	35	19	20	6	4	7	2.17	0.77	0.83	0.25	0.25	0.31	0.00448465	-1.80984	down
c111559.graph_c0	42	61	150	0	0	0	1.79	2.41	6.07	0	0	0	3.90003e-13	-6.25237	down
c111564.graph_c1	22	33	30	0	0	0	0.87	1.21	1.12	0	0	0	3.91373e-08	-5.02676	down
c111565.graph_c0	0	0	0	68	63	89	0	0	0	5.05	5.59	8.88	5.78213e-15	6.49626	up
c111565.graph_c1	0	0	0	78	51	56	0	0	0	7.9	5.7	5.99	1.08596e-13	6.26591	up
c111573.graph_c0	0	0	0	36	43	32	0	0	0	2.28	2.51	2.09	2.08325e-10	5.59899	up
c111581.graph_c0	58	97	131	0	0	0	1.64	2.55	3.52	0	0	0	4.04712e-15	-6.55193	down
c111582.graph_c0	68	78	203	0	0	0	1.3	1.4	3.72	0	0	0	1.44201e-15	-6.69062	down
c111583.graph_c0	56	64	91	0	0	0	3.04	3.21	4.63	0	0	0	2.06022e-13	-6.21662	down
c111586.graph_c0	40	83	114	0	0	0	4.11	7.81	10.91	0	0	0	2.26929e-13	-6.25728	down
c111597.graph_c0	21	42	46	0	0	0	0.73	1.35	1.51	0	0	0	4.32478e-09	-5.29745	down
c111600.graph_c0	83	98	214	0	0	0	2.94	3.23	7.2	0	0	0	5.42684e-17	-6.90161	down
c111601.graph_c0	28	53	86	1	0	0	2.81	6.14	8.89	0.28	0	0	8.98372e-11	-5.33021	down
c111604.graph_c0	22	45	48	0	0	0	0.76	1.45	1.58	0	0	0	2.28801e-09	-5.367	down
c111606.graph_c0	824	705	643	104	48	33	39.59	31.3	29.06	4.8	2.41	1.61	1.17353e-28	-3.37885	down
c111610.graph_c0	40	49	61	0	0	0	2.3	2.65	3.28	0	0	0	2.79887e-11	-5.78353	down
c111615.graph_c0	352	358	370	187	161	147	28.86	26.84	28.04	14.63	13.83	12.17	5.98174e-10	-1	down
c111622.graph_c0	18	38	76	0	0	0	0.66	1.29	2.63	0	0	0	2.60608e-09	-5.40083	down
c111626.graph_c0	200	295	243	0	0	0	3.58	4.95	4.16	0	0	0	2.14869e-24	-7.8433	down
c111631.graph_c0	28	55	63	0	0	0	1.43	2.6	3.02	0	0	0	1.10509e-10	-5.67874	down
c111634.graph_c0	44	40	72	0	0	0	2.01	3.44	3.07	0	0	0	2.82794e-11	-5.79831	down
c111639.graph_c0	24554	23343	23143	2170	896	1289	2002.67	1736.97	1745.03	168.99	76.67	106.29	2.46503e-31	-3.82668	down
c111644.graph_c0	150	102	137	52	45	41	5.42	3.43	4.69	1.81	1.7	1.52	4.68902e-06	-1.35156	down
c111647.graph_c0	28	44	66	0	0	0	1.53	2.22	3.38	0	0	0	2.53821e-10	-5.5993	down
c111665.graph_c0	20	35	34	0	0	0	1.22	1.97	1.95	0	0	0	3.02669e-08	-5.06413	down
c111666.graph_c0	18	22	38	0	0	0	0.67	0.77	1.35	0	0	0	1.80286e-07	-4.85505	down
c111668.graph_c0	73	98	106	0	0	0	2.51	3.14	3.46	0	0	0	1.42602e-15	-6.5893	down
c111671.graph_c0	95	85	63	9	9	1	12.31	9.85	7.36	1.1	1.22	0.13	1.43653e-10	-3.32366	down
c111675.graph_c0	71	105	146	0	0	0	2.59	3.59	5.04	0	0	0	3.49031e-16	-6.72312	down
c111678.graph_c0	57	145	261	0	0	0	4.57	11.26	19.45	0	0	0	4.05718e-17	-6.9835	down
c111689.graph_c0	31	25	35	0	0	1	2.62	2.24	2.9	0	0	0.08	4.6037e-08	-4.62048	down
c111692.graph_c0	39	43	74	0	0	0	3.15	3.17	5.54	0	0	0	3.32985e-11	-5.78698	down
c111696.graph_c0	9	7	10	34	26	24	2.98	1.94	2.75	10.33	9.09	7.59	0.00177144	1.68406	up
c111699.graph_c0	579	789	450	1	7	8	142.26	165.7	96.6	0.33	2.26	2.3	9.09146e-57	-6.41284	down
c111705.graph_c2	22	21	46	0	0	0	0.64	0.57	1.27	0	0	0	5.64176e-08	-5.00714	down
c111706.graph_c0	850	1087	2021	0	0	0	20.02	23.93	45.37	0	0	0	1.07936e-35	-9.4669	down
c111711.graph_c1	513	497	550	254	164	217	40.72	37.65	42.49	19.16	14.99	20.2	1.88386e-11	-1.173	down
c111714.graph_c0	17	36	20	0	0	0	1.63	1.88	1.06	0	0	0	3.60574e-07	-4.7634	down
c111719.graph_c0	36	47	26	1	1	0	1.72	2.07	1.17	0.05	0.05	0	1.14606e-08	-4.48262	down
c111722.graph_c0	149	144	82	0	0	0	11.15	9.9	5.75	0	0	0	1.48031e-17	-6.93369	down
c111724.graph_c0	21	21	29	0	0	0	0.84	0.78	1.1	0	0	0	2.78004e-07	-4.78482	down
[truncated: 8,963 more rows]

## Sheet: Table S6
Table S6 Summary of all DEGs involved in pathway via KEGG analysis.
#Pathway	ko_ID	gene number	#ID
RNA degradation	ko03018	65	c103621.graph_c0;c107490.graph_c0;c110848.graph_c0;c110848.graph_c1;c111249.graph_c0;c111484.graph_c0;c112216.graph_c1;c112717.graph_c1;c113488.graph_c0;c113507.graph_c0;c114583.graph_c1;c114613.graph_c0;c115052.graph_c0;c115446.graph_c0;c116611.graph_c0;c118659.graph_c0;c118837.graph_c0;c119316.graph_c0;c119372.graph_c0;c120890.graph_c0;c121287.graph_c0;c121611.graph_c0;c121841.graph_c0;c121971.…
2-Oxocarboxylic acid metabolism	ko01210	48	c101614.graph_c0;c102508.graph_c0;c102954.graph_c0;c107044.graph_c0;c107712.graph_c0;c107718.graph_c0;c107883.graph_c1;c108600.graph_c0;c108629.graph_c0;c110120.graph_c0;c111000.graph_c0;c111306.graph_c0;c111448.graph_c0;c111706.graph_c0;c111894.graph_c0;c112229.graph_c0;c112573.graph_c0;c112659.graph_c0;c113426.graph_c0;c116033.graph_c0;c116050.graph_c0;c116560.graph_c0;c116744.graph_c0;c116771.…
Folate biosynthesis	ko00790	17	c107676.graph_c0;c110575.graph_c0;c111373.graph_c0;c115310.graph_c0;c118915.graph_c0;c121242.graph_c1;c121324.graph_c0;c122559.graph_c0;c123312.graph_c0;c125432.graph_c2;c125862.graph_c0;c132447.graph_c0;c133141.graph_c0;c134613.graph_c0;c135134.graph_c0;c88518.graph_c0;c96998.graph_c1
Alanine, aspartate and glutamate metabolism	ko00250	36	c101871.graph_c0;c102954.graph_c0;c107248.graph_c0;c107718.graph_c0;c109711.graph_c0;c112001.graph_c0;c112168.graph_c0;c112229.graph_c0;c112402.graph_c0;c112740.graph_c0;c114222.graph_c0;c116462.graph_c1;c117589.graph_c0;c120466.graph_c0;c120574.graph_c0;c121149.graph_c0;c122571.graph_c0;c123892.graph_c0;c124746.graph_c1;c127193.graph_c1;c127382.graph_c0;c127759.graph_c0;c127819.graph_c0;c128063.…
Flavone and flavonol biosynthesis	ko00944	9	c109477.graph_c0;c115004.graph_c0;c118274.graph_c0;c122167.graph_c0;c123964.graph_c0;c128856.graph_c0;c129546.graph_c0;c49989.graph_c0;c96033.graph_c0
Lipoic acid metabolism	ko00785	1	c102878.graph_c0
Nicotinate and nicotinamide metabolism	ko00760	17	c111600.graph_c0;c111665.graph_c0;c112751.graph_c0;c115834.graph_c0;c119758.graph_c0;c120980.graph_c0;c121332.graph_c0;c123614.graph_c1;c124303.graph_c0;c124955.graph_c0;c126745.graph_c1;c127206.graph_c1;c128132.graph_c1;c130264.graph_c2;c134593.graph_c1;c45561.graph_c0;c55818.graph_c0
Carbapenem biosynthesis	ko00332	2	c115129.graph_c0;c135490.graph_c0
Ribosome	ko03010	134	c100134.graph_c0;c100828.graph_c0;c100962.graph_c0;c101257.graph_c0;c102297.graph_c0;c102915.graph_c0;c103056.graph_c0;c103613.graph_c0;c103670.graph_c0;c103713.graph_c0;c103920.graph_c0;c104370.graph_c0;c104762.graph_c0;c105559.graph_c0;c105571.graph_c0;c105748.graph_c0;c106037.graph_c0;c106261.graph_c0;c106629.graph_c0;c106961.graph_c0;c107985.graph_c0;c108014.graph_c0;c108603.graph_c0;c108676.…
Steroid biosynthesis	ko00100	24	c100031.graph_c0;c100435.graph_c0;c102905.graph_c0;c104554.graph_c0;c108572.graph_c0;c108594.graph_c0;c108882.graph_c0;c108939.graph_c0;c112340.graph_c0;c112680.graph_c0;c116162.graph_c0;c117231.graph_c0;c117439.graph_c0;c119555.graph_c0;c120391.graph_c0;c121314.graph_c1;c121338.graph_c1;c126163.graph_c0;c127177.graph_c0;c128238.graph_c0;c129659.graph_c0;c132132.graph_c0;c82578.graph_c0;c98694.gr…
Glycosphingolipid biosynthesis - ganglio series	ko00604	13	c112854.graph_c2;c116128.graph_c0;c117053.graph_c1;c117053.graph_c2;c119549.graph_c0;c120034.graph_c0;c124035.graph_c1;c124076.graph_c0;c131192.graph_c1;c131498.graph_c0;c132373.graph_c0;c133835.graph_c0;c134931.graph_c1
Fatty acid biosynthesis	ko00061	20	c106434.graph_c0;c112197.graph_c0;c112417.graph_c0;c112595.graph_c0;c113878.graph_c0;c114172.graph_c0;c115371.graph_c0;c116458.graph_c0;c119666.graph_c1;c120124.graph_c0;c121299.graph_c0;c122768.graph_c0;c124664.graph_c0;c124665.graph_c1;c126023.graph_c1;c128695.graph_c0;c129253.graph_c2;c135340.graph_c0;c51333.graph_c0;c96474.graph_c0
Isoflavonoid biosynthesis	ko00943	5	c105267.graph_c0;c110514.graph_c0;c115004.graph_c0;c127353.graph_c0;c89145.graph_c0
One carbon pool by folate	ko00670	12	c106348.graph_c0;c111294.graph_c0;c111496.graph_c0;c115898.graph_c0;c117787.graph_c0;c118235.graph_c1;c124355.graph_c0;c125373.graph_c1;c127111.graph_c1;c129033.graph_c0;c131179.graph_c1;c132219.graph_c0
Indole alkaloid biosynthesis	ko00901	3	c120545.graph_c0;c125627.graph_c0;c130843.graph_c0
Pentose and glucuronate interconversions	ko00040	59	c102882.graph_c0;c104398.graph_c0;c104978.graph_c0;c105265.graph_c0;c105555.graph_c0;c107339.graph_c0;c107687.graph_c0;c108264.graph_c0;c108808.graph_c0;c109172.graph_c0;c109779.graph_c0;c110328.graph_c0;c111832.graph_c0;c112133.graph_c0;c112506.graph_c0;c113134.graph_c0;c113793.graph_c0;c115724.graph_c0;c116785.graph_c0;c116888.graph_c0;c119022.graph_c0;c119172.graph_c0;c119869.graph_c0;c120592.…
Peroxisome	ko04146	60	c102326.graph_c0;c103490.graph_c0;c108272.graph_c0;c108579.graph_c0;c109474.graph_c0;c111448.graph_c0;c112609.graph_c0;c112659.graph_c0;c113159.graph_c0;c114061.graph_c0;c114139.graph_c0;c114172.graph_c0;c114946.graph_c0;c115595.graph_c0;c116237.graph_c0;c116837.graph_c0;c117044.graph_c0;c117326.graph_c0;c117972.graph_c0;c118008.graph_c0;c118951.graph_c0;c119307.graph_c1;c119552.graph_c0;c119666.…
Glycosphingolipid biosynthesis - globo and isoglobo series	ko00603	5	c119549.graph_c0;c124747.graph_c1;c126513.graph_c0;c132373.graph_c0;c133105.graph_c0
Ascorbate and aldarate metabolism	ko00053	35	c105573.graph_c0;c108539.graph_c0;c110399.graph_c0;c111075.graph_c0;c112098.graph_c0;c112506.graph_c0;c113134.graph_c0;c114024.graph_c0;c114646.graph_c0;c116650.graph_c0;c119172.graph_c0;c122774.graph_c0;c123835.graph_c0;c123845.graph_c0;c124424.graph_c0;c124446.graph_c0;c124871.graph_c1;c125419.graph_c2;c126473.graph_c1;c126683.graph_c0;c126732.graph_c0;c129709.graph_c0;c130275.graph_c0;c131676.…
Propanoate metabolism	ko00640	23	c101654.graph_c0;c105643.graph_c0;c106385.graph_c0;c108076.graph_c0;c111108.graph_c0;c111225.graph_c0;c113439.graph_c0;c113878.graph_c0;c114026.graph_c0;c115000.graph_c0;c116224.graph_c0;c116458.graph_c0;c116521.graph_c0;c119350.graph_c0;c119685.graph_c0;c122048.graph_c2;c122768.graph_c0;c124052.graph_c0;c130616.graph_c0;c50697.graph_c0;c96023.graph_c0;c96272.graph_c0;c96474.graph_c0
Glycine, serine and threonine metabolism	ko00260	53	c102361.graph_c0;c106348.graph_c0;c106951.graph_c0;c108436.graph_c0;c108754.graph_c0;c109288.graph_c0;c109561.graph_c0;c110200.graph_c0;c110399.graph_c0;c110840.graph_c0;c112088.graph_c0;c112430.graph_c0;c113426.graph_c0;c113439.graph_c0;c113642.graph_c0;c113720.graph_c0;c114026.graph_c0;c114311.graph_c0;c114927.graph_c0;c115898.graph_c0;c116237.graph_c0;c116566.graph_c0;c116771.graph_c0;c117061.…
Plant-pathogen interaction	ko04626	120	c100159.graph_c0;c101193.graph_c0;c102211.graph_c0;c102505.graph_c0;c102654.graph_c0;c103038.graph_c0;c105069.graph_c0;c106652.graph_c0;c107087.graph_c0;c107211.graph_c1;c108042.graph_c0;c108112.graph_c0;c108145.graph_c0;c108792.graph_c0;c110797.graph_c0;c111329.graph_c0;c111359.graph_c0;c111507.graph_c0;c111544.graph_c0;c111644.graph_c0;c112215.graph_c0;c112762.graph_c0;c112879.graph_c1;c112879.…
MAPK signaling pathway - plant	ko04016	97	c100159.graph_c0;c101088.graph_c0;c102505.graph_c0;c103038.graph_c0;c104199.graph_c0;c106441.graph_c0;c108042.graph_c0;c108145.graph_c0;c109741.graph_c0;c110004.graph_c0;c110891.graph_c0;c111031.graph_c1;c111051.graph_c0;c111359.graph_c0;c111507.graph_c0;c111666.graph_c0;c112215.graph_c0;c112319.graph_c0;c112533.graph_c0;c112762.graph_c0;c113217.graph_c1;c113271.graph_c0;c114197.graph_c0;c114607.…
Arginine and proline metabolism	ko00330	36	c102954.graph_c0;c103137.graph_c0;c107718.graph_c0;c109389.graph_c0;c110399.graph_c0;c111041.graph_c1;c111759.graph_c0;c112227.graph_c0;c112882.graph_c0;c113340.graph_c0;c114024.graph_c0;c114299.graph_c0;c114646.graph_c0;c115129.graph_c0;c116018.graph_c0;c116201.graph_c0;c116252.graph_c0;c119411.graph_c0;c120058.graph_c0;c120574.graph_c0;c122138.graph_c0;c123892.graph_c0;c124099.graph_c0;c124290.…
Flavonoid biosynthesis	ko00941	34	c102907.graph_c0;c105091.graph_c0;c107751.graph_c0;c109477.graph_c0;c111059.graph_c0;c111606.graph_c0;c115840.graph_c0;c116677.graph_c0;c117585.graph_c0;c117680.graph_c0;c118274.graph_c0;c120875.graph_c0;c120875.graph_c1;c122167.graph_c0;c123323.graph_c3;c123752.graph_c0;c123874.graph_c0;c123964.graph_c0;c124118.graph_c0;c124268.graph_c1;c124581.graph_c0;c126809.graph_c0;c126973.graph_c0;c129105.…
Carbon metabolism	ko01200	185	c100227.graph_c0;c100402.graph_c0;c102155.graph_c0;c102155.graph_c1;c102340.graph_c0;c102361.graph_c0;c102954.graph_c0;c103165.graph_c0;c104388.graph_c0;c104393.graph_c0;c105265.graph_c0;c105643.graph_c0;c106348.graph_c0;c106385.graph_c0;c106493.graph_c0;c107718.graph_c0;c108076.graph_c0;c108362.graph_c1;c108522.graph_c0;c108554.graph_c0;c108600.graph_c0;c108623.graph_c0;c108724.graph_c0;c108751.…
alpha-Linolenic acid metabolism	ko00592	22	c103490.graph_c0;c110646.graph_c0;c112670.graph_c0;c113248.graph_c1;c114139.graph_c0;c115727.graph_c0;c116018.graph_c1;c116395.graph_c0;c118031.graph_c0;c118983.graph_c0;c119880.graph_c0;c121006.graph_c0;c122024.graph_c0;c122048.graph_c2;c126010.graph_c0;c127488.graph_c1;c130616.graph_c0;c131233.graph_c0;c131233.graph_c1;c131260.graph_c0;c46526.graph_c0;c98694.graph_c0
Cysteine and methionine metabolism	ko00270	59	c102361.graph_c0;c102954.graph_c0;c103399.graph_c0;c104388.graph_c0;c104902.graph_c0;c106832.graph_c0;c106951.graph_c0;c107718.graph_c0;c107897.graph_c0;c110015.graph_c0;c110761.graph_c0;c110840.graph_c0;c111000.graph_c0;c111844.graph_c0;c112882.graph_c0;c113067.graph_c0;c113274.graph_c0;c113426.graph_c0;c113642.graph_c0;c113712.graph_c1;c114107.graph_c0;c114915.graph_c0;c115133.graph_c0;c115548.…
SNARE interactions in vesicular transport	ko04130	11	c107483.graph_c0;c108422.graph_c0;c111943.graph_c0;c121090.graph_c0;c121512.graph_c0;c124494.graph_c1;c135349.graph_c0;c50140.graph_c0;c51946.graph_c0;c90600.graph_c0;c97441.graph_c0
Ubiquitin mediated proteolysis	ko04120	60	c100208.graph_c0;c101653.graph_c0;c102718.graph_c0;c104990.graph_c0;c105363.graph_c0;c105559.graph_c0;c106973.graph_c0;c107129.graph_c0;c107200.graph_c0;c108437.graph_c0;c109243.graph_c0;c110632.graph_c0;c111193.graph_c1;c111798.graph_c0;c112564.graph_c0;c114704.graph_c3;c115199.graph_c1;c115230.graph_c0;c116489.graph_c0;c116722.graph_c0;c116976.graph_c0;c117480.graph_c0;c118765.graph_c0;c119218.…
Fatty acid metabolism	ko01212	41	c100228.graph_c0;c103490.graph_c0;c105466.graph_c0;c105643.graph_c0;c106385.graph_c0;c106434.graph_c0;c111108.graph_c0;c111376.graph_c0;c111756.graph_c0;c112197.graph_c0;c112417.graph_c0;c112595.graph_c0;c113564.graph_c0;c113878.graph_c0;c114139.graph_c0;c114172.graph_c0;c115371.graph_c0;c116458.graph_c0;c116877.graph_c0;c119666.graph_c1;c120124.graph_c0;c120295.graph_c1;c121299.graph_c0;c121424.…
Ubiquinone and other terpenoid-quinone biosynthesis	ko00130	31	c103641.graph_c0;c104068.graph_c0;c105818.graph_c0;c108672.graph_c1;c108790.graph_c0;c111000.graph_c0;c112608.graph_c1;c113067.graph_c0;c113821.graph_c0;c116011.graph_c0;c117585.graph_c0;c118012.graph_c0;c118012.graph_c1;c118132.graph_c0;c118422.graph_c0;c119901.graph_c0;c122697.graph_c0;c123566.graph_c2;c126570.graph_c0;c126651.graph_c0;c128133.graph_c0;c129817.graph_c0;c129966.graph_c0;c130089.…
Arachidonic acid metabolism	ko00590	15	c105389.graph_c0;c107565.graph_c0;c110646.graph_c0;c113248.graph_c1;c115727.graph_c0;c117556.graph_c0;c120239.graph_c1;c121904.graph_c0;c123287.graph_c0;c123783.graph_c3;c124431.graph_c1;c130318.graph_c1;c55782.graph_c0;c55834.graph_c0;c98694.graph_c0
Vitamin B6 metabolism	ko00750	10	c102361.graph_c0;c103623.graph_c0;c106881.graph_c0;c109616.graph_c0;c117061.graph_c0;c120363.graph_c0;c120620.graph_c0;c120813.graph_c0;c122987.graph_c0;c127397.graph_c0
Glycerolipid metabolism	ko00561	67	c100963.graph_c0;c102789.graph_c0;c103110.graph_c0;c103674.graph_c0;c107663.graph_c0;c110295.graph_c0;c110399.graph_c0;c110912.graph_c0;c111021.graph_c0;c111243.graph_c0;c111465.graph_c0;c111491.graph_c0;c111847.graph_c0;c112502.graph_c0;c112727.graph_c0;c112822.graph_c0;c113680.graph_c0;c113829.graph_c0;c114024.graph_c0;c114174.graph_c0;c114554.graph_c0;c114646.graph_c0;c114790.graph_c0;c114813.…
Phenylalanine metabolism	ko00360	32	c102954.graph_c0;c106493.graph_c0;c107718.graph_c0;c109844.graph_c1;c111000.graph_c0;c111108.graph_c0;c112227.graph_c0;c112467.graph_c1;c113067.graph_c0;c113340.graph_c0;c113821.graph_c0;c116018.graph_c0;c116252.graph_c0;c116323.graph_c0;c118488.graph_c0;c119901.graph_c0;c120574.graph_c0;c120915.graph_c0;c120922.graph_c0;c120922.graph_c1;c121254.graph_c0;c123566.graph_c2;c124290.graph_c0;c125602.…
Fatty acid degradation	ko00071	39	c103490.graph_c0;c105643.graph_c0;c106385.graph_c0;c110399.graph_c0;c111108.graph_c0;c111825.graph_c0;c111952.graph_c0;c113214.graph_c0;c113564.graph_c0;c114024.graph_c0;c114139.graph_c0;c114172.graph_c0;c114646.graph_c0;c115058.graph_c0;c117379.graph_c0;c118031.graph_c0;c118211.graph_c0;c118346.graph_c0;c119666.graph_c1;c119880.graph_c0;c120124.graph_c0;c121299.graph_c0;c122048.graph_c2;c124431.…
Lysine biosynthesis	ko00300	14	c102508.graph_c0;c105850.graph_c0;c107712.graph_c0;c110120.graph_c0;c111000.graph_c0;c113426.graph_c0;c113642.graph_c0;c113721.graph_c0;c116771.graph_c0;c119901.graph_c0;c127062.graph_c1;c133821.graph_c0;c55861.graph_c0;c97978.graph_c0
Arginine biosynthesis	ko00220	22	c101871.graph_c0;c102954.graph_c0;c107248.graph_c0;c107718.graph_c0;c109525.graph_c0;c109711.graph_c0;c112001.graph_c0;c112229.graph_c0;c112573.graph_c0;c116033.graph_c0;c119411.graph_c0;c120574.graph_c0;c121149.graph_c0;c122319.graph_c0;c122506.graph_c0;c123930.graph_c0;c124746.graph_c1;c129234.graph_c1;c132636.graph_c1;c50686.graph_c0;c89990.graph_c0;c98757.graph_c0
Sulfur metabolism	ko00920	15	c103933.graph_c0;c106832.graph_c0;c113274.graph_c0;c114107.graph_c0;c115311.graph_c0;c117115.graph_c0;c121369.graph_c0;c124569.graph_c0;c128417.graph_c0;c129424.graph_c0;c129443.graph_c0;c135273.graph_c0;c56095.graph_c0;c97968.graph_c0;c98596.graph_c0
Glycosaminoglycan degradation	ko00531	17	c112854.graph_c2;c116128.graph_c0;c117053.graph_c1;c117053.graph_c2;c119549.graph_c0;c119922.graph_c0;c120034.graph_c0;c124035.graph_c1;c124076.graph_c0;c125566.graph_c0;c128580.graph_c0;c131192.graph_c1;c131334.graph_c0;c131498.graph_c0;c132373.graph_c0;c133835.graph_c0;c134931.graph_c1
Histidine metabolism	ko00340	12	c110399.graph_c0;c112054.graph_c0;c114024.graph_c0;c114646.graph_c0;c117431.graph_c0;c124424.graph_c0;c124871.graph_c1;c125407.graph_c0;c50559.graph_c0;c56603.graph_c0;c56691.graph_c0;c89775.graph_c0
Inositol phosphate metabolism	ko00562	39	c104180.graph_c0;c104241.graph_c0;c104611.graph_c0;c108395.graph_c0;c110876.graph_c0;c111350.graph_c0;c112098.graph_c0;c114341.graph_c0;c116558.graph_c0;c116565.graph_c0;c117344.graph_c0;c117456.graph_c0;c117752.graph_c0;c117901.graph_c0;c117959.graph_c1;c118457.graph_c0;c122542.graph_c1;c123118.graph_c0;c123141.graph_c0;c123628.graph_c0;c123690.graph_c0;c123828.graph_c0;c124424.graph_c0;c124510.…
Spliceosome	ko03040	114	c100012.graph_c1;c102299.graph_c0;c102662.graph_c0;c102708.graph_c0;c102850.graph_c0;c103424.graph_c0;c103929.graph_c0;c104228.graph_c0;c104331.graph_c0;c105505.graph_c0;c106349.graph_c0;c107428.graph_c0;c107711.graph_c0;c108725.graph_c0;c108828.graph_c0;c108957.graph_c0;c109070.graph_c0;c109099.graph_c0;c109589.graph_c0;c109995.graph_c0;c110224.graph_c1;c110496.graph_c1;c110563.graph_c0;c110563.…
RNA polymerase	ko03020	45	c100711.graph_c0;c100902.graph_c0;c108998.graph_c1;c110952.graph_c0;c111696.graph_c0;c112514.graph_c2;c112906.graph_c0;c112998.graph_c0;c118102.graph_c1;c119227.graph_c0;c119642.graph_c0;c120005.graph_c0;c120757.graph_c0;c120871.graph_c0;c121258.graph_c0;c122432.graph_c0;c123622.graph_c0;c123898.graph_c0;c124562.graph_c1;c124765.graph_c0;c125307.graph_c0;c125799.graph_c0;c126578.graph_c0;c126851.…
Valine, leucine and isoleucine biosynthesis	ko00290	17	c101614.graph_c0;c107044.graph_c0;c107883.graph_c1;c108629.graph_c0;c114311.graph_c0;c116050.graph_c0;c116560.graph_c0;c116744.graph_c0;c118783.graph_c0;c119077.graph_c0;c119122.graph_c0;c119857.graph_c0;c127856.graph_c1;c129792.graph_c0;c133023.graph_c0;c83734.graph_c0;c90014.graph_c0
Base excision repair	ko03410	15	c105119.graph_c1;c107395.graph_c0;c109511.graph_c0;c112601.graph_c0;c114366.graph_c0;c124125.graph_c0;c124857.graph_c2;c125755.graph_c1;c125800.graph_c0;c125883.graph_c0;c126031.graph_c0;c130221.graph_c0;c131776.graph_c1;c56309.graph_c0;c99851.graph_c0
Protein processing in endoplasmic reticulum	ko04141	132	c100036.graph_c0;c100059.graph_c0;c100114.graph_c0;c100208.graph_c0;c100847.graph_c0;c101298.graph_c0;c101653.graph_c0;c102662.graph_c0;c103107.graph_c0;c103107.graph_c1;c103424.graph_c0;c105045.graph_c0;c105350.graph_c0;c106696.graph_c0;c106722.graph_c0;c106853.graph_c0;c107011.graph_c0;c107059.graph_c0;c107064.graph_c0;c107165.graph_c0;c107385.graph_c0;c107686.graph_c0;c108628.graph_c0;c108661.…
Carotenoid biosynthesis	ko00906	20	c112365.graph_c0;c114523.graph_c0;c115076.graph_c0;c115735.graph_c0;c116770.graph_c0;c118326.graph_c0;c121744.graph_c0;c122243.graph_c0;c123435.graph_c1;c125925.graph_c0;c125925.graph_c1;c126367.graph_c0;c127051.graph_c0;c127383.graph_c0;c128178.graph_c0;c128211.graph_c0;c129448.graph_c0;c131508.graph_c0;c132484.graph_c0;c132661.graph_c2
Amino sugar and nucleotide sugar metabolism	ko00520	89	c100689.graph_c0;c104445.graph_c0;c107019.graph_c0;c109140.graph_c0;c109725.graph_c0;c110185.graph_c0;c110615.graph_c0;c111219.graph_c0;c111280.graph_c0;c111309.graph_c0;c111886.graph_c0;c112133.graph_c0;c112176.graph_c0;c112209.graph_c0;c112506.graph_c0;c113134.graph_c0;c113573.graph_c0;c113756.graph_c0;c114315.graph_c0;c114535.graph_c0;c115719.graph_c0;c116065.graph_c0;c116792.graph_c0;c116888.…
Basal transcription factors	ko03022	27	c104716.graph_c0;c104950.graph_c0;c106590.graph_c0;c107164.graph_c0;c113119.graph_c0;c116132.graph_c0;c117793.graph_c0;c118499.graph_c0;c118866.graph_c0;c119512.graph_c0;c121239.graph_c0;c122549.graph_c1;c123582.graph_c0;c124373.graph_c0;c124448.graph_c0;c128889.graph_c0;c133743.graph_c0;c135408.graph_c0;c52899.graph_c0;c56195.graph_c0;c83811.graph_c0;c92067.graph_c0;c93949.graph_c0;c98619.graph_…
Non-homologous end-joining	ko03450	4	c108986.graph_c0;c116211.graph_c0;c120300.graph_c0;c132748.graph_c0
beta-Alanine metabolism	ko00410	23	c105643.graph_c0;c108076.graph_c0;c110399.graph_c0;c111108.graph_c0;c114024.graph_c0;c114646.graph_c0;c116462.graph_c1;c116521.graph_c0;c119350.graph_c0;c122048.graph_c2;c124052.graph_c0;c124871.graph_c1;c127193.graph_c1;c130459.graph_c0;c130616.graph_c0;c132011.graph_c0;c47155.graph_c0;c50559.graph_c0;c50697.graph_c0;c56603.graph_c0;c56691.graph_c0;c84940.graph_c0;c89775.graph_c0
Pentose phosphate pathway	ko00030	41	c100227.graph_c0;c100402.graph_c0;c103165.graph_c0;c104393.graph_c0;c105265.graph_c0;c108522.graph_c0;c108623.graph_c0;c108724.graph_c0;c110059.graph_c0;c111484.graph_c0;c111859.graph_c0;c112717.graph_c1;c113704.graph_c0;c114348.graph_c0;c114535.graph_c0;c115037.graph_c1;c115719.graph_c0;c116065.graph_c0;c116870.graph_c0;c117674.graph_c0;c120168.graph_c0;c122289.graph_c0;c122851.graph_c0;c123746.…
Valine, leucine and isoleucine degradation	ko00280	42	c101654.graph_c0;c103490.graph_c0;c105643.graph_c0;c106385.graph_c0;c108076.graph_c0;c108711.graph_c0;c110299.graph_c0;c110399.graph_c0;c110544.graph_c0;c111108.graph_c0;c111751.graph_c0;c113439.graph_c0;c113564.graph_c0;c113673.graph_c0;c114024.graph_c0;c114026.graph_c0;c114139.graph_c0;c114646.graph_c0;c114776.graph_c0;c116586.graph_c0;c119122.graph_c0;c119350.graph_c0;c119685.graph_c0;c120756.…
Mannose type O-glycan biosynthesis	ko00515	7	c114510.graph_c0;c117317.graph_c0;c117684.graph_c0;c122835.graph_c0;c127011.graph_c0;c130737.graph_c0;c133528.graph_c0
Cutin, suberine and wax biosynthesis	ko00073	19	c108242.graph_c0;c108579.graph_c0;c113206.graph_c0;c114212.graph_c0;c115058.graph_c0;c116111.graph_c0;c117747.graph_c1;c118127.graph_c1;c118211.graph_c0;c118346.graph_c0;c118895.graph_c0;c121914.graph_c1;c122451.graph_c0;c122466.graph_c0;c122809.graph_c1;c123307.graph_c0;c124206.graph_c0;c124295.graph_c0;c134217.graph_c0
RNA transport	ko03013	119	c100230.graph_c0;c101035.graph_c0;c101915.graph_c0;c102370.graph_c0;c102718.graph_c0;c105125.graph_c0;c106320.graph_c0;c106539.graph_c0;c107725.graph_c0;c108107.graph_c0;c108149.graph_c0;c108159.graph_c0;c108496.graph_c0;c108634.graph_c0;c108636.graph_c0;c108639.graph_c0;c108957.graph_c0;c110631.graph_c0;c110739.graph_c0;c111275.graph_c0;c111380.graph_c0;c111610.graph_c0;c112146.graph_c0;c112605.…
Biosynthesis of various secondary metabolites - part 2	ko00998	1	c122077.graph_c0
Ether lipid metabolism	ko00565	17	c101399.graph_c0;c110646.graph_c0;c113248.graph_c1;c115727.graph_c0;c116144.graph_c0;c117901.graph_c0;c125209.graph_c0;c127143.graph_c1;c127510.graph_c1;c128868.graph_c1;c129370.graph_c0;c130832.graph_c0;c131602.graph_c1;c131760.graph_c0;c56403.graph_c0;c92892.graph_c0;c98694.graph_c0
Mismatch repair	ko03430	20	c107395.graph_c0;c108641.graph_c0;c112601.graph_c0;c114448.graph_c0;c114849.graph_c0;c118268.graph_c0;c119754.graph_c0;c120717.graph_c0;c124125.graph_c0;c125883.graph_c0;c128692.graph_c0;c131546.graph_c0;c131753.graph_c0;c133941.graph_c0;c134384.graph_c0;c134821.graph_c0;c134903.graph_c0;c56309.graph_c0;c97380.graph_c0;c99851.graph_c0
Lysine degradation	ko00310	29	c105643.graph_c0;c105850.graph_c0;c106385.graph_c0;c110120.graph_c0;c110399.graph_c0;c111108.graph_c0;c113439.graph_c0;c113721.graph_c0;c114024.graph_c0;c114026.graph_c0;c114646.graph_c0;c114728.graph_c0;c115611.graph_c0;c116237.graph_c0;c116577.graph_c0;c118754.graph_c0;c119622.graph_c0;c120681.graph_c0;c121623.graph_c1;c124508.graph_c2;c124871.graph_c1;c135034.graph_c0;c50559.graph_c0;c55636.gr…
Sphingolipid metabolism	ko00600	32	c110524.graph_c0;c111258.graph_c0;c112854.graph_c2;c116128.graph_c0;c117053.graph_c1;c117053.graph_c2;c117643.graph_c0;c117701.graph_c0;c118630.graph_c0;c118775.graph_c1;c119652.graph_c0;c119997.graph_c0;c120034.graph_c0;c124035.graph_c1;c124076.graph_c0;c124747.graph_c1;c126513.graph_c0;c126971.graph_c0;c127159.graph_c0;c127713.graph_c0;c130123.graph_c1;c131192.graph_c1;c131498.graph_c0;c132849.…
Monobactam biosynthesis	ko00261	7	c113426.graph_c0;c113642.graph_c0;c115311.graph_c0;c116771.graph_c0;c124569.graph_c0;c129443.graph_c0;c133821.graph_c0
Riboflavin metabolism	ko00740	14	c110301.graph_c0;c111373.graph_c0;c111600.graph_c0;c111768.graph_c0;c112432.graph_c0;c115310.graph_c0;c121088.graph_c0;c123504.graph_c0;c124303.graph_c0;c124683.graph_c0;c133513.graph_c0;c50747.graph_c0;c88518.graph_c0;c88885.graph_c0
Glyoxylate and dicarboxylate metabolism	ko00630	59	c101871.graph_c0;c104388.graph_c0;c106348.graph_c0;c106385.graph_c0;c108362.graph_c1;c108554.graph_c0;c108754.graph_c0;c111041.graph_c1;c111306.graph_c0;c111706.graph_c0;c112001.graph_c0;c113439.graph_c0;c113501.graph_c0;c113720.graph_c0;c113723.graph_c0;c114026.graph_c0;c114457.graph_c0;c114927.graph_c0;c115387.graph_c0;c115548.graph_c0;c115898.graph_c0;c116224.graph_c0;c116566.graph_c0;c117326.…
Starch and sucrose metabolism	ko00500	107	c103586.graph_c0;c104732.graph_c0;c106825.graph_c0;c107689.graph_c0;c109885.graph_c0;c110615.graph_c0;c110660.graph_c0;c111565.graph_c0;c111600.graph_c0;c112133.graph_c0;c112441.graph_c0;c112509.graph_c0;c113387.graph_c0;c113517.graph_c0;c113844.graph_c0;c113966.graph_c0;c114535.graph_c0;c114968.graph_c0;c115139.graph_c0;c115581.graph_c1;c115719.graph_c0;c116053.graph_c0;c116065.graph_c0;c116493.…
Stilbenoid, diarylheptanoid and gingerol biosynthesis	ko00945	15	c102907.graph_c0;c111059.graph_c0;c111361.graph_c0;c116677.graph_c0;c117585.graph_c0;c117680.graph_c0;c118210.graph_c2;c123182.graph_c0;c124118.graph_c0;c124581.graph_c0;c125103.graph_c1;c126973.graph_c0;c130862.graph_c0;c131506.graph_c0;c78585.graph_c0
Endocytosis	ko04144	91	c101399.graph_c0;c102662.graph_c0;c102946.graph_c0;c103125.graph_c1;c103178.graph_c0;c103359.graph_c0;c103424.graph_c0;c104925.graph_c0;c105405.graph_c0;c107307.graph_c0;c108011.graph_c0;c108219.graph_c0;c108925.graph_c0;c109145.graph_c0;c109991.graph_c0;c110151.graph_c0;c110265.graph_c0;c110507.graph_c0;c110553.graph_c0;c112514.graph_c3;c113274.graph_c1;c114482.graph_c0;c114914.graph_c0;c115087.…
Limonene and pinene degradation	ko00903	6	c111108.graph_c0;c114024.graph_c0;c114646.graph_c0;c124871.graph_c1;c50559.graph_c0;c89775.graph_c0
Porphyrin and chlorophyll metabolism	ko00860	37	c106362.graph_c0;c106789.graph_c1;c110181.graph_c0;c110444.graph_c0;c111469.graph_c0;c112430.graph_c0;c114244.graph_c0;c114933.graph_c0;c117473.graph_c0;c119153.graph_c0;c119418.graph_c0;c119761.graph_c0;c119943.graph_c0;c121553.graph_c0;c123115.graph_c0;c123542.graph_c0;c124023.graph_c0;c124607.graph_c0;c125076.graph_c0;c125204.graph_c1;c125691.graph_c1;c125871.graph_c0;c125905.graph_c0;c127032.…
Other types of O-glycan biosynthesis	ko00514	8	c110930.graph_c0;c114504.graph_c0;c117317.graph_c0;c117684.graph_c0;c120623.graph_c0;c122835.graph_c0;c129355.graph_c0;c131094.graph_c2
Biotin metabolism	ko00780	6	c103560.graph_c0;c110154.graph_c0;c111932.graph_c0;c112595.graph_c0;c126023.graph_c1;c135340.graph_c0
Photosynthesis - antenna proteins	ko00196	12	c106665.graph_c0;c106665.graph_c1;c109716.graph_c0;c111550.graph_c0;c115656.graph_c1;c118458.graph_c0;c118491.graph_c0;c118799.graph_c0;c119489.graph_c0;c123262.graph_c1;c126505.graph_c0;c128108.graph_c2
Citrate cycle (TCA cycle)	ko00020	44	c102340.graph_c0;c104388.graph_c0;c108600.graph_c0;c108751.graph_c0;c109777.graph_c0;c111217.graph_c0;c111225.graph_c0;c111306.graph_c0;c111448.graph_c0;c111545.graph_c0;c111706.graph_c0;c111849.graph_c0;c111894.graph_c0;c112659.graph_c0;c113439.graph_c0;c113736.graph_c0;c114026.graph_c0;c114728.graph_c0;c114823.graph_c0;c115419.graph_c0;c115548.graph_c0;c115956.graph_c0;c117129.graph_c0;c119012.…
Glycolysis / Gluconeogenesis	ko00010	79	c102155.graph_c0;c102155.graph_c1;c104393.graph_c0;c108724.graph_c0;c109561.graph_c0;c109777.graph_c0;c110059.graph_c0;c110399.graph_c0;c110615.graph_c0;c111217.graph_c0;c111484.graph_c0;c111545.graph_c0;c111849.graph_c0;c111859.graph_c0;c111952.graph_c0;c112307.graph_c0;c112717.graph_c1;c113214.graph_c0;c113439.graph_c0;c113736.graph_c0;c114024.graph_c0;c114026.graph_c0;c114535.graph_c0;c114646.…
Synthesis and degradation of ketone bodies	ko00072	6	c106385.graph_c0;c110299.graph_c0;c110544.graph_c0;c114776.graph_c0;c122206.graph_c2;c122688.graph_c0
Homologous recombination	ko03440	28	c103808.graph_c0;c106548.graph_c1;c111988.graph_c1;c112481.graph_c0;c112601.graph_c0;c114448.graph_c0;c114849.graph_c0;c116211.graph_c0;c118087.graph_c0;c118724.graph_c0;c118919.graph_c0;c120300.graph_c0;c122259.graph_c1;c123528.graph_c1;c124125.graph_c0;c127172.graph_c1;c128890.graph_c0;c129293.graph_c0;c130901.graph_c1;c131546.graph_c0;c132362.graph_c0;c133382.graph_c0;c134036.graph_c0;c134226.…
Sesquiterpenoid and triterpenoid biosynthesis	ko00909	10	c112340.graph_c0;c115739.graph_c0;c121314.graph_c1;c122962.graph_c1;c128457.graph_c0;c128557.graph_c0;c128722.graph_c0;c133315.graph_c0;c133990.graph_c0;c134729.graph_c0
Phenylpropanoid biosynthesis	ko00940	80	c102907.graph_c0;c103015.graph_c0;c104068.graph_c0;c108672.graph_c1;c110353.graph_c0;c110845.graph_c0;c110963.graph_c0;c111059.graph_c0;c111763.graph_c1;c112467.graph_c1;c112608.graph_c1;c113588.graph_c0;c113892.graph_c0;c113902.graph_c0;c113992.graph_c0;c114794.graph_c0;c115749.graph_c0;c116011.graph_c0;c116284.graph_c1;c116677.graph_c0;c117259.graph_c0;c117585.graph_c0;c117680.graph_c0;c117724.…
Glycerophospholipid metabolism	ko00564	63	c101399.graph_c0;c104180.graph_c0;c104469.graph_c0;c105029.graph_c0;c106029.graph_c0;c107236.graph_c0;c107374.graph_c1;c110646.graph_c0;c110912.graph_c0;c111465.graph_c0;c111847.graph_c0;c112502.graph_c0;c112670.graph_c0;c112942.graph_c0;c113248.graph_c1;c113680.graph_c0;c114174.graph_c0;c114554.graph_c0;c115167.graph_c0;c115727.graph_c0;c116052.graph_c0;c116144.graph_c0;c116561.graph_c0;c116952.…
Carbon fixation in photosynthetic organisms	ko00710	55	c102155.graph_c0;c102155.graph_c1;c102954.graph_c0;c104388.graph_c0;c104393.graph_c0;c105265.graph_c0;c107718.graph_c0;c108623.graph_c0;c108724.graph_c0;c108834.graph_c0;c109341.graph_c0;c110059.graph_c0;c111545.graph_c0;c111859.graph_c0;c112204.graph_c0;c112229.graph_c0;c113386.graph_c1;c113704.graph_c0;c114457.graph_c0;c115037.graph_c1;c115259.graph_c0;c115259.graph_c1;c115387.graph_c0;c115548.…
Glucosinolate biosynthesis	ko00966	3	c117782.graph_c0;c119122.graph_c0;c129792.graph_c0
C5-Branched dibasic acid metabolism	ko00660	6	c108629.graph_c0;c116050.graph_c0;c116560.graph_c0;c127856.graph_c1;c133023.graph_c0;c83734.graph_c0
Glycosylphosphatidylinositol (GPI)-anchor biosynthesis	ko00563	9	c109137.graph_c0;c111447.graph_c0;c112988.graph_c0;c117951.graph_c0;c119965.graph_c0;c125861.graph_c0;c134646.graph_c0;c135123.graph_c0;c79205.graph_c0
Photosynthesis	ko00195	29	c101939.graph_c0;c103805.graph_c0;c105516.graph_c0;c105945.graph_c0;c107720.graph_c0;c108886.graph_c0;c110685.graph_c0;c111639.graph_c0;c112586.graph_c0;c113639.graph_c0;c113820.graph_c0;c114142.graph_c0;c114819.graph_c0;c115295.graph_c0;c117418.graph_c0;c118328.graph_c0;c118831.graph_c1;c119974.graph_c0;c120660.graph_c0;c122211.graph_c0;c122231.graph_c0;c123381.graph_c0;c125278.graph_c0;c128757.…
Various types of N-glycan biosynthesis	ko00513	22	c100036.graph_c0;c102321.graph_c0;c107165.graph_c0;c108666.graph_c0;c113604.graph_c0;c114253.graph_c0;c115046.graph_c0;c116921.graph_c1;c117818.graph_c0;c119007.graph_c0;c119549.graph_c0;c120690.graph_c0;c122655.graph_c0;c126321.graph_c0;c128358.graph_c0;c128905.graph_c0;c129952.graph_c0;c129981.graph_c0;c130235.graph_c0;c132373.graph_c0;c133995.graph_c0;c99866.graph_c0
Diterpenoid biosynthesis	ko00904	11	c110687.graph_c0;c113636.graph_c0;c115339.graph_c0;c115442.graph_c0;c116645.graph_c0;c117000.graph_c1;c122685.graph_c0;c122920.graph_c0;c129589.graph_c0;c131704.graph_c0;c135395.graph_c0
Taurine and hypotaurine metabolism	ko00430	5	c116462.graph_c1;c117556.graph_c0;c123783.graph_c3;c127193.graph_c1;c50686.graph_c0
Purine metabolism	ko00230	66	c103165.graph_c0;c103580.graph_c0;c104621.graph_c0;c108423.graph_c0;c108522.graph_c0;c109204.graph_c0;c111098.graph_c0;c111600.graph_c0;c112402.graph_c0;c112751.graph_c0;c112908.graph_c0;c113783.graph_c0;c113983.graph_c0;c114535.graph_c0;c115311.graph_c0;c115845.graph_c0;c116065.graph_c0;c117374.graph_c0;c118569.graph_c2;c118867.graph_c0;c120054.graph_c1;c120402.graph_c0;c121277.graph_c0;c121488.…
Butanoate metabolism	ko00650	26	c105643.graph_c0;c106385.graph_c0;c106493.graph_c0;c108629.graph_c0;c108711.graph_c0;c110299.graph_c0;c110544.graph_c0;c111108.graph_c0;c112740.graph_c0;c114776.graph_c0;c116050.graph_c0;c116462.graph_c1;c116560.graph_c0;c118488.graph_c0;c121254.graph_c0;c122206.graph_c2;c122688.graph_c0;c126949.graph_c0;c127193.graph_c1;c127382.graph_c0;c127856.graph_c1;c131009.graph_c1;c132635.graph_c0;c133023.…
Phagosome	ko04145	41	c102946.graph_c0;c104611.graph_c0;c105908.graph_c0;c107544.graph_c0;c107936.graph_c0;c108330.graph_c0;c108346.graph_c0;c108628.graph_c0;c113392.graph_c0;c113701.graph_c0;c116139.graph_c0;c116204.graph_c0;c116312.graph_c0;c116346.graph_c0;c116995.graph_c0;c117268.graph_c0;c118311.graph_c0;c118634.graph_c2;c120367.graph_c0;c122254.graph_c0;c123118.graph_c0;c123628.graph_c0;c123773.graph_c2;c126334.…
Ribosome biogenesis in eukaryotes	ko03008	58	c101424.graph_c0;c101424.graph_c2;c102370.graph_c0;c102388.graph_c0;c102396.graph_c0;c104192.graph_c0;c105099.graph_c0;c105322.graph_c0;c105934.graph_c1;c105990.graph_c0;c108578.graph_c0;c109767.graph_c0;c110612.graph_c0;c112167.graph_c0;c113079.graph_c0;c113783.graph_c0;c114467.graph_c0;c115435.graph_c0;c115848.graph_c0;c115981.graph_c0;c116576.graph_c0;c116806.graph_c0;c117993.graph_c0;c118177.…
Betalain biosynthesis	ko00965	7	c108863.graph_c0;c109844.graph_c1;c112656.graph_c2;c113491.graph_c0;c118769.graph_c0;c127191.graph_c1;c82759.graph_c0
Plant hormone signal transduction	ko04075	110	c100159.graph_c0;c101088.graph_c0;c101323.graph_c0;c102403.graph_c0;c103038.graph_c0;c107223.graph_c0;c107640.graph_c0;c107889.graph_c0;c108737.graph_c0;c110004.graph_c0;c110110.graph_c0;c110309.graph_c1;c110891.graph_c0;c111031.graph_c1;c111051.graph_c0;c111907.graph_c0;c112875.graph_c0;c113217.graph_c1;c113271.graph_c0;c113971.graph_c0;c114079.graph_c0;c114420.graph_c0;c114777.graph_c0;c115398.…
Selenocompound metabolism	ko00450	18	c113712.graph_c1;c115311.graph_c0;c115487.graph_c0;c119451.graph_c1;c122679.graph_c0;c123961.graph_c0;c124569.graph_c0;c125053.graph_c0;c126709.graph_c0;c128013.graph_c0;c128417.graph_c0;c129443.graph_c0;c129786.graph_c0;c130111.graph_c0;c130211.graph_c0;c135322.graph_c0;c55521.graph_c0;c98596.graph_c0
Isoquinoline alkaloid biosynthesis	ko00950	22	c102954.graph_c0;c107718.graph_c0;c109844.graph_c1;c111000.graph_c0;c113067.graph_c0;c113491.graph_c0;c114354.graph_c1;c118769.graph_c0;c119901.graph_c0;c120574.graph_c0;c123362.graph_c0;c123566.graph_c2;c127982.graph_c0;c128323.graph_c0;c130459.graph_c0;c130717.graph_c0;c132011.graph_c0;c132636.graph_c1;c47155.graph_c0;c82759.graph_c0;c84940.graph_c0;c91208.graph_c0
Pyruvate metabolism	ko00620	60	c102508.graph_c0;c104388.graph_c0;c105164.graph_c0;c106385.graph_c0;c107044.graph_c0;c108300.graph_c0;c108834.graph_c0;c109341.graph_c0;c109777.graph_c0;c110399.graph_c0;c111217.graph_c0;c111545.graph_c0;c111849.graph_c0;c112204.graph_c0;c113439.graph_c0;c113723.graph_c0;c113736.graph_c0;c113878.graph_c0;c114024.graph_c0;c114026.graph_c0;c114641.graph_c0;c114646.graph_c0;c115548.graph_c0;c115956.…
Tropane, piperidine and pyridine alkaloid biosynthesis	ko00960	20	c101249.graph_c0;c102954.graph_c0;c107718.graph_c0;c111000.graph_c0;c111104.graph_c0;c113067.graph_c0;c113632.graph_c0;c113821.graph_c0;c114267.graph_c0;c118634.graph_c1;c119901.graph_c0;c120574.graph_c0;c123566.graph_c2;c125994.graph_c1;c130459.graph_c0;c132011.graph_c0;c132636.graph_c1;c47155.graph_c0;c84940.graph_c0;c99051.graph_c2
DNA replication	ko03030	33	c101842.graph_c0;c107395.graph_c0;c112058.graph_c0;c112601.graph_c0;c113172.graph_c0;c113172.graph_c1;c114448.graph_c0;c114849.graph_c0;c114876.graph_c0;c115941.graph_c0;c118268.graph_c0;c119143.graph_c0;c119237.graph_c0;c120478.graph_c0;c124125.graph_c0;c125883.graph_c0;c126581.graph_c0;c126680.graph_c0;c127461.graph_c0;c127735.graph_c0;c130106.graph_c0;c130221.graph_c0;c131546.graph_c0;c131960.…
Glutathione metabolism	ko00480	43	c100402.graph_c0;c102248.graph_c0;c103420.graph_c0;c107565.graph_c0;c107927.graph_c0;c108078.graph_c1;c108855.graph_c0;c110459.graph_c0;c110506.graph_c0;c111075.graph_c0;c111448.graph_c0;c111844.graph_c0;c112148.graph_c0;c112557.graph_c0;c112659.graph_c0;c113373.graph_c1;c113651.graph_c0;c114258.graph_c0;c115873.graph_c0;c116220.graph_c0;c117556.graph_c0;c119682.graph_c2;c120171.graph_c0;c120239.…
Tyrosine metabolism	ko00350	32	c102954.graph_c0;c107718.graph_c0;c109844.graph_c1;c111000.graph_c0;c111952.graph_c0;c113067.graph_c0;c113214.graph_c0;c113491.graph_c0;c113821.graph_c0;c116323.graph_c0;c117379.graph_c0;c117891.graph_c0;c118031.graph_c0;c118613.graph_c0;c118769.graph_c0;c119880.graph_c0;c119901.graph_c0;c120574.graph_c0;c121943.graph_c0;c123362.graph_c0;c123566.graph_c2;c127516.graph_c2;c127982.graph_c0;c130459.…
Galactose metabolism	ko00052	55	c106825.graph_c0;c109140.graph_c0;c109725.graph_c0;c110615.graph_c0;c111484.graph_c0;c112133.graph_c0;c112506.graph_c0;c112717.graph_c1;c112854.graph_c2;c113517.graph_c0;c114535.graph_c0;c116065.graph_c0;c116128.graph_c0;c116888.graph_c0;c117053.graph_c1;c117053.graph_c2;c117170.graph_c0;c120034.graph_c0;c120461.graph_c0;c122189.graph_c0;c122774.graph_c0;c123359.graph_c0;c123845.graph_c0;c124035.…
Protein export	ko03060	25	c108661.graph_c0;c110951.graph_c1;c111325.graph_c0;c111334.graph_c0;c113599.graph_c0;c118311.graph_c0;c119592.graph_c0;c119632.graph_c0;c119635.graph_c0;c120367.graph_c0;c121514.graph_c0;c124036.graph_c0;c125180.graph_c1;c128564.graph_c0;c129011.graph_c0;c132115.graph_c0;c135224.graph_c0;c135257.graph_c0;c135305.graph_c0;c50739.graph_c0;c51142.graph_c0;c56970.graph_c0;c79993.graph_c0;c80761.graph…
Biosynthesis of unsaturated fatty acids	ko01040	16	c100228.graph_c0;c103490.graph_c0;c105466.graph_c0;c108414.graph_c0;c111376.graph_c0;c114139.graph_c0;c115371.graph_c0;c116877.graph_c0;c120295.graph_c1;c121424.graph_c0;c122048.graph_c2;c128695.graph_c0;c129253.graph_c2;c130616.graph_c0;c131260.graph_c0;c95503.graph_c0
Nitrogen metabolism	ko00910	14	c101871.graph_c0;c106092.graph_c0;c109711.graph_c0;c112001.graph_c0;c123541.graph_c1;c124746.graph_c1;c127759.graph_c0;c127932.graph_c0;c130925.graph_c0;c133320.graph_c0;c134565.graph_c0;c50686.graph_c0;c98732.graph_c0;c99308.graph_c0
Sulfur relay system	ko04122	6	c100916.graph_c0;c106832.graph_c0;c111500.graph_c0;c125432.graph_c2;c133141.graph_c0;c73922.graph_c0
Terpenoid backbone biosynthesis	ko00900	28	c100935.graph_c0;c106385.graph_c0;c106982.graph_c0;c110299.graph_c0;c112141.graph_c0;c112244.graph_c0;c114657.graph_c0;c114776.graph_c0;c115049.graph_c0;c115624.graph_c0;c116959.graph_c0;c117410.graph_c0;c120053.graph_c0;c120588.graph_c0;c121989.graph_c0;c122206.graph_c2;c122412.graph_c0;c125647.graph_c0;c125905.graph_c0;c126378.graph_c0;c127828.graph_c0;c128545.graph_c0;c130849.graph_c0;c131759.…
Phosphonate and phosphinate metabolism	ko00440	2	c106029.graph_c0;c126637.graph_c0
Aminoacyl-tRNA biosynthesis	ko00970	46	c103065.graph_c0;c105693.graph_c0;c108339.graph_c0;c109505.graph_c0;c111181.graph_c0;c112773.graph_c0;c113029.graph_c0;c114038.graph_c0;c114261.graph_c0;c114569.graph_c0;c114577.graph_c0;c115191.graph_c0;c115381.graph_c0;c115487.graph_c0;c116267.graph_c0;c118620.graph_c0;c118749.graph_c0;c119202.graph_c0;c119246.graph_c1;c119418.graph_c0;c119474.graph_c0;c120206.graph_c0;c121279.graph_c0;c122222.…
N-Glycan biosynthesis	ko00510	26	c100036.graph_c0;c102321.graph_c0;c107165.graph_c0;c107686.graph_c0;c108666.graph_c0;c111711.graph_c1;c112015.graph_c0;c112815.graph_c0;c113604.graph_c0;c114253.graph_c0;c115046.graph_c0;c115450.graph_c0;c115450.graph_c1;c116921.graph_c1;c117818.graph_c0;c119007.graph_c0;c119157.graph_c0;c120690.graph_c0;c122655.graph_c0;c128358.graph_c0;c128905.graph_c0;c129952.graph_c0;c129981.graph_c0;c130235.…
Autophagy - other	ko04136	19	c101910.graph_c0;c106759.graph_c0;c109481.graph_c0;c109927.graph_c0;c113412.graph_c0;c116664.graph_c0;c117356.graph_c1;c119458.graph_c0;c121060.graph_c0;c123800.graph_c0;c124175.graph_c1;c124883.graph_c0;c126479.graph_c1;c133827.graph_c2;c135327.graph_c0;c135516.graph_c0;c80889.graph_c0;c88483.graph_c0;c99830.graph_c0
Linoleic acid metabolism	ko00591	10	c110646.graph_c0;c112117.graph_c0;c113152.graph_c0;c113248.graph_c1;c114704.graph_c0;c115727.graph_c0;c126010.graph_c0;c130430.graph_c0;c130517.graph_c0;c98694.graph_c0
Tryptophan metabolism	ko00380	45	c102866.graph_c0;c105643.graph_c0;c106385.graph_c0;c107763.graph_c0;c108814.graph_c0;c109844.graph_c1;c110120.graph_c0;c110258.graph_c0;c110399.graph_c0;c111000.graph_c0;c111108.graph_c0;c111367.graph_c0;c112227.graph_c0;c113340.graph_c0;c113439.graph_c0;c114024.graph_c0;c114026.graph_c0;c114646.graph_c0;c114728.graph_c0;c116018.graph_c0;c116252.graph_c0;c116260.graph_c0;c116629.graph_c0;c117159.…
Thiamine metabolism	ko00730	15	c103580.graph_c0;c109204.graph_c0;c110575.graph_c0;c111500.graph_c0;c111768.graph_c0;c112432.graph_c0;c113990.graph_c0;c118949.graph_c0;c121088.graph_c0;c122412.graph_c0;c124348.graph_c2;c129784.graph_c0;c135046.graph_c0;c90858.graph_c0;c96061.graph_c0
Zeatin biosynthesis	ko00908	10	c113557.graph_c0;c114537.graph_c0;c117838.graph_c0;c118139.graph_c0;c122287.graph_c0;c125836.graph_c0;c125916.graph_c0;c130857.graph_c0;c131369.graph_c0;c134914.graph_c0
mRNA surveillance pathway	ko03015	53	c100928.graph_c0;c101035.graph_c0;c101202.graph_c0;c104054.graph_c0;c104564.graph_c0;c108957.graph_c0;c109473.graph_c1;c110631.graph_c0;c110835.graph_c0;c111153.graph_c0;c111380.graph_c0;c112384.graph_c0;c113208.graph_c0;c113488.graph_c0;c113732.graph_c0;c114093.graph_c0;c114166.graph_c0;c114175.graph_c0;c114375.graph_c0;c114583.graph_c1;c114827.graph_c0;c114908.graph_c0;c114939.graph_c0;c115052.…
Cyanoamino acid metabolism	ko00460	21	c104385.graph_c0;c106348.graph_c0;c112168.graph_c0;c115898.graph_c0;c117556.graph_c0;c117589.graph_c0;c118318.graph_c0;c118880.graph_c1;c119430.graph_c0;c121134.graph_c0;c121412.graph_c0;c123541.graph_c1;c123783.graph_c3;c126054.graph_c0;c126623.graph_c0;c127079.graph_c3;c127489.graph_c0;c129033.graph_c0;c131461.graph_c0;c134017.graph_c0;c134565.graph_c0
Other glycan degradation	ko00511	22	c110970.graph_c0;c111876.graph_c0;c112854.graph_c2;c114780.graph_c0;c116128.graph_c0;c117053.graph_c1;c117053.graph_c2;c119549.graph_c0;c120034.graph_c0;c122309.graph_c0;c123523.graph_c0;c124035.graph_c1;c124076.graph_c0;c124425.graph_c1;c127159.graph_c0;c131192.graph_c1;c131498.graph_c0;c132373.graph_c0;c132773.graph_c0;c132849.graph_c0;c133835.graph_c0;c134931.graph_c1
Fructose and mannose metabolism	ko00051	43	c104393.graph_c0;c107019.graph_c0;c107339.graph_c0;c108264.graph_c0;c108724.graph_c0;c110059.graph_c0;c110213.graph_c0;c110615.graph_c0;c111484.graph_c0;c111859.graph_c0;c112048.graph_c0;c112717.graph_c1;c113548.graph_c0;c114081.graph_c0;c118131.graph_c0;c119259.graph_c1;c119913.graph_c0;c120914.graph_c0;c122289.graph_c0;c122851.graph_c0;c123294.graph_c0;c123746.graph_c0;c125048.graph_c0;c125695.…
Oxidative phosphorylation	ko00190	62	c101693.graph_c0;c102340.graph_c0;c103979.graph_c0;c104487.graph_c0;c105516.graph_c0;c105908.graph_c0;c106646.graph_c0;c106789.graph_c1;c107936.graph_c0;c108625.graph_c0;c108751.graph_c0;c110475.graph_c0;c110685.graph_c0;c111316.graph_c0;c111469.graph_c0;c112350.graph_c0;c113392.graph_c0;c113701.graph_c0;c114142.graph_c0;c114288.graph_c0;c114583.graph_c0;c114823.graph_c0;c115153.graph_c0;c115295.…
ABC transporters	ko02010	73	c104230.graph_c0;c105736.graph_c0;c106993.graph_c0;c107045.graph_c0;c107292.graph_c0;c109335.graph_c0;c109456.graph_c0;c113025.graph_c1;c113803.graph_c0;c113951.graph_c0;c114367.graph_c0;c114463.graph_c0;c114489.graph_c0;c114635.graph_c0;c114858.graph_c0;c115572.graph_c0;c115595.graph_c0;c115666.graph_c0;c115666.graph_c1;c117972.graph_c0;c118962.graph_c1;c119179.graph_c0;c119454.graph_c0;c119565.…
Phosphatidylinositol signaling system	ko04070	41	c102505.graph_c0;c102614.graph_c0;c104180.graph_c0;c104611.graph_c0;c108145.graph_c0;c108395.graph_c0;c110876.graph_c0;c111350.graph_c0;c111507.graph_c0;c112098.graph_c0;c112762.graph_c0;c115167.graph_c0;c116558.graph_c0;c116565.graph_c0;c117268.graph_c1;c117344.graph_c0;c117456.graph_c0;c117752.graph_c0;c117959.graph_c1;c118078.graph_c0;c118457.graph_c0;c120684.graph_c0;c122542.graph_c1;c123118.…
Pyrimidine metabolism	ko00240	34	c108248.graph_c0;c108682.graph_c0;c111600.graph_c0;c112751.graph_c0;c112868.graph_c0;c113635.graph_c0;c114222.graph_c0;c116637.graph_c0;c118514.graph_c0;c119500.graph_c0;c120402.graph_c0;c120648.graph_c0;c120715.graph_c0;c122571.graph_c0;c124303.graph_c0;c124787.graph_c0;c125011.graph_c0;c125230.graph_c0;c125323.graph_c0;c126388.graph_c1;c127819.graph_c0;c128132.graph_c1;c128990.graph_c0;c129091.…
Proteasome	ko03050	42	c101209.graph_c0;c104838.graph_c0;c104995.graph_c0;c105161.graph_c0;c105728.graph_c0;c106021.graph_c0;c106167.graph_c0;c106503.graph_c0;c106618.graph_c0;c107228.graph_c0;c111797.graph_c0;c112113.graph_c0;c112433.graph_c0;c112493.graph_c0;c112876.graph_c0;c113379.graph_c0;c114040.graph_c0;c115999.graph_c0;c118126.graph_c0;c119141.graph_c0;c119992.graph_c0;c120074.graph_c0;c121540.graph_c0;c124262.…
Biosynthesis of amino acids	ko01230	163	c100227.graph_c0;c101614.graph_c0;c101871.graph_c0;c102155.graph_c0;c102155.graph_c1;c102361.graph_c0;c102508.graph_c0;c102954.graph_c0;c103165.graph_c0;c104393.graph_c0;c104902.graph_c0;c105265.graph_c0;c105850.graph_c0;c106348.graph_c0;c106951.graph_c0;c107044.graph_c0;c107248.graph_c0;c107712.graph_c0;c107718.graph_c0;c107883.graph_c1;c108436.graph_c0;c108522.graph_c0;c108600.graph_c0;c108623.…
Pantothenate and CoA biosynthesis	ko00770	22	c101614.graph_c0;c107883.graph_c1;c108629.graph_c0;c108889.graph_c0;c111600.graph_c0;c112354.graph_c0;c112587.graph_c0;c114024.graph_c0;c114646.graph_c0;c116050.graph_c0;c116560.graph_c0;c119122.graph_c0;c124303.graph_c0;c124871.graph_c1;c127856.graph_c1;c128116.graph_c1;c129792.graph_c0;c133023.graph_c0;c50559.graph_c0;c56603.graph_c0;c89775.graph_c0;c90014.graph_c0
Brassinosteroid biosynthesis	ko00905	6	c116147.graph_c0;c117275.graph_c0;c123797.graph_c0;c128943.graph_c0;c131188.graph_c0;c132860.graph_c0
Fatty acid elongation	ko00062	22	c101193.graph_c0;c105466.graph_c0;c105643.graph_c0;c106434.graph_c0;c108112.graph_c0;c108414.graph_c0;c111376.graph_c0;c111544.graph_c0;c111756.graph_c0;c112879.graph_c1;c112879.graph_c2;c112879.graph_c3;c114229.graph_c1;c114940.graph_c0;c115552.graph_c0;c120170.graph_c0;c120295.graph_c1;c121424.graph_c0;c123048.graph_c0;c129960.graph_c0;c51333.graph_c0;c95503.graph_c0
Nucleotide excision repair	ko03420	31	c104950.graph_c0;c106474.graph_c0;c107395.graph_c0;c110031.graph_c0;c112601.graph_c0;c113119.graph_c0;c113297.graph_c0;c114448.graph_c0;c114849.graph_c0;c116132.graph_c0;c117793.graph_c0;c118268.graph_c0;c118499.graph_c0;c118866.graph_c0;c119512.graph_c0;c119974.graph_c1;c123051.graph_c0;c124125.graph_c0;c124373.graph_c0;c125883.graph_c0;c130221.graph_c0;c131546.graph_c0;c133743.graph_c0;c134821.…
Phenylalanine, tyrosine and tryptophan biosynthesis	ko00400	30	c102954.graph_c0;c107718.graph_c0;c111000.graph_c0;c111724.graph_c0;c111816.graph_c0;c112889.graph_c0;c113067.graph_c0;c117503.graph_c0;c117503.graph_c1;c118852.graph_c0;c119582.graph_c0;c119785.graph_c1;c119901.graph_c0;c120328.graph_c0;c120574.graph_c0;c122725.graph_c0;c123566.graph_c2;c123837.graph_c0;c125849.graph_c1;c127726.graph_c0;c127772.graph_c0;c130126.graph_c0;c132636.graph_c1;c134432.…
Circadian rhythm - plant	ko04712	32	c101322.graph_c1;c104192.graph_c0;c104810.graph_c0;c105091.graph_c0;c105322.graph_c0;c106973.graph_c0;c108684.graph_c0;c112497.graph_c0;c116461.graph_c0;c116612.graph_c0;c118595.graph_c0;c118729.graph_c0;c120140.graph_c0;c120140.graph_c1;c121108.graph_c0;c122102.graph_c0;c122569.graph_c0;c123426.graph_c0;c123742.graph_c0;c123874.graph_c0;c125109.graph_c1;c126300.graph_c1;c126809.graph_c0;c127197.…
