# Supplementary material for: Comparative transcriptomics and proteomics analysis of the symbiotic germination of Paphiopedilum barbigerum with Epulorhiza sp. FQXY019
Source: Front Microbiol. 2024 Mar 18;15:1358137. doi: 10.3389/fmicb.2024.1358137 (PMC10982344; doi:10.3389/fmicb.2024.1358137)
Supplement: Supplementary file 1 [file Data_Sheet_1.ZIP › Table S7-9.xlsx]

## Sheet: Table S7
Table S7 List of all DEGs involved in nodulin
Gene ID	FDR	log2FC	regulated	Pfam_annotation	NR_annotation
c115437.graph_c0	1.59e-26	2.95383	up	Plastocyanin-like domain	mavicyanin-like [Phalaenopsis equestris]
c115935.graph_c0	5.54e-08	1.19902	up	Plastocyanin-like domain	Mavicyanin [Dendrobium catenatum]
c118062.graph_c0	2.55e-06	1.22517	up	Plastocyanin-like domain	blue copper protein [Dendrobium catenatum]
c114263.graph_c1	3.34e-05	-1.88315	down	Plastocyanin-like domain	Blue copper protein [Dendrobium catenatum]
c98071.graph_c0	1.04e-49	-4.46087	down	Plastocyanin-like domain	basic blue protein-like [Abrus precatorius]
c132111.graph_c0	2.02e-132	-4.55733	down	Plastocyanin-like domain	Mavicyanin [Apostasia shenzhenica]
c106903.graph_c0	3.71e-07	-2.67757	down	Plastocyanin-like domain	LOW QUALITY PROTEIN: blue copper protein-like [Phalaenopsis equestris]
c104830.graph_c0	7.72e-23	-2.03444	down	Plastocyanin-like domain	mavicyanin [Dendrobium catenatum]
c108313.graph_c0	7.33e-08	-1.30625	down	Plastocyanin-like domain	hypothetical protein EJB05_20536 [Eragrostis curvula]
c120132.graph_c1	1.83e-08	-2.87524	down	Plastocyanin-like domain	uclacyanin-3 [Dendrobium catenatum]
c127695.graph_c0	1.94e-07	-2.89217	down	Plastocyanin-like domain	hypothetical protein F2P56_029487 [Juglans regia]
c124063.graph_c0	3.2e-14	-1.82839	down	Plastocyanin-like domain	PREDICTED: basic blue protein-like [Prunus mume]
c90722.graph_c0	2.17e-22	-7.23344	down	Plastocyanin-like domain	Cu_bind_like domain-containing protein [Cephalotus follicularis]
c116862.graph_c0	6.82e-13	-1.24811	down	Plastocyanin-like domain	Lamin-like protein [Apostasia shenzhenica]
c118663.graph_c0	8.46e-37	-2.53912	down	Plastocyanin-like domain	PREDICTED: basic blue protein-like [Nelumbo nucifera]
c115156.graph_c0	2.42e-13	-1.75803	down	Plastocyanin-like domain	Early nodulin-like protein 2 [Apostasia shenzhenica]
c110617.graph_c1	5.03e-33	-8.83385	down	Plastocyanin-like domain	hypothetical protein M407DRAFT_130736 [Tulasnella calospora MUT 4182]

## Sheet: Table S8
Table S8 List of all DEGs involved in Ca2+ signal
Gene ID	FDR	log2FC	regulated	Pfam_annotation	NR_annotation
c124156.graph_c0	2.41e-22	1.6644	up	--	calmodulin-like protein 11 [Dendrobium catenatum]
c117957.graph_c0	4.41e-15	1.71971	up	EF-hand domain pair	calcium-binding protein KIC [Dendrobium catenatum]
c120684.graph_c0	0.000665012	1.0415	up	EF hand;; EF hand;; EF-hand domain pair;; EF-hand domain;; EF-hand domain pair	calcium-binding protein CP1-like [Dendrobium catenatum]
c113246.graph_c0	2.77e-17	1.97389	up	EF hand;; EF-hand domain pair;; EF hand;; EF-hand domain;; EF-hand domain pair;; Secreted protein acidic and rich in cysteine Ca binding region	probable calcium-binding protein CML18 [Dendrobium catenatum]
c132380.graph_c0	2.58e-13	1.37421	up	Protein kinase domain;; Protein tyrosine and serine/threonine kinase;; Lipopolysaccharide kinase (Kdo/WaaP) family;; EF-hand domain pair;; EF hand;; EF-hand domain;; EF-hand domain pair;; EF hand;; Cytoskeletal-regulatory complex EF hand;; Secreted protein acidic and rich in cysteine Ca binding region	PREDICTED: calcium-dependent protein kinase 2-like [Nelumbo nucifera]
c131001.graph_c0	9.37e-13	1.03919	up	Protein kinase domain;; EF hand;; EF-hand domain pair;; Protein tyrosine and serine/threonine kinase;; EF-hand domain;; EF hand;; EF-hand domain pair;; Cytoskeletal-regulatory complex EF hand;; Secreted protein acidic and rich in cysteine Ca binding region;; Lipopolysaccharide kinase (Kdo/WaaP) family	Calcium-dependent protein kinase 1 [Apostasia shenzhenica]
c117291.graph_c0	7.88e-25	1.82899	up	Protein kinase domain;; Protein tyrosine and serine/threonine kinase;; Lipopolysaccharide kinase (Kdo/WaaP) family	LOW QUALITY PROTEIN: calcium-dependent protein kinase 2-like [Ananas comosus]
c113626.graph_c0	3.31e-11	1.36872	up	EF hand;; EF-hand domain pair;; EF-hand domain;; EF hand;; EF-hand domain pair;; Cytoskeletal-regulatory complex EF hand	Calcium-dependent protein kinase 3 [Apostasia shenzhenica]
c121538.graph_c0	1.86e-24	2.24309	up	EF-hand domain pair;; EF hand	calcium-dependent protein kinase 2-like [Nymphaea colorata]
c124194.graph_c1	6.25e-12	2.08052	up	EF hand;; EF-hand domain;; EF-hand domain pair	calcineurin B-like protein 9 isoform X1 [Dendrobium catenatum]
c110797.graph_c0	0.000641414	-2.18062	down	EF-hand domain pair;; EF hand;; EF-hand domain pair;; EF-hand domain;; EF hand;; Cytoskeletal-regulatory complex EF hand	calmodulin-like protein 8 isoform X1 [Dendrobium catenatum]
c108145.graph_c0	0.0013709	-2.62864	down	EF hand;; EF hand;; EF-hand domain;; EF-hand domain pair;; EF-hand domain pair	calmodulin-like protein 3 [Dendrobium catenatum]
c124924.graph_c0	2.79e-18	-1.78202	down	--	uncharacterized calcium-binding protein At1g02270 isoform X1 [Dendrobium catenatum]
c128898.graph_c0	8.74e-10	-1.91576	down	--	putative calcium-binding protein [Apostasia shenzhenica]
c112762.graph_c0	2.37e-19	-3.37849	down	EF hand;; EF-hand domain pair;; EF-hand domain;; EF hand;; EF-hand domain pair	putative calcium-binding protein CML29 [Dendrobium catenatum]
c102654.graph_c0	2.76e-08	-2.15371	down	EF hand;; EF-hand domain;; EF-hand domain pair;; EF hand;; EF-hand domain pair	putative calcium-binding protein CML27 [Dendrobium catenatum]
c128704.graph_c0	1.53e-35	-4.89752	down	EF-hand domain pair;; EF hand;; EF-hand domain;; EF hand;; EF-hand domain pair;; Cytoskeletal-regulatory complex EF hand	putative calcium-binding protein CML19 [Phoenix dactylifera]
c119822.graph_c0	2e-06	-1.23119	down	EF hand;; EF-hand domain pair;; Protein kinase domain;; EF-hand domain;; EF hand;; EF-hand domain pair;; Cytoskeletal-regulatory complex EF hand;; Secreted protein acidic and rich in cysteine Ca binding region;; Protein kinase domain;; Protein tyrosine and serine/threonine kinase;; Lipopolysaccharide kinase (Kdo/WaaP) family	Calcium-dependent protein kinase 30 [Ananas comosus]
c119863.graph_c0	0.00198059	-1.41205	down	Protein kinase domain;; EF hand;; EF-hand domain pair;; Protein tyrosine and serine/threonine kinase;; EF-hand domain;; EF hand;; EF-hand domain pair;; Cytoskeletal-regulatory complex EF hand;; Secreted protein acidic and rich in cysteine Ca binding region;; Ca2+ insensitive EF hand;; Lipopolysaccharide kinase (Kdo/WaaP) family	Calcium-dependent protein kinase 17 [Dendrobium catenatum]
c108792.graph_c0	1.25e-08	-2.96244	down	Protein kinase domain;; EF hand;; Protein tyrosine and serine/threonine kinase;; EF-hand domain pair;; EF-hand domain;; EF-hand domain pair;; EF hand;; Cytoskeletal-regulatory complex EF hand;; Secreted protein acidic and rich in cysteine Ca binding region;; Lipopolysaccharide kinase (Kdo/WaaP) family;; Ca2+ insensitive EF hand	calcium-dependent protein kinase 29 [Dendrobium catenatum]
c118460.graph_c0	7.92e-14	-1.81987	down	Protein kinase domain;; Protein tyrosine and serine/threonine kinase;; Kinase-like;; EF hand;; EF hand;; EF-hand domain pair;; EF-hand domain;; EF-hand domain pair;; Secreted protein acidic and rich in cysteine Ca binding region	calcium-dependent protein kinase 18 [Dendrobium catenatum]
c110843.graph_c0	8.2e-20	-7.29533	down	Protein kinase domain;; Protein tyrosine and serine/threonine kinase	calcium/calmodulin-dependent protein kinase kinase [Rhizoctonia solani]

## Sheet: Table S9
Table S9 List of all DEGs involved in Plant Lectins
Gene ID	FDR	log2FC	regulated	Pfam_annotation	NR_annotation
c104688.graph_c0	1.79e-07	1.73561	up	--	mannose-specific lectin 3-like [Phoenix dactylifera]
c127743.graph_c0	0.000312423	1.15558	up	D-mannose binding lectin;; S-locus glycoprotein domain;; PAN-like domain;; Protein tyrosine and serine/threonine kinase;; Protein kinase domain	G-type lectin S-receptor-like serine/threonine-protein kinase B120 [Dendrobium catenatum]
c114152.graph_c0	6.88e-50	-3.54032	down	--	mannose-specific lectin 3-like [Dendrobium catenatum]
c89488.graph_c0	4.59e-82	-9.2108	down	D-mannose binding lectin	Mannose-specific lectin [Dendrobium catenatum]
c130894.graph_c2	2.53e-57	-1.97277	down	D-mannose binding lectin	mannose-specific lectin 3-like [Dendrobium catenatum]
c118215.graph_c0	1.83e-108	-9.99516	down	D-mannose binding lectin	Mannose-specific lectin [Dendrobium catenatum]
c121420.graph_c0	0.00074135	-1.70938	down	D-mannose binding lectin	mannose-specific lectin 2-like [Dendrobium catenatum]
c134136.graph_c2	1.39e-65	-4.83472	down	Protein kinase domain;; Protein tyrosine and serine/threonine kinase;; D-mannose binding lectin;; S-locus glycoprotein domain;; PAN-like domain	G-type lectin S-receptor-like serine/threonine-protein kinase At2g19130 [Dendrobium catenatum]
c115626.graph_c0	5.12e-23	-3.24023	down	Protein kinase domain;; Protein tyrosine and serine/threonine kinase;; D-mannose binding lectin;; S-locus glycoprotein domain;; PAN-like domain	G-type lectin S-receptor-like serine/threonine-protein kinase [Apostasia shenzhenica]
c125991.graph_c0	1.12e-29	-2.76968	down	Protein kinase domain;; Protein tyrosine and serine/threonine kinase;; D-mannose binding lectin;; S-locus glycoprotein domain;; PAN-like domain	G-type lectin S-receptor-like serine/threonine-protein kinase At2g19130 [Dendrobium catenatum]
c133981.graph_c0	2.15e-14	-1.06446	down	D-mannose binding lectin;; S-locus glycoprotein domain;; PAN-like domain	G-type lectin S-receptor-like serine/threonine-protein kinase [Apostasia shenzhenica]
c116830.graph_c0	1.51e-05	-1.07975	down	D-mannose binding lectin	G-type lectin S-receptor-like serine/threonine-protein kinase [Apostasia shenzhenica]
c118096.graph_c1	3.6e-10	-2.43876	down	D-mannose binding lectin;; PAN domain;; PAN-like domain	LOW QUALITY PROTEIN: G-type lectin S-receptor-like serine/threonine-protein kinase At5g35370 [Dendrobium catenatum]
